# Supplementary material for: Multiple Different Defense Mechanisms Are Activated in the Young Transgenic Tobacco Plants Which Express the Full Length Genome of the Tobacco Mosaic Virus, and Are Resistant against this Virus
Source: PLoS One. 2014 Sep 22;9(9):e107778. doi: 10.1371/journal.pone.0107778 (PMC4171492; doi:10.1371/journal.pone.0107778)
Supplement: Table S1 — Normalized microarray data showing both down- (sheet1) and up-regulated (sheet 2) transcripts in the leaves of BRB-TMV transgenic tobacco plants. (XLSX) [file pone.0107778.s004.xlsx]

## Sheet: Sheet1
Table S1. Normalized BRB-TMV down-regulated microarray data
Probe ID	EST/mRNA	Gene description	Functional claasification	Log 2 value	Fold change	p.adjusted
		Cell wall and carbhohydrate signalling related-18
A_95_P157907	EH615944	Cysteine-rich extensin-like protein-4	cell wall related	-1.50333	0.352737	0.02535
A_95_P000606	FG195661	Cysteine-rich extensin-like protein-4	cell wall related	-1.52	0.348686	0.02636
A_95_P100938	X71602	Extensin protein	cell wall related	-1.38	0.384219	0.005241
A_95_P103087	CV016338	Extensin protein	cell wall related	-1.27333	0.413703	0.006168
A_95_P100888	BQ842903	Extensin related	cell wall related	-1.24	0.423373	0.003695
A_95_P000596	X71602	Extensin, protein	cell wall related	-1.28667	0.409897	0.005584
A_95_P248912	EB677881	Pistil-specific extensin-like protein (PELP)	cell wall related	-1.02333	0.491978	0.002498
A_95_P214317	TA20239_4097	GRP-like protein 2	cell wall.cell wall proteins.RGP	-1.16	0.447513	0.008283
A_95_P024071	AF362948	Endo-beta-1,4-glucanase precursor	cell wall.degradation.cellulases and beta -1,4-glucanases	-1.05333	0.481854	0.004679
A_95_P140907	EB444709	pectate lyase family protein	cell wall.degradation.pectate lyases and polygalacturonases	-1.08333	0.471937	0.010968
A_95_P129257	EB428960	Polygalacturonase precursor	cell wall.degradation.pectate lyases and polygalacturonases	-1.23	0.426317	0.021619
A_95_P058061	BP134375	Pectinesterase family protein	cell wall.pectin*esterases.PME	-1.41667	0.374577	0.00324
A_95_P061925	BP135379	Pectinesterase family protein	cell wall.pectin*esterases.PME	-2.29	0.204476	0.00215
A_95_P288398	EB447831	Chloroplast inner mebrane protein	cell.cell death.plants	-1.68667	0.310644	6.3e-05
A_95_P190152	BP526919	Beta-1,3-glucanase, putative	misc.beta 1,3 glucan hydrolases	-1.13	0.456916	0.007287
A_95_P191832	AB050628	Glycosyl hydrolase family 17 protein	misc.beta 1,3 glucan hydrolases	-2.19667	0.218141	0.000637
A_95_P123867	DW003753	Glycosyl hydrolase family 17 protein	misc.beta 1,3 glucan hydrolases.glucan endo-1,3-beta-glucosidase	-1.20667	0.433269	0.000501
A_95_P280958	FG137079	4-coumarate:coenzyme A ligase	lignin biosynthesis related	-1.61	0.327598	0.025512
		Cell cycle, cell division and nucleus related-30
A_95_P076905	BP527114	B type-cyclin	cell.cycle	-1.95	0.258816	0.001497
A_95_P010506	D50737	B-type cyclin	cell.cycle	-1.36	0.389582	0.00439
A_95_P118888	DV161967	B-type cyclin	cell.cycle	-1.42667	0.371989	0.002991
A_95_P217622	X92966	Cyclin A-like protein	cell.cycle	-1.85667	0.276114	0.00169
A_95_P221947	X92967	Cyclin A-like protein	cell.cycle	-1.77667	0.291857	0.002006
A_95_P251697	X92967	Cyclin A-like protein, putative	cell.cycle	-1.74667	0.297989	0.002414
A_95_P020846	AB243208	Cyclin-dependent protein kinase	cell.cycle	-2.43	0.185565	0.000559
A_95_P139582	EB443392	Cyclin-dependent protein kinase regulator	cell.cycle	-1.57333	0.336031	0.000783
A_95_P294588	EB441629	Cyclin-dependent protein kinase regulator	cell.cycle	-1.24333	0.422396	0.002129
A_95_P010676	D89635	Cyclin-dependent protein kinase regulator	cell.cycle	-1.75667	0.295931	0.002558
A_95_P268576	FG639831	Cyclin-dependent protein kinase regulator	cell.cycle	-1.59667	0.33064	0.002943
A_95_P008451	Z37978	Cyclin-dependent protein kinase regulator	cell.cycle	-1.36	0.389582	0.001227
A_95_P208287	TA18935_4097	Microtubule-binding protein TANGLED1	cell.cycle	-1.06667	0.477421	0.003384
A_95_P180872	TA12845_4097	Peptidyl-prolyl cis-trans isomerase	cell.cycle.peptidylprolyl isomerase	-1.29333	0.408007	0.03104
A_95_P099663	AM828280	Peptidylprolyl isomerase (FKBP53)	cell.cycle.peptidylprolyl isomerase	-1.67333	0.313528	8.4e-05
A_95_P266796	AM828280	Peptidylprolyl isomerase (FKBP53)	cell.cycle.peptidylprolyl isomerase	-1.50667	0.351923	0.000105
A_95_P212362	TA19818_4097	Rotamase cyclophilin 2 like, putative	cell.cycle.peptidylprolyl isomerase	-1.48333	0.357661	0.000539
A_95_P001811	NP916959	B12 CDKB12 (cyclin-dependent kinase B12)	cell.division	-1.64667	0.319377	0.000163
A_95_P033061	AF289466	B12 CDKB12 (cyclin-dependent kinase B12)	cell.division	-1.70333	0.307076	0.000227
A_95_P146707	EB450817	Cyclin dependent kinase 2	cell.division	-1.69667	0.308498	0.002418
A_95_P193592	AF289466	Cyclin-dependent kinase B12	cell.division	-1.76	0.295248	0.00037
A_95_P263316	AM840768	Mitotic spindle checkpoint protein, putat	cell.division	-1.59333	0.331405	0.000953
A_95_P023116	CV017227	Mitotic spindle checkpoint protein, putatative	cell.division	-1.41333	0.375443	0.002085
A_95_P285443	FG191836	Knolle (kn gene)	cell division related	-1.88667	0.270431	0.001655
A_95_P094163	BP532589	Targeting protein for XKLP2 (TPX2)	cell division related	-1.34667	0.393199	0.001165
A_95_P288388	FG186056	Targeting protein for XKLP2 (TPX2)	cell division related	-1.47667	0.359318	0.002301
A_95_P275738	AM782816	TPX2 (targeting protein for Xklp2) protein, putative	cell division related	-1.02667	0.490843	0.003303
A_95_P139687	EB443547	Nuclear GTPase-like	nucleus related	-1.15333	0.449585	0.000311
A_95_P149662	TA17318_4097	Nuclear transport factor, hypothetical	nucleus related	-1.03333	0.48858	0.000473
A_95_P093763	BP532400	Nucleolar protein 6-like, predicted	nucleus related	-1.13333	0.455861	0.006211
		Cell organisation and transport related- 26
A_95_P251672	D83711	125 kDa kinesin-related protein	cell.organisation	-1.49333	0.355191	0.001427
A_95_P297138	EB681684	Abl interactor-like protein 5	cell.organisation	-1.68333	0.311362	0.002452
A_95_P126542	EB425874	ADF7 ADF7 (actin depolymerizing factor 7)	cell.organisation	-1.08	0.473029	4e-05
A_95_P018891	TA15828_4097	Alpha-tubulin	cell.organisation	-2.16	0.223756	0.000328
A_95_P296363	FG145004	Alpha-tubulin, putative	cell.organisation	-1.55	0.34151	0.000697
A_95_P228794	EB677932	Ankyrin repeat family protein chr33032	cell.organisation	-1.14333	0.452712	0.000178
A_95_P183097	TA13379_4097	Ankyrin repeat family protein chr33032	cell.organisation	-1.3	0.406126	0.000474
A_95_P082720	BP528575	ankyrin repeat family protein chr33032678-	cell.organisation	-1.32667	0.398688	0.000319
A_95_P164537	EH623777	Ankyrin repeat family protein chr33032678-	cell.organisation	-1.04	0.486327	0.000968
A_95_P119527	DV998827	Ankyrin repeat family protein chr33032678-	cell.organisation	-1.27667	0.412748	0.001322
A_95_P196213	EF051136	Beta tubulin-like	cell.organisation	-1.44333	0.367717	0.001584
A_95_P006356	TA15030_4097	Beta-tubulin 2	cell.organisation	-1.22333	0.428292	0.00068
A_95_P025301	EB680812	Kinesin like protein, putative	cell.organisation	-1.78333	0.290511	0.001758
A_95_P150677	EB680812	Kinesin like protein, putative	cell.organisation	-1.93	0.262429	0.003412
A_95_P034019	AJ718054	Kinesin motor protein-related chr1271	cell.organisation	-1.29333	0.408007	0.00224
A_95_P266131	EB450896	Kinesin-1	cell.organisation	-1.47667	0.359318	0.00082
A_95_P209282	TA19155_4097	Kinesin-like protein A	cell.organisation	-1.49333	0.355191	0.001053
A_95_P024661	AB071435	Kinesin-like protein NACK1	cell.organisation	-1.77333	0.292532	0.001133
A_95_P032426	AB071436	Kinesin-like protein NACK2	cell.organisation	-1.5	0.353553	0.000549
A_95_P145427	EB449178	Kinesin-related family protein	cell.organisation	-1.31333	0.40239	0.001707
A_95_P234679	AJ718154	Tubulin alpha-2 chain	cell.organisation	-2.07667	0.237062	0.000491
A_95_P303668	FG192050	Syntaxin, putative	cell.vesicle transport	-1.22333	0.428292	0.002707
A_95_P063510	FG191836	Syntaxin-related protein KNOLLE, putative	cell.vesicle transport	-1.81333	0.284533	0.001655
A_95_P205602	TA18325_4097	Microtubule-associated protein, putative	cell oraganisation	-1.86	0.275476	0.001552
A_95_P034269	TA18325_4097	Microtubule-associated protein, putative	cell oraganisation	-1.53667	0.344681	0.002677
A_95_P296198	EB450777	Myosin-9, putative	cell transport	-1.11333	0.462225	0.016325
		Development related-21
A_95_P310833	FG166212	Embryo defective 1923 protein (emb1923)	development related	-1.03	0.48971	0.000313
A_95_P088443	BP530065	Endosperm defective 1 (EDE1)	development related	-1.55333	0.340722	0.003588
A_95_P093598	BP532330	Trehalose synthase (StTS1)	development related	-1.11	0.463294	0.003547
A_95_P049961	BP132285	a	development.unspecified	-1.32667	0.398688	0.000954
A_95_P215687	TA20542_4097	COP1-like protein	development.unspecified	-2.25	0.210224	0.010316
A_95_P269906	EB427881	DAG protein, chloroplast precurso	development.unspecified	-1.07667	0.474123	0.002025
A_95_P210882	TA19490_4097	Dem protein-related	development.unspecified	-1.26667	0.415619	0.002005
A_95_P261896	BP133968	Dem protein-related	development.unspecified	-1.13667	0.454809	0.007425
A_95_P228029	EB424657	Nodulin MtN3 family protein	development.unspecified	-1.17	0.444421	0.025917
A_95_P285423	DV159930	Pale cress (PAC) protein, putative	development.unspecified	-1.78	0.291183	0.001082
A_95_P063030	DV159930	Pale cress (PAC) protein, putative	development.unspecified	-1.34667	0.393199	0.001133
A_95_P291973	EB425713	Protodermal factor 1	development.unspecified	-3.60667	0.082089	0.001098
A_95_P117457	DV160365	Signal transducer (CDC20.1)	development.unspecified	-1.85	0.277392	0.000875
A_95_P224112	EB678183	U3 small nucleolar RNA-associated protein 13, putative	development.unspecified	-1.12667	0.457973	0.004318
A_95_P148932	EB678513	WD-40 repeat protein	development.unspecified	-2.02333	0.245989	0.001243
A_95_P194002	TA15796_4097	WD-40 repeat protein MSI2	development.unspecified	-1.03	0.48971	0.000989
A_95_P241415	EB684021	WD-40 repeat protein, MSI2, putative	development.unspecified	-1.09333	0.468677	0.001192
A_95_P034234	EB684021	WD-40 repeat protein, MSI2, putative	development.unspecified	-1.12667	0.457973	0.001205
A_95_P206467	TA18524_4097	WD40-like	development.unspecified	-1.05333	0.481854	0.000389
A_95_P015016	TA15906_4097	WD40-repeat protein	development.unspecified	-1	0.5	0.007395
A_95_P134622	EB437199	WD40-repeat protein	development.unspecified	-1.01333	0.4954	0.010685
		Chromation, DNA repair and binding related- 82
A_95_P008826	TC4459	Deacetylase-like protein, putative	DNA binding/histone protein related	-2.25	0.210224	0.000193
A_95_P255344	AM803102	Origin recognition complex subunit, putative	DNA binding/histone protein related	-1.16333	0.44648	0.000757
A_95_P191752	BP129481	Transcriptional activator Vp1 homolog, putative	DNA binding/histone protein related	-1.13	0.456916	0.000183
A_95_P208557	TA18994_4097	Translin family	DNA binding/histone protein related	-1.04	0.486327	0.001064
A_95_P262491	EB451195	DNA mismatch repair protein	DNA.repair	-1.17667	0.442372	9.9e-05
A_95_P209977	TA19303_4097	DNA mismatch repair protein, putative	DNA.repair	-1.22333	0.428292	0.000115
A_95_P131217	EB431362	DNA photolyase	DNA.repair	-1.06	0.479632	0.006557
A_95_P044166	BP130805	DNA photolyase chr412941486-12944994 REVER	DNA.repair	-1.21333	0.431271	0.035665
A_95_P204992	BP532534	Delta DNA polymerase 4, putative	DNA.synthesis/chromatin structure	-1.42667	0.371989	0.001673
A_95_P022636	EB682701	DNA gyrase subunit A family protein chr	DNA.synthesis/chromatin structure	-1.07667	0.474123	0.000433
A_95_P082235	AY169238	DNA topoisomerase II	DNA.synthesis/chromatin structure	-1.17	0.444421	0.004793
A_95_P092638	BP531907	DNA topoisomerase II related	DNA.synthesis/chromatin structure	-1.69333	0.309212	0.003017
A_95_P301783	FG637602	DNA topoisomerase II, puatative	DNA.synthesis/chromatin structure	-1.27	0.41466	0.002354
A_95_P235499	BP137160	H/ACA ribonucleoprotein complex subunit 3-like protein, predicted	DNA.synthesis/chromatin structure	-1.08667	0.470848	4.4e-05
A_95_P026516	TA17354_4097	H/ACA ribonucleoprotein complex subunit 3-like protein, putative	DNA.synthesis/chromatin structure	-1.13667	0.454809	0.00012
A_95_P031211	DV161481	H/ACA ribonucleoprotein complex subunit 4	DNA.synthesis/chromatin structure	-1.77	0.293209	0.000633
A_95_P230759	DV157775	H/ACA ribonucleoprotein complex subunit 4	DNA.synthesis/chromatin structure	-1.64	0.320856	0.001758
A_95_P133227	TA14076_4097	H/ACA ribonucleoprotein complex subunit 4	DNA.synthesis/chromatin structure	-1.81	0.285191	0.00178
A_95_P153012	TA14076_4097	H/ACA ribonucleoprotein complex subunit 4, putative	DNA.synthesis/chromatin structure	-1.75333	0.296616	0.000609
A_95_P186207	DV161481	H/ACA ribonucleoprotein complex subunit 4, putative	DNA.synthesis/chromatin structure	-1.53667	0.344681	0.001283
A_95_P012086	AJ438614	Nucleosome assembly protein 1 - like protein 2	DNA.synthesis/chromatin structure	-1.23	0.426317	0.001055
A_95_P289293	DV158517	Nucleosome assembly protein 1 (NAP1)	DNA.synthesis/chromatin structure	-1.65333	0.317905	0.000326
A_95_P195227	TA16069_4097	Nucleosome assembly related protein 1 (NAP-1)	DNA.synthesis/chromatin structure	-1.2	0.435275	0.0007
A_95_P007271	AY169238	Topoisomerase II	DNA.synthesis/chromatin structure	-2.17	0.222211	0.001256
A_95_P003466	DW003379	H3 histone	DNA.synthesis/chromatin structure.histone	-1.44333	0.367717	0.001049
A_95_P208157	AJ632761	High mobility group B protein 6	DNA.synthesis/chromatin structure.histone	-1.03	0.48971	0.002493
A_95_P018366	DV159776	High mobility group protein	DNA.synthesis/chromatin structure.histone	-1.44	0.368567	0.001639
A_95_P245527	EB425696	High mobility group protein	DNA.synthesis/chromatin structure.histone	-1.00333	0.498846	0.008015
A_95_P196362	TA16322_4097	High mobility group protein	DNA.synthesis/chromatin structure.histone	-1.08667	0.470848	0.011799
A_95_P048526	TA15300_4097	Histone 1, H2ai	DNA.synthesis/chromatin structure.histone	-1.14	0.45376	0.002313
A_95_P000976	CN949751	Histone 1, H2ai, putative	DNA.synthesis/chromatin structure.histone	-1.17	0.444421	0.001202
A_95_P033404	EB678137	Histone 1, H2ai, putative	DNA.synthesis/chromatin structure.histone	-1.09667	0.467596	0.002519
A_95_P022091	TA12410_4097	Histone H2	DNA.synthesis/chromatin structure.histone	-1.42667	0.371989	0.001607
A_95_P016011	DW004009	Histone H2A	DNA.synthesis/chromatin structure.histone	-1.44667	0.366868	0.001138
A_95_P132937	EB433802	Histone H2A	DNA.synthesis/chromatin structure.histone	-1.28333	0.410845	0.000865
A_95_P213897	BP129854	Histone H2A	DNA.synthesis/chromatin structure.histone	-1.06667	0.477421	0.001853
A_95_P110442	CV019731	Histone H2A	DNA.synthesis/chromatin structure.histone	-1.78	0.291183	0.00195
A_95_P002516	FG170570	Histone H2A	DNA.synthesis/chromatin structure.histone	-1.64	0.320856	0.002065
A_95_P133842	EB435538	Histone H2A	DNA.synthesis/chromatin structure.histone	-1.00333	0.498846	0.002232
A_95_P237194	EB447792	Histone H2A	DNA.synthesis/chromatin structure.histone	-1.08667	0.470848	0.003038
A_95_P107687	EB447792	Histone H2A	DNA.synthesis/chromatin structure.histone	-1.04	0.486327	0.003759
A_95_P089853	BP530686	Histone H2A	DNA.synthesis/chromatin structure.histone	-1.57	0.336808	0.00051
A_95_P157387	FG636738	Histone h2a, putative	DNA.synthesis/chromatin structure.histone	-1.51	0.351111	0.001063
A_95_P201367	FG636738	Histone h2a, putative	DNA.synthesis/chromatin structure.histone	-1.52333	0.347881	0.003577
A_95_P021081	TA18792_4097	Histone H2A, putative	DNA.synthesis/chromatin structure.histone	-1.03	0.48971	0.004972
A_95_P145997	EB449808	Histone H2AX	DNA.synthesis/chromatin structure.histone	-2.01333	0.2477	0.000869
A_95_P195522	TA16136_4097	Histone H2B	DNA.synthesis/chromatin structure.histone	-1.50333	0.352737	0.001149
A_95_P244632	DV157739	Histone H2B	DNA.synthesis/chromatin structure.histone	-1.43	0.371131	0.001202
A_95_P000091	AJ717873	Histone H2B	DNA.synthesis/chromatin structure.histone	-1.17667	0.442372	0.001955
A_95_P208442	TA18970_4097	Histone H2B	DNA.synthesis/chromatin structure.histone	-1.28667	0.409897	0.002313
A_95_P048546	BP131938	Histone H2B	DNA.synthesis/chromatin structure.histone	-1.32667	0.398688	0.002399
A_95_P026886	FG636167	Histone H2B	DNA.synthesis/chromatin structure.histone	-1.04	0.486327	0.005316
A_95_P000911	EB447085	Histone H2B	DNA.synthesis/chromatin structure.histone	-1.25667	0.41851	0.011399
A_95_P103522	CV016548	Histone H2B	DNA.synthesis/chromatin structure.histone	-1.50333	0.352737	0.012089
A_95_P001871	TA17719_4097	Histone H2B, putative	DNA.synthesis/chromatin structure.histone	-1.51333	0.350301	0.001282
A_95_P185322	FG638902	Histone H2B1	DNA.synthesis/chromatin structure.histone	-1.05	0.482968	0.002655
A_95_P002361	TA13470_4097	Histone H2B-like protein	DNA.synthesis/chromatin structure.histone	-1.47667	0.359318	0.001385
A_95_P033754	AJ632937	Histone H2B-like protein	DNA.synthesis/chromatin structure.histone	-1.25333	0.419478	0.005006
A_95_P107002	FG641470	Histone H3	DNA.synthesis/chromatin structure.histone	-1.46667	0.361817	0.000927
A_95_P030041	TA12909_4097	Histone H3, putative	DNA.synthesis/chromatin structure.histone	-1.76667	0.293887	0.001545
A_95_P195022	FG645490	Histone H3.2	DNA.synthesis/chromatin structure.histone	-1.55333	0.340722	0.000942
A_95_P106617	CV017977	histone H3.2	DNA.synthesis/chromatin structure.histone	-1.20667	0.433269	0.003802
A_95_P001071	FG645490	Histone H3.2	DNA.synthesis/chromatin structure.histone	-1.51667	0.349492	0.001001
A_95_P017396	EB678867	Histone H3.2	DNA.synthesis/chromatin structure.histone	-1.57	0.336808	0.00145
A_95_P268851	DW003245	Histone H3.2	DNA.synthesis/chromatin structure.histone	-1.16	0.447513	0.002042
A_95_P195847	FG637321	Histone H3.2	DNA.synthesis/chromatin structure.histone	-1.20667	0.433269	0.004471
A_95_P001101	FG635581	histone H3.2	DNA.synthesis/chromatin structure.histone	-1.05333	0.481854	0.00844
A_95_P004161	TA12412_4097	Histone H4	DNA.synthesis/chromatin structure.histone	-1.4	0.378929	0.002655
A_95_P110737	CV019874	Histone H4	DNA.synthesis/chromatin structure.histone	-1.72333	0.302848	0.000298
A_95_P207047	FG634174	Histone H4	DNA.synthesis/chromatin structure.histone	-1.25667	0.41851	0.003496
A_95_P152122	EB682425	Histone H4	DNA.synthesis/chromatin structure.histone	-1.20333	0.434271	0.00147
A_95_P104892	CV017209	Histone H4	DNA.synthesis/chromatin structure.histone	-1.20667	0.433269	0.004821
A_95_P210857	TA19485_4097	Histone H4	DNA.synthesis/chromatin structure.histone	-1.28	0.411796	0.001591
A_95_P101103	TA12412_4097	Histone H4	DNA.synthesis/chromatin structure.histone	-1.44667	0.366868	0.004321
A_95_P201792	FG635299	Histone H4	DNA.synthesis/chromatin structure.histone	-1.34	0.395021	0.005025
A_95_P002496	TA12411_4097	histone H4	DNA.synthesis/chromatin structure.histone	-1.13667	0.454809	0.00762
A_95_P022701	TA15300_4097	Histone H4, putative	DNA.synthesis/chromatin structure.histone	-1.20333	0.434271	0.001482
A_95_P193178	TA15615_4097	Histone H4-like protein	DNA.synthesis/chromatin structure.histone	-1.11667	0.461158	0.003069
A_95_P241330	FG644689	Histone H4-like protein	DNA.synthesis/chromatin structure.histone	-1.1	0.466516	0.003267
A_95_P104397	CV016991	Histone H4-like protein	DNA.synthesis/chromatin structure.histone	-1.11	0.463294	0.004446
A_95_P025316	TA14098_4097	Histone H4-like protein	DNA.synthesis/chromatin structure.histone	-1.05667	0.480742	0.00897
A_95_P129912	EB429850	Histone H2B.3, putative	DNA.synthesis/chromatin structure.histone	-1.05	0.482968	0.005454
		Hormones related-2
A_95_P150947	FG166476	Auxin-responsive family protein chr1283832	hormone metabolism.auxin.induced-regulated-responsive-activated	-1.60333	0.329116	0.005856
A_95_P132682	EB433275	Phytochrome kinase substrate, putative	hormones related	-1.59	0.332171	0.02902
		Interesting and misceallneous- 25
A_95_P077825	BP527352	Chondroitin synthase-like protein, putative	interesting and misceallneous	-1.52333	0.347881	0.001202
A_95_P008246	EB679495	Dspp protein	interesting and misceallneous	-2.40667	0.188591	9e-05
A_95_P250988	DW000060	Dspp protein	interesting and misceallneous	-1.04	0.486327	0.000464
A_95_P088903	BP530266	Early phosphoprotein p84 related	interesting and misceallneous	-1.45	0.366021	6.8e-05
A_95_P224082	EB443143	DOMINO1 protein	interesting and misceallneous	-1.00333	0.498846	0.000123
A_95_P199092	TA16917_4097	Fiber protein Fb4	interesting and misceallneous	-1.51	0.351111	0.000158
A_95_P092508	BP531839	Fibroin-2 related, putative	interesting and misceallneous	-1.19333	0.437291	0.016493
A_95_P116312	DV159004	Gamma interferon responsive lysosomal thiol reductase family protein	interesting and misceallneous	-1.12667	0.457973	0.003193
A_95_P189947	AF154667	HPS_like	interesting and misceallneous	-3.07	0.11908	0.000493
A_95_P217062	TA20846_4097	MAM33 family protein	interesting and misceallneous	-1.01	0.496546	0.001788
A_95_P158912	FG643060	Meloidogyne-induced giant cell protein, putative	interesting and misceallneous	-1.77	0.293209	0.032428
A_95_P132317	EB432781	Mitochondrial glycoprotein family protein / M	interesting and misceallneous	-1.15667	0.448548	0.002083
A_95_P216132	EB448430	Proline-rich protein (PRP13)	interesting and misceallneous	-1.59	0.332171	0.003936
A_95_P001081	EB448430	Proline-rich protein (PRP13), putative	interesting and misceallneous	-1.61667	0.326088	0.003798
A_95_P103267	CV016430	Proline-rich protein 1 (PRP1), putative	interesting and misceallneous	-1.22	0.429283	0.001115
A_95_P026231	TA19828_4097	PVR3-like protein, putative	interesting and misceallneous	-3.06667	0.119355	0.017185
A_95_P080645	BP528054	Rane protein ycf1	interesting and misceallneous	-1.15333	0.449585	0.000379
A_95_P206622	TA18558_4097	Serine-rich protein C30B4.01c precursor, putative	interesting and misceallneous	-1.04	0.486327	0.000354
A_95_P267991	DV999159	Tetratricopeptide repeat (TPR)-containing	interesting and misceallneous	-1.04333	0.485205	0.000193
A_95_P133212	EB434519	Type-A response regulator	interesting and misceallneous	-1.99	0.251739	0.012119
A_95_P063080	BP135684	31 kDa ribonucleoprotein	Interesting and miscellaneous	-1.27	0.41466	0.000405
A_95_P014926	EB681901	Glucose inhibited division protein	Interesting and miscellaneous	-1.31333	0.40239	0.001468
A_95_P099058	BP534756	enr-T1 gene	Interesting and miscellaneous	-1.66	0.316439	0.017663
A_95_P033464	AJ632764	Gypsy-type retrotransposon TORE5 DNA, putative	Interesting and miscellaneous	-1.00667	0.497695	0.002525
A_95_P244172	EB430997	Pararetrovirus-like sequence	Interesting and miscellaneous	-1.05	0.482968	0.006573
		Lipid metabolism related- 42
A_95_P309963	FG138883	50 kDa ketoavyl-ACP synthase	lipid biosynthesis related	-1.06667	0.477421	0.00103
A_95_P088248	BP529995	Biotin carboxyl carrier protein of acetyl-CoA carboxylase	lipid metabolism related	-1.24667	0.421421	3.4e-05
A_95_P310213	FG153523	Biotin carboxyl carrier protein of acetyl-CoA carboxylase, predicted	lipid metabolism related	-1.16333	0.44648	7.6e-05
A_95_P127162	FG195316	Biotin carboxyl carrier protein of acetyl-CoA carboxylase, putative	lipid metabolism related	-1.09333	0.468677	7.8e-05
A_95_P204557	DV158965	Lipid binding protein, putative	lipid metabolism related	-1.92	0.264255	0.000879
A_95_P094703	BP532840	Lipid binding protein, putative	lipid metabolism related	-2.10333	0.23272	0.000879
A_95_P248077	DW003388	Lipid binding protein, putative	lipid metabolism related	-1.78	0.291183	0.036487
A_95_P301618	FG638745	Lipid-transfer protein	lipid metabolism related	-2.23	0.213159	0.002205
A_95_P288233	FG641165	Non-specific lipid-transfer protein	lipid metabolism related	-1.45	0.366021	0.000963
A_95_P092713	BP531941	Xylogen protein 1 related	lipid metabolism related	-1.49333	0.355191	0.000486
A_95_P134702	EB437373	C-4 methylsterol oxidase	lipid metabolism.''exotics'' (steroids, squalene etc).methylsterol monooxygenase	-1.07	0.476319	0.014296
A_95_P119637	DV999096	GNS1/SUR4 membrane family protein chr3	lipid metabolism.''exotics'' (steroids, squalene etc).sphingolipids	-1.98	0.25349	0.001172
A_95_P270791	EB435796	Delta 9 desaturase, putative	lipid metabolism.FA desaturation.desaturase	-2.87	0.136787	0.006519
A_95_P026396	TA16177_4097	Palmitoyl-monogalactosyldiacylglycerol delta-7 desaturase	lipid metabolism.FA desaturation.desaturase	-2.98667	0.126161	0.008585
A_95_P226864	DW001145	Fatty acid desaturase 6	lipid metabolism.FA desaturation.omega 6 desaturase	-1.87	0.273573	0.001717
A_95_P133202	EB434505	Omega-6 fatty acid desaturase	lipid metabolism.FA desaturation.omega 6 desaturase	-1.92333	0.263645	0.037919
A_95_P008811	TA15510_4097	Omega-6 fatty acid desaturase 6	lipid metabolism.FA desaturation.omega 6 desaturase	-1.96667	0.255843	0.000882
A_95_P211407	DV157963	Biotin/lipoyl attachment domain-containing protein	lipid metabolism.FA synthesis and FA elongation.Acetyl CoA Carboxylation	-1.20333	0.434271	0.000149
A_95_P245202	EB680087	Delta(9) stearoyl-acyl carrier protein desaturase	lipid metabolism.FA synthesis and FA elongation.ACP desaturase	-1.01667	0.494257	0.002199
A_95_P189747	TA14853_4097	Stearoyl-acyl carrier protein desaturase precursor	lipid metabolism.FA synthesis and FA elongation.ACP desaturase	-1.01333	0.4954	0.002497
A_95_P288953	DV999667	Beta-hydroxyacyl-ACP dehydratase, putativ	lipid metabolism.FA synthesis and FA elongation.beta hydroxyacyl ACP dehydratase	-1.20333	0.434271	0.000473
A_95_P236799	EB425825	Beta-hydroxyacyl-ACP dehydratase, putativ	lipid metabolism.FA synthesis and FA elongation.beta hydroxyacyl ACP dehydratase	-1.16333	0.44648	0.000367
A_95_P031271	DV999667	Beta-hydroxyacyl-ACP dehydratase, putativ	lipid metabolism.FA synthesis and FA elongation.beta hydroxyacyl ACP dehydratase	-1.20333	0.434271	0.00083
A_95_P039796	BP129654	Beta-hydroxyacyl-ACP dehydratase, putativ	lipid metabolism.FA synthesis and FA elongation.beta hydroxyacyl ACP dehydratase	-1.08	0.473029	0.001976
A_95_P010096	TA14914_4097	Beta-hydroxyacyl-ACP dehydratase, putative	lipid metabolism.FA synthesis and FA elongation.beta hydroxyacyl ACP dehydratase	-1.05	0.482968	0.000167
A_95_P208622	TA19009_4097	Beta-ketoacyl-ACP synthase I	lipid metabolism.FA synthesis and FA elongation.ketoacyl ACP synthase	-1.15333	0.449585	0.000178
A_95_P116407	DV159108	Lipase	lipid metabolism.lipid degradation.lipases.triacylglycerol lipase	-1.18667	0.439317	0.01325
A_95_P228844	DW001294	Acyltransferase homolog	lipid synthesis related	-1.32	0.400535	0.001992
A_95_P026431	TA17965_4097	Acyltransferase-like protein ACYL2	lipid synthesis related	-1.54	0.343885	0.005804
A_95_P128597	EB428299	GDSL-motif lipase/hydrolase family protei	misc.GDSL-motif lipase	-2.25667	0.209255	0.000517
A_95_P145682	EB449430	GDSL-motif lipase/hydrolase family protei	misc.GDSL-motif lipase	-1.53333	0.345478	0.00195
A_95_P200862	TA17301_4097	GDSL-motif lipase/hydrolase family protei	misc.GDSL-motif lipase	-1.26	0.417544	0.011698
A_95_P024996	EB678731	GDSL-motif lipase/hydrolase family protei	misc.GDSL-motif lipase	-1.23667	0.424352	0.02725
A_95_P204762	TA18134_4097	GDSL-motif lipase/hydrolase family protein	misc.GDSL-motif lipase	-1.13	0.456916	6e-05
A_95_P310498	FG137573	GDSL-motif lipase/hydrolase family protein	misc.GDSL-motif lipase	-1.32333	0.399611	0.000231
A_95_P267561	DV161138	GDSL-motif lipase/hydrolase family protein	misc.GDSL-motif lipase	-1.04667	0.484085	0.000543
A_95_P137507	EB441239	GDSL-motif lipase/hydrolase family protein	misc.GDSL-motif lipase	-1.13333	0.455861	0.00824
A_95_P117777	DV160733	14 kDa proline-rich protein DC2.15 precursor	misc.protease inhibitor/seed storage/lipid transfer protein (LTP) family protein	-4.54333	0.0428865	0.000306
A_95_P088933	BP530277	14 kDa proline-rich protein DC2.15 precursor	misc.protease inhibitor/seed storage/lipid transfer protein (LTP) family protein	-3.82667	0.0704788	0.000662
A_95_P018626	BP530277	14 kDa proline-rich protein DC2.15 precursor	misc.protease inhibitor/seed storage/lipid transfer protein (LTP) family protein	-3.11333	0.115556	0.001002
A_95_P034613	EH664956	14 kDa proline-rich protein DC2.15 precursor, putative	misc.protease inhibitor/seed storage/lipid transfer protein (LTP) family protein	-1.05667	0.480742	0.004078
A_95_P202652	EB443656	protease inhibitor/seed storage/lipid tr	misc.protease inhibitor/seed storage/lipid transfer protein (LTP) family protein	-1.22667	0.427304	0.00032
		Metal binding proteins -3
A_95_P094688	BP532832	Metal transport system membrane protein, putative	metal binding related	-1.08667	0.470848	0.000237
A_95_P003381	EH622296	Ferritin-1 protein	metal handling.binding, chelation and storage	-1.04333	0.485205	0.027852
A_95_P026061	TA12472_4097	Ferritin-1, chloroplast precursor	metal handling.binding, chelation and storage	-1.26	0.417544	0.01223
		Methylation related -1
A_95_P234194	AF127243	S-adenosyl-L-methionine synthetase (SAMS)	methylation related	-1.31333	0.40239	0.013321
		Carbhohydrate metabolism related- 16
A_95_P294353	FG160817	ATPPC1 (PHOSPHOENOLPYRUVATE CARBOXYLASE 1)	carbhohydrate metabolism related	-1.06667	0.477421	0.011399
A_95_P203397	TA17845_4097	Phosphoenolpyruvate carboxylase	carbhohydrate metabolism related	-1.27667	0.412748	0.024061
A_95_P090053	BP530782	Phosphoenolpyruvate carboxylase	carbhohydrate metabolism related	-1.19	0.438303	0.018398
A_95_P137267	FG160817	Phosphoenolpyruvate carboxylase 2	carbhohydrate metabolism related	-1.06333	0.478525	0.009796
A_95_P193172	TA15614_4097	Pyrophosphate--fructose-6-phosphate 1-phosphotransferase-related	carbhohydrate metabolism related	-1.05667	0.480742	3.4e-05
A_95_P142467	EB445919	Pyruvate kinase	carbhohydrate metabolism related	-1.34	0.395021	0.000296
A_95_P258811	EB443059	Malic enzyme precursor	carbhohydrate metabolism related	-1.03667	0.487452	0.029884
A_95_P239759	AJ006974	NAD-malate dehydrogenase	TCA / org. transformation.other organic acid transformaitons.cyt MDH	-1.54	0.343885	0.000342
A_95_P203137	TA17789_4097	NAD-malate dehydrogenase precursor	TCA / org. transformation.other organic acid transformaitons.cyt MDH	-1.57667	0.335256	0.000495
A_95_P179207	TA12449_4097	Malate dehydrogenase	TCA / org. transformation.other organic acid transformaitons.malic	-1	0.5	0.014561
A_95_P094408	BP532702	Malate dehydrogenase, putative	TCA / org. transformation.other organic acid transformaitons.malic	-1.82667	0.281915	0.000986
A_95_P222782	TA22108_4097	Inositol monophosphatase 3	minor CHO metabolism.myo-inositol.inositol phosphatase	-1.13	0.456916	0.003701
A_95_P093933	BP532489	NADH dehydrogenase subunit 5 related	electron transport related	-1.33667	0.395934	0.000193
A_95_P108912	TA11833_4097	2 LOS2 copper ion binding / phosphopyruvat	glycolysis.cytosolic branch.enolase	-1.01	0.496546	0.000611
A_95_P014931	TA18563_4097	Pyruvate kinase	glycolysis.plastid branch.pyruvate kinase (PK)	-1.15333	0.449585	0.000184
A_95_P206647	TA18563_4097	Pyruvate kinase isozyme G	glycolysis.plastid branch.pyruvate kinase (PK)	-1.26	0.417544	0.000128
		Kinases, phoshpathases and hydrolyases related -6
A_95_P218077	EB439797	Phosphatidic acid phosphatase-related 2 (PAP 2)	misc.acid and other phosphatases	-1.39667	0.379806	0.000734
A_95_P238959	AB084124	Purple acid phosphatase	misc.acid and other phosphatases	-1.63667	0.321599	0.039216
A_95_P213647	TA20093_4097	Purple acid phosphatase 1	misc.acid and other phosphatases	-1.17	0.444421	0.018609
A_95_P208092	TA18888_4097	Nodulation receptor kinase , putative	kinase related	-1.25333	0.419478	0.000595
A_95_P034034	AJ718058	Protein kinase related	kinase related	-1.88667	0.270431	0.00147
A_95_P213757	TA20117_4097	NADH pyrophosphatase NUDT19, putative	Hydrolyase related	-1.13667	0.454809	0.000974
		ROS related -17
A_95_P148992	EB678632	Cytochrome P450	misc.cytochrome P450	-1.25333	0.419478	0.000435
A_95_P155797	DQ350326	Cytochrome P450, family 98	misc.cytochrome P450	-1.73333	0.300756	0.02636
A_95_P310348	FG135980	Cytochrome P450, putative	misc.cytochrome P451	-1.75667	0.295931	0.002207
A_95_P234719	DQ350326	Cytochrome P450, family 98	ROS related	-2.41	0.188156	0.020697
A_95_P180422	TA12740_4097	Hydroxylase-like cytochrome P450	ROS related	-2.35667	0.195242	0.020072
A_95_P180427	TA12741_4097	Hydroxylase-like cytochrome P450	ROS related	-2.38667	0.191224	0.023203
A_95_P011581	TA12741_4097	Hydroxylase-like cytochrome P450	ROS related	-2.34333	0.197055	0.026638
A_95_P238334	AY032674	Peroxidase 12 (PER12)	misc.peroxidases	-1.94333	0.260015	0.000733
A_95_P098773	BP534635	Peroxisomal membrane 22 kDa family protein	misc.peroxidases related	-2	0.25	2.5e-05
A_95_P146522	EB450582	Peroxisomal membrane 22 kDa family protein	misc.peroxidases related	-1.97333	0.254664	2.8e-05
A_95_P190717	DV162449	Cytochrome b5	redox.ascorbate and glutathione	-1.04	0.486327	4.1e-05
A_95_P177282	TA11933_4097	Ascorbate peroxidase 1	redox.ascorbate and glutathione.ascorbate	-1.17333	0.443396	0.000182
A_95_P113642	CV021236	L-ascorbate peroxidase	redox.ascorbate and glutathione.ascorbate	-1.21667	0.430276	2.7e-05
A_95_P030336	EB682192	Peroxiredoxin protein, putative	redox.peroxiredoxin	-1.15667	0.448548	0.001101
A_95_P272696	EB677203	Peroxiredoxin type 2, putative	redox.peroxiredoxin	-1.09	0.469761	0.003191
A_95_P115792	DV999531	Peroxiredoxin type 2, putative chr3196	redox.peroxiredoxin	-1.47	0.360982	0.00638
A_95_P213167	DV160510	Glucose-methanol-choline (gmc) oxidoreductase, putative	oxidoreducatse related	-1.13667	0.454809	0.000101
		Gluocosyl transferases related -2
A_95_P050891	BP132510	Galactomannan galactosyltransferase	misc.UDP glucosyl and glucoronyl transferases	-1.23	0.426317	0.021812
A_95_P221712	FG638861	UDP-glucoronosyl/UDP-glucosyl transferase family protein	misc.UDP glucosyl and glucoronyl transferases	-1.23667	0.424352	0.013783
		Unknown- 191
A_95_P107902	FG638704	Unknown	not assigned.unknown	-1.98333	0.252905	2.5e-05
A_95_P000781	FG638704	Unknown	not assigned.unknown	-1.92667	0.263036	2.5e-05
A_95_P007006	NP917622	Unknown	not assigned.unknown	-1.91	0.266093	2.6e-05
A_95_P020171	TC8913	Unknown	not assigned.unknown	-1.92	0.264255	2.7e-05
A_95_P178632	TA12300_4097	Unknown	not assigned.unknown	-1.52	0.348686	2.7e-05
A_95_P025591	TC11121	Unknown	not assigned.unknown	-1.25333	0.419478	3.1e-05
A_95_P022906	TA21633_4097	Unknown	not assigned.unknown	-1.41667	0.374577	4.1e-05
A_95_P260536	BP129090	Unknown	not assigned.unknown	-1.04667	0.484085	4.3e-05
A_95_P204222	TA18020_4097	Unknown	not assigned.unknown	-1.61667	0.326088	5.1e-05
A_95_P313183	FG155257	Unknown	not assigned.unknown	-1.14	0.45376	5.6e-05
A_95_P033729	AJ632921	Unknown	not assigned.unknown	-1.05	0.482968	6.8e-05
A_95_P189317	TA14763_4097	Unknown	not assigned.unknown	-1.74	0.29937	8.4e-05
A_95_P100548	BP535422	Unknown	not assigned.unknown	-1.16	0.447513	9.1e-05
A_95_P097393	BP534024	Unknown	not assigned.unknown	-1.33333	0.39685	9.7e-05
A_95_P203757	DW003190	Unknown	not assigned.unknown	-1.16333	0.44648	0.00011
A_95_P303383	FG194074	Unknown	not assigned.unknown	-1.20667	0.433269	0.000111
A_95_P022696	CV021804	Unknown	not assigned.unknown	-1.03667	0.487452	0.000125
A_95_P098983	BP534721	Unknown	not assigned.unknown	-1.19333	0.437291	0.000125
A_95_P091068	TA13592_4097	Unknown	not assigned.unknown	-1.34667	0.393199	0.000126
A_95_P120132	DV999870	Unknown	not assigned.unknown	-1.77667	0.291857	0.000145
A_95_P068100	BP137050	Unknown	not assigned.unknown	-1.80333	0.286512	0.000145
A_95_P202532	DV160679	Unknown	not assigned.unknown	-1.08	0.473029	0.000161
A_95_P017721	EB678067	Unknown	not assigned.unknown	-1.05667	0.480742	0.000166
A_95_P153247	EB683528	Unknown	not assigned.unknown	-1.02667	0.490843	0.000167
A_95_P125242	DW005039	Unknown	not assigned.unknown	-1.21333	0.431271	0.000179
A_95_P029871	TC12954	Unknown	not assigned.unknown	-1.07	0.476319	0.000179
A_95_P103952	CV016771	Unknown	not assigned.unknown	-1.09667	0.467596	0.000181
A_95_P147262	EB451569	Unknown	not assigned.unknown	-1.11333	0.462225	0.00019
A_95_P223087	TA22174_4097	Unknown	not assigned.unknown	-1.35333	0.391387	0.000193
A_95_P208957	TA19085_4097	Unknown	not assigned.unknown	-1.16667	0.445449	0.000208
A_95_P090233	BP530869	Unknown	not assigned.unknown	-1.21333	0.431271	0.000224
A_95_P209587	FG641427	Unknown	not assigned.unknown	-1.08	0.473029	0.000226
A_95_P215627	TA20529_4097	Unknown	not assigned.unknown	-1.41	0.376312	0.000226
A_95_P133077	EB434145	Unknown	not assigned.unknown	-1.22	0.429283	0.000247
A_95_P218467	TA21181_4097	Unknown	not assigned.unknown	-1.13333	0.455861	0.00025
A_95_P272716	EB679392	Unknown	not assigned.unknown	-1.00667	0.497695	0.000251
A_95_P197432	TA16560_4097	Unknown	not assigned.unknown	-1.1	0.466516	0.000266
A_95_P095708	BP533303	Unknown	not assigned.unknown	-1.56667	0.337587	0.000272
A_95_P098288	BP534401	Unknown	not assigned.unknown	-1.15667	0.448548	0.000293
A_95_P207482	TA18750_4097	Unknown	not assigned.unknown	-1.08333	0.471937	0.000296
A_95_P024986	EB433044	Unknown	not assigned.unknown	-1.19333	0.437291	0.000316
A_95_P007121	NP918035	Unknown	not assigned.unknown	-1.03	0.48971	0.00032
A_95_P231959	FG643750	Unknown	not assigned.unknown	-1.22333	0.428292	0.000323
A_95_P263916	AM838197	Unknown	not assigned.unknown	-1.10333	0.46544	0.000333
A_95_P129847	EB429796	Unknown	not assigned.unknown	-1.35333	0.391387	0.000352
A_95_P026611	BP535378	Unknown	not assigned.unknown	-1.19333	0.437291	0.000357
A_95_P096783	BP533761	Unknown	not assigned.unknown	-1.05333	0.481854	0.000357
A_95_P202742	TA17700_4097	Unknown	not assigned.unknown	-1.14667	0.451668	0.00036
A_95_P024686	TC10767	Unknown	not assigned.unknown	-1.13667	0.454809	0.00036
A_95_P264586	AM827870	Unknown	not assigned.unknown	-1.26333	0.41658	0.00036
A_95_P268151	DV999636	Unknown	not assigned.unknown	-1.02	0.493116	0.000362
A_95_P277173	AM808541	Unknown	not assigned.unknown	-1.24667	0.421421	0.000364
A_95_P136297	EB439998	Unknown	not assigned.unknown	-1.35667	0.390483	0.000381
A_95_P088638	BP530162	Unknown	not assigned.unknown	-1.15333	0.449585	0.000391
A_95_P098208	BP534364	Unknown	not assigned.unknown	-1.4	0.378929	0.000427
A_95_P126387	EB425722	Unknown	not assigned.unknown	-1.17333	0.443396	0.000452
A_95_P093248	BP532191	Unknown	not assigned.unknown	-1.18	0.441351	0.000455
A_95_P192332	TA15429_4097	Unknown	not assigned.unknown	-1.11333	0.462225	0.000456
A_95_P140422	EB444334	Unknown	not assigned.unknown	-1.07667	0.474123	0.000456
A_95_P041926	BP130221	Unknown	not assigned.unknown	-1.67333	0.313528	0.000458
A_95_P255874	FG641427	Unknown	not assigned.unknown	-1.09	0.469761	0.000471
A_95_P162367	EH621296	Unknown	not assigned.unknown	-1.10333	0.46544	0.000471
A_95_P088928	BP530274	Unknown	not assigned.unknown	-1.18333	0.440333	0.000493
A_95_P128997	EB428770	Unknown	not assigned.unknown	-1.35667	0.390483	0.000506
A_95_P135882	EB439426	Unknown	not assigned.unknown	-1.42333	0.37285	0.000517
A_95_P022756	TA21587_4097	Unknown	not assigned.unknown	-1.06	0.479632	0.000529
A_95_P129467	EB429380	Unknown	not assigned.unknown	-1.01667	0.494257	0.000542
A_95_P091473	BP531367	Unknown	not assigned.unknown	-1.40667	0.377182	0.000571
A_95_P121432	DW001499	Unknown	not assigned.unknown	-1.59333	0.331405	0.000609
A_95_P033744	AJ632934	Unknown	not assigned.unknown	-1.14	0.45376	0.000616
A_95_P146877	EB451040	Unknown	not assigned.unknown	-1.45	0.366021	0.000642
A_95_P097103	BP533875	Unknown	not assigned.unknown	-1.08333	0.471937	0.000663
A_95_P248127	FG638575	Unknown	not assigned.unknown	-1.03667	0.487452	0.000709
A_95_P131292	EB431446	Unknown	not assigned.unknown	-1.11667	0.461158	0.000726
A_95_P218477	DV158252	Unknown	not assigned.unknown	-1.71667	0.304251	0.000741
A_95_P142222	EB445748	Unknown	not assigned.unknown	-2.01667	0.247129	0.000755
A_95_P140277	EB444238	Unknown	not assigned.unknown	-1.07667	0.474123	0.000788
A_95_P042911	BP130478	Unknown	not assigned.unknown	-1.14667	0.451668	0.00082
A_95_P193802	DV158519	Unknown	not assigned.unknown	-1.50667	0.351923	0.000831
A_95_P223257	TA22210_4097	Unknown	not assigned.unknown	-1.05667	0.480742	0.000831
A_95_P266406	FG634121	Unknown	not assigned.unknown	-1.01	0.496546	0.000857
A_95_P121672	DW001786	Unknown	not assigned.unknown	-1.48333	0.357661	0.000879
A_95_P096338	BP533583	Unknown	not assigned.unknown	-1.09667	0.467596	0.00092
A_95_P278698	AM819186	Unknown	not assigned.unknown	-1.04	0.486327	0.00098
A_95_P103382	CV016480	Unknown	not assigned.unknown	-1.03333	0.48858	0.000993
A_95_P099203	BP534837	Unknown	not assigned.unknown	-1.02667	0.490843	0.001064
A_95_P098123	BP534335	Unknown	not assigned.unknown	-1.31333	0.40239	0.001069
A_95_P270331	EB431281	Unknown	not assigned.unknown	-1.01333	0.4954	0.001113
A_95_P202232	TA17591_4097	Unknown	not assigned.unknown	-1.74333	0.298679	0.001181
A_95_P145437	EB449190	Unknown	not assigned.unknown	-1.03667	0.487452	0.001192
A_95_P034314	AJ718416	Unknown	not assigned.unknown	-1.60667	0.328356	0.001195
A_95_P243652	EB425489	Unknown	not assigned.unknown	-1.54667	0.3423	0.001199
A_95_P282633	AM787675	Unknown	not assigned.unknown	-1.27333	0.413703	0.001202
A_95_P060205	BP134939	Unknown	not assigned.unknown	-2.1	0.233258	0.001214
A_95_P023216	TC10173	Unknown	not assigned.unknown	-1.29667	0.407066	0.001216
A_95_P268076	DV999490	Unknown	not assigned.unknown	-1.15	0.450625	0.001217
A_95_P222067	BP534746	Unknown	not assigned.unknown	-1.98	0.25349	0.001222
A_95_P082355	FG640632	Unknown	not assigned.unknown	-1.52333	0.347881	0.001241
A_95_P098683	BP534598	Unknown	not assigned.unknown	-1.39667	0.379806	0.001268
A_95_P295113	EB448808	Unknown	not assigned.unknown	-1.04	0.486327	0.001294
A_95_P021006	TA21367_4097	Unknown	not assigned.unknown	-1.88667	0.270431	0.001427
A_95_P220632	TA21649_4097	Unknown	not assigned.unknown	-2.06333	0.239263	0.00147
A_95_P290523	EB678291	Unknown	not assigned.unknown	-1.93	0.262429	0.00154
A_95_P240793	AJ717937	Unknown	not assigned.unknown	-1.48667	0.356836	0.001545
A_95_P097048	BP533861	Unknown	not assigned.unknown	-1.08333	0.471937	0.001609
A_95_P232254	AM837067	Unknown	not assigned.unknown	-1.1	0.466516	0.001626
A_95_P262226	EH622514	Unknown	not assigned.unknown	-1.82333	0.282567	0.001631
A_95_P136227	EB439887	Unknown	not assigned.unknown	-1.08667	0.470848	0.001635
A_95_P147827	EB643465	Unknown	not assigned.unknown	-1.33667	0.395934	0.001644
A_95_P094363	BP532679	Unknown	not assigned.unknown	-1.08667	0.470848	0.00165
A_95_P001911	FG642183	Unknown	not assigned.unknown	-1.47	0.360982	0.00175
A_95_P151917	EB682184	Unknown	not assigned.unknown	-1.60333	0.329116	0.001758
A_95_P045886	BP131255	Unknown	not assigned.unknown	-1.01	0.496546	0.001863
A_95_P116307	DV159001	Unknown	not assigned.unknown	-1.70333	0.307076	0.001901
A_95_P107967	EH617488	Unknown	not assigned.unknown	-1.52	0.348686	0.002029
A_95_P095113	BP533028	Unknown	not assigned.unknown	-1.02333	0.491978	0.002083
A_95_P034039	AJ718064	Unknown	not assigned.unknown	-1.69	0.309927	0.002086
A_95_P144072	EB447233	Unknown	not assigned.unknown	-1.02667	0.490843	0.002137
A_95_P109312	CV019240	Unknown	not assigned.unknown	-1.03	0.48971	0.002157
A_95_P189012	EH617488	Unknown	not assigned.unknown	-1.40333	0.378055	0.002173
A_95_P241500	AJ718363	Unknown	not assigned.unknown	-1.06333	0.478525	0.002377
A_95_P033409	AJ632717	Unknown	not assigned.unknown	-1.59333	0.331405	0.002457
A_95_P267416	DV160102	Unknown	not assigned.unknown	-1.42	0.373712	0.002479
A_95_P030441	EH617488	Unknown	not assigned.unknown	-1.47333	0.360149	0.002494
A_95_P051391	BP132633	Unknown	not assigned.unknown	-1.55667	0.339936	0.002495
A_95_P203907	TA17954_4097	Unknown	not assigned.unknown	-1.01333	0.4954	0.002549
A_95_P261911	BP133995	Unknown	not assigned.unknown	-1.66333	0.315709	0.002959
A_95_P101798	TA20638_4097	Unknown	not assigned.unknown	-1.6	0.329877	0.002991
A_95_P093693	BP532369	Unknown	not assigned.unknown	-1.01667	0.494257	0.003022
A_95_P146032	EB449863	Unknown	not assigned.unknown	-1.15333	0.449585	0.003085
A_95_P059865	BP134849	Unknown	not assigned.unknown	-1.23333	0.425334	0.003163
A_95_P119297	DV162399	Unknown	not assigned.unknown	-1.58333	0.33371	0.003214
A_95_P304458	FG635717	Unknown	not assigned.unknown	-2.37	0.193446	0.003237
A_95_P134817	EB437623	Unknown	not assigned.unknown	-3.04667	0.121021	0.003437
A_95_P296523	EB677542	Unknown	not assigned.unknown	-1.04	0.486327	0.003444
A_95_P079720	DV157852	Unknown	not assigned.unknown	-1.26	0.417544	0.00372
A_95_P149547	EB679445	Unknown	not assigned.unknown	-1.02333	0.491978	0.003727
A_95_P308083	FG644587	Unknown	not assigned.unknown	-1.19	0.438303	0.004034
A_95_P147562	EB452036	Unknown	not assigned.unknown	-1.10333	0.46544	0.004076
A_95_P061270	BP135218	Unknown	not assigned.unknown	-1.18	0.441351	0.004086
A_95_P089313	BP530449	Unknown	not assigned.unknown	-1.07	0.476319	0.004088
A_95_P147747	EB643433	Unknown	not assigned.unknown	-1.15	0.450625	0.004551
A_95_P234364	EB679945	Unknown	not assigned.unknown	-1.97333	0.254664	0.00459
A_95_P099133	BP534804	Unknown	not assigned.unknown	-1.16667	0.445449	0.004736
A_95_P265831	BP531821	Unknown	not assigned.unknown	-1.37333	0.385998	0.004779
A_95_P141937	EB445540	Unknown	not assigned.unknown	-1.04333	0.485205	0.004921
A_95_P222367	TA22018_4097	Unknown	not assigned.unknown	-1.04	0.486327	0.00531
A_95_P220122	DW002840	Unknown	not assigned.unknown	-1.17	0.444421	0.005915
A_95_P131997	EB432437	Unknown	not assigned.unknown	-1.04667	0.484085	0.006032
A_95_P052066	BP132818	Unknown	not assigned.unknown	-1.09	0.469761	0.006474
A_95_P001521	BP137396	Unknown	not assigned.unknown	-1.43	0.371131	0.006664
A_95_P195532	TA16138_4097	Unknown	not assigned.unknown	-2.22	0.214641	0.006771
A_95_P031006	BP132818	Unknown	not assigned.unknown	-1.17	0.444421	0.007639
A_95_P149552	EB679451	Unknown	not assigned.unknown	-1.04	0.486327	0.007744
A_95_P117192	DV160010	Unknown	not assigned.unknown	-1.23333	0.425334	0.008032
A_95_P141092	EB444883	Unknown	not assigned.unknown	-1.21333	0.431271	0.008046
A_95_P007051	NP917833	Unknown	not assigned.unknown	-1.11667	0.461158	0.008284
A_95_P220532	DV159716	Unknown	not assigned.unknown	-1.32333	0.399611	0.008799
A_95_P155092	EG649893	Unknown	not assigned.unknown	-1.17333	0.443396	0.009656
A_95_P027106	TC11795	Unknown	not assigned.unknown	-1.23667	0.424352	0.0097
A_95_P028446	TA20411_4097	Unknown	not assigned.unknown	-1.16333	0.44648	0.009802
A_95_P137562	FG144128	Unknown	not assigned.unknown	-1.07667	0.474123	0.011551
A_95_P115952	DV158428	Unknown	not assigned.unknown	-1.06	0.479632	0.011943
A_95_P218377	TA21161_4097	Unknown	not assigned.unknown	-1.21	0.432269	0.011967
A_95_P208412	EB428646	Unknown	not assigned.unknown	-1.12333	0.459032	0.012577
A_95_P289508	DV159716	Unknown	not assigned.unknown	-1.18	0.441351	0.01307
A_95_P027966	EB446714	Unknown	not assigned.unknown	-1.10667	0.464366	0.014292
A_95_P138767	EB442495	Unknown	not assigned.unknown	-1.01667	0.494257	0.014786
A_95_P268791	FG141638	Unknown	not assigned.unknown	-1.23	0.426317	0.015281
A_95_P105587	CV017531	Unknown	not assigned.unknown	-1.03	0.48971	0.015923
A_95_P157627	EH615679	Unknown	not assigned.unknown	-2.09667	0.233798	0.016904
A_95_P124732	DW004537	Unknown	not assigned.unknown	-1.37333	0.385998	0.020748
A_95_P025461	EB440074	Unknown	not assigned.unknown	-1.01333	0.4954	0.022374
A_95_P110417	CV019720	Unknown	not assigned.unknown	-1.26667	0.415619	0.023278
A_95_P132097	EB432535	Unknown	not assigned.unknown	-1.1	0.466516	0.023335
A_95_P130002	EB429987	Unknown	not assigned.unknown	-1.24	0.423373	0.024685
A_95_P136007	EB439571	Unknown	not assigned.unknown	-1.26	0.417544	0.026109
A_95_P146747	EB450857	Unknown	not assigned.unknown	-1.39	0.381565	0.026604
A_95_P274988	FG634637	Unknown	not assigned.unknown	-1.34667	0.393199	0.029036
A_95_P223337	TA22229_4097	Unknown	not assigned.unknown	-2.4	0.189465	0.029102
A_95_P111987	EB681762	Unknown	not assigned.unknown	-1.11	0.463294	0.030618
A_95_P310868	FG139865	Unknown	not assigned.unknown	-1.34	0.395021	0.030796
A_95_P203847	EB681635	Unknown	not assigned.unknown	-1.00667	0.497695	0.036075
A_95_P159657	AM830473	Unknown	not assigned.unknown	-1.09667	0.467596	0.036691
A_95_P084140	BP528941	Unknown	not assigned.unknown	-1.33	0.397768	0.036853
A_95_P228904	EB679824	Unknown	not assigned.unknown	-1.10667	0.464366	0.038607
A_95_P130542	EB430594	Unknown	not assigned.unknown	-1.03667	0.487452	0.039133
A_95_P214477	TA20271_4097	Unknown	not assigned.unknown	-1.05667	0.480742	0.000135
A_95_P095203	BP533075	Unknown	not assigned.unknown	-1.44667	0.366868	0.000237
A_95_P102652	CV016125	Unknown	not assigned.unknown	-1.23	0.426317	0.00011
A_95_P247862	DV999990	Unknown	not assigned.unknown	-1.19	0.438303	0.017848
		Nucleic acid metabolism related-11
A_95_P122522	DW002496	NDPK1 NDPK1 ATP binding / nucleoside diph	nucleotide metabolism.phosphotransfer and pyrophosphatases.nucleoside diphosphate kinase	-1.74667	0.297989	0.000179
A_95_P073145	EH618900	Nucleoside diphosphate kinase 1	nucleotide metabolism.phosphotransfer and pyrophosphatases.nucleoside diphosphate kinase	-1.19333	0.437291	3.1e-05
A_95_P109387	TA12024_4097	Nucleoside diphosphate kinase 1	nucleotide metabolism.phosphotransfer and pyrophosphatases.nucleoside diphosphate kinase	-1.35333	0.391387	3.2e-05
A_95_P112927	EH618900	Nucleoside diphosphate kinase 1	nucleotide metabolism.phosphotransfer and pyrophosphatases.nucleoside diphosphate kinase	-1.16333	0.44648	0.000164
A_95_P000411	EH618900	Nucleoside diphosphate kinase 1	nucleotide metabolism.phosphotransfer and pyrophosphatases.nucleoside diphosphate kinase	-1.36	0.389582	0.000225
A_95_P177622	TA12024_4097	Nucleoside diphosphate kinase 1	nucleotide metabolism.phosphotransfer and pyrophosphatases.nucleoside diphosphate kinase	-1.47333	0.360149	0.000328
A_95_P075820	BP526825	Deoxynucleoside kinase family	nucleotide metabolism.salvage	-1.13333	0.455861	0.005584
A_95_P095498	BP533214	Deoxynucleoside kinase family chr1271	nucleotide metabolism.salvage	-1.13667	0.454809	0.003269
A_95_P148347	EB677628	APT5 APT5 (Adenine phosphoribosyltransferase 5)	nucleotide metabolism.salvage.phosphoribosyltransferases.aprt	-1.78667	0.289841	0.000288
A_95_P209647	TA19235_4097	AICARFT/IMPCHase bienzyme family protein	nucleotide metabolism.synthesis.purine.AICAR transformylase	-1.24667	0.421421	3.6e-05
A_95_P238254	AF321497	AICARFT/IMPCHase bienzyme family protein ch	nucleotide metabolism.synthesis.purine.AICAR transformylase	-1.24	0.423373	3.5e-05
		Protein synthesis, degradation and amino acid metabolism related- 750
A_95_P224727	FG134806	Aspartic proteinase nepenthesin-1 precursor, putative	protein degradation related	-1.43667	0.36942	0.008409
A_95_P031841	EB436429	60 kDa chaperonin subunit beta	Protein folding related	-1.26667	0.415619	0.000196
A_95_P168191	EH664371	Alpha chain of nascent polypeptide associated complex	Proteinsynthesis related	-1.12667	0.457973	3.9e-05
A_95_P026491	TA12980_4097	BTF3	Protein related	-1.01333	0.4954	0.000405
A_95_P148022	EB677168	Dihydroxy-acid dehydratase, putative	protein related	-1.40667	0.377182	0.000223
A_95_P141762	EB445401	G3BP-like protein-like	Protein related	-1.08	0.473029	0.000451
A_95_P160672	EH619345	PRT1 protein	protein related	-1.07667	0.474123	3.6e-05
A_95_P095513	BP533223	Ribosomal RNA gene, putative	protein.synthesis.ribosomal RNA	-1.78333	0.290511	0.001479
A_95_P000731	EB443574	18S ribosomal RNA, putative	protein.synthesis.ribosomal RNA	-1.34	0.395021	4e-05
A_95_P112107	EB443574	18S ribosomal RNA, putative	protein.synthesis.ribosomal RNA	-1.38	0.384219	6.3e-05
A_95_P102152	EB443574	18S ribosomal RNA, putative	protein.synthesis.ribosomal RNA	-1.35667	0.390483	0.000122
A_95_P259796	EG649566	Acidic ribosomal protein P1a-like	protein.synthesis.ribosomal protein.eukaryotic.60S subunit.P1	-1.85	0.277392	2.5e-05
A_95_P154352	EG649542	Acidic ribosomal protein P1a-like	protein.synthesis.ribosomal protein.eukaryotic.60S subunit.P1a	-1.88	0.271684	2.5e-05
A_95_P154337	EG649523	Acidic ribosomal protein P1a-like	protein.synthesis.ribosomal protein.eukaryotic.60S subunit.P1a	-1.68	0.312083	2.5e-05
A_95_P098198	BP534362	Acidic ribosomal protein P3	protein.synthesis.ribosomal protein.eukaryotic.60S subunit.P3	-1.05333	0.481854	0.000328
A_95_P054766	BP133530	L24 ribosomal protein related, putative	protein.synthesis.ribosomal protein.eukaryotic.60S subunit.L24	-1.74667	0.297989	2.5e-05
A_95_P109747	CV019433	Ribosomal protein P1 related	protein.synthesis.ribosomal protein.eukaryotic.60S subunit.P1	-1.83	0.281265	2.5e-05
A_95_P102357	CV015990	Ribosomal protein related	protein.synthesis.ribosomal protein.eukaryotic.60S subunit.P1	-1.51667	0.349492	4.1e-05
A_95_P067655	BP136933	Ribosomal protein S29 related	protein.synthesis.ribosomal protein.eukaryotic.40S subunit.S29	-1.41667	0.374577	2.9e-05
A_95_P114622	CV021691	Ribosomal protein S29 related	protein.synthesis.ribosomal protein.eukaryotic.40S subunit.S29	-1.22333	0.428292	4.3e-05
A_95_P113487	CV021161	Ribosomal protein S29 related	protein.synthesis.ribosomal protein.eukaryotic.40S subunit.S29	-1.36	0.389582	6e-05
A_95_P064655	BP136109	Ribosomal protein S29 related	protein.synthesis.ribosomal protein.eukaryotic.40S subunit.S29	-1.41667	0.374577	9.6e-05
A_95_P050861	BP132500	Ribosomal protein S29 related	protein.synthesis.ribosomal protein.eukaryotic.40S subunit.S29	-1.51	0.351111	0.000741
A_95_P037826	BP129104	Ribosomal protein S29 related	protein.synthesis.ribosomal protein.eukaryotic.40S subunit.S29	-1.31667	0.401461	3.7e-05
A_95_P028896	TA19296_4097	Ribosomal protein small subunit 28, putative	protein.synthesis.ribosomal protein.eukaryotic.40S subunit.S28	-1.12667	0.457973	3.6e-05
A_95_P025171	TA17191_4097	Translation initiation factor	protein synthesis related	-1.13	0.456916	0.000194
A_95_P131707	EB432091	Translation initiation factor 3 subunit 3	protein synthesis related	-1.01667	0.494257	0.000155
A_95_P005946	AM798004	Translation initiation factor eIF-4	protein synthesis related	-1.20667	0.433269	0.011024
A_95_P200362	TA17192_4097	Translation initiation factor, putative	protein synthesis related	-1.15667	0.448548	0.000309
A_95_P202757	TA17703_4097	Aminopeptidase/ metalloexopeptidase related protein	protein.degradation	-1.09333	0.468677	0.000116
A_95_P272721	EB677452	ATP binding protein	protein.degradation.AAA type	-1.01333	0.4954	0.001197
A_95_P222812	TA22114_4097	Cysteine protease	protein.degradation.cysteine protease	-1.38333	0.383332	0.004523
A_95_P034454	AJ718780	Subtilase family protein chr411017656	protein.degradation.subtilases	-1.15667	0.448548	0.002217
A_95_P189652	EF373046	Subtilisin-like protease	protein.degradation.subtilases	-1.08	0.473029	0.019539
A_95_P024341	EF373046	Subtilisin-like protease precursor	protein.degradation.subtilases	-1.13667	0.454809	0.021404
A_95_P089078	BP530340	Cyclin-specific ubiquitin carrier protein, putative	protein.degradation.ubiquitin.E2	-1.85	0.277392	0.001202
A_95_P079520	BP527786	Ubiquitin-conjugating enzyme19 (UBC 19)	protein.degradation.ubiquitin.E2	-1.27667	0.412748	0.002582
A_95_P143437	EB446733	Proteasome family protein	protein.degradation.ubiquitin.proteasom	-1.09333	0.468677	0.000209
A_95_P103602	CV016597	5 UBQ5 (ubiquitin 5) protein binding / str	protein.degradation.ubiquitin.ubiquitin	-1.23667	0.424352	4.6e-05
A_95_P000906	TA13574_4097	Low temperature and salt responsive protein	protein.degradation.ubiquitin.ubiquitin	-1.02667	0.490843	0.013255
A_95_P000531	EB677962	Ubiquitin C variant	protein.degradation.ubiquitin.ubiquitin	-1.72667	0.302149	7.8e-05
A_95_P177762	TA12067_4097	Ubiquitin fusion protein	protein.degradation.ubiquitin.ubiquitin	-1.49333	0.355191	2.7e-05
A_95_P014471	TA12066_4097	Ubiquitin fusion protein	protein.degradation.ubiquitin.ubiquitin	-1.51	0.351111	7.8e-05
A_95_P122147	DW002185	Ubiquitin fusion protein	protein.degradation.ubiquitin.ubiquitin	-1.57333	0.336031	0.000132
A_95_P244737	EB678306	ubiquitin fusion protein	protein.degradation.ubiquitin.ubiquitin	-1.74667	0.297989	0.000149
A_95_P180037	EH613880	ubiquitin fusion protein	protein.degradation.ubiquitin.ubiquitin	-1.42333	0.37285	0.000455
A_95_P180032	EH613880	Ubiquitin fusion protein, putative	protein.degradation.ubiquitin.ubiquitin	-1.43	0.371131	2.5e-05
A_95_P163357	EH622392	Ubiquitin fusion protein, putative	protein.degradation.ubiquitin.ubiquitin	-1.65667	0.317171	2.5e-05
A_95_P121472	TA12641_4097	Ubiquitin fusion protein, putative	protein.degradation.ubiquitin.ubiquitin	-1.47333	0.360149	2.9e-05
A_95_P260101	DW002031	10 kDa chaperonin	protein.folding	-1.76667	0.293887	2.9e-05
A_95_P016176	DV158991	20 kDa chaperonin, chloroplast precursor	protein.folding	-1.78333	0.290511	0.000186
A_95_P158762	EH616617	Chaperonin 21 precursor	protein.folding	-1.09	0.469761	0.000864
A_95_P243827	EB427307	Chaperonin CPN60 mitochondrial precursor	protein.folding	-1.57	0.336808	7.6e-05
A_95_P187722	TA14408_4097	Chaperonin CPN60, mitochondrial precursor	protein.folding	-1.59333	0.331405	4e-05
A_95_P023606	TA17320_4097	Chaperonin CPN60, mitochondrial precursor	protein.folding	-1.24333	0.422396	0.000447
A_95_P123207	DW003077	Chaperonin, putative	protein.folding	-1.01333	0.4954	9.2e-05
A_95_P193297	TA15640_4097	chaperonin, putative chr31024432-10276	protein.folding	-1.10333	0.46544	6.9e-05
A_95_P198677	TA16830_4097	chaperonin, putative chr59255561-92588	protein.folding	-1.06	0.479632	5.6e-05
A_95_P289213	DV158089	chaperonin, putative chr59255561-92588	protein.folding	-1.06667	0.477421	0.000118
A_95_P194452	TA15899_4097	Chaperonin-60 beta subunit precursor	protein.folding	-1.33333	0.39685	0.000351
A_95_P145602	TA15899_4097	Chaperonin-60 beta subunit precursor	protein.folding	-1.22667	0.427304	0.003213
A_95_P156402	EH613852	Chloroplast chaperonin 10, putative chr322	protein.folding	-1.31333	0.40239	0.000405
A_95_P074600	BP526512	GrpE protein, putative	protein.folding	-1.23667	0.424352	0.000326
A_95_P129412	EB429294	GrpE protein, putative	protein.folding	-1.26333	0.41658	0.002151
A_95_P021961	TA14409_4097	HSP60, HSP60-3B HSP60 (HEAT SHOCK PROTEIN	protein.folding	-1.64	0.320856	4.5e-05
A_95_P108107	CV018672	RuBisCO subunit binding-protein alpha subunit	protein.folding	-1.91333	0.265478	0.000361
A_95_P180137	TA12669_4097	T-complex protein 1 epsilon subunit, put	protein.folding	-1.12667	0.457973	0.000305
A_95_P003616	EB434108	Chaperonin, puatative	protein.postranslational modification	-1.81333	0.284533	2.5e-05
A_95_P272651	EB451799	High leaf temperature 1 kinase	protein.postranslational modification	-1.07667	0.474123	0.001793
A_95_P215057	TA20402_4097	Kinase interacting family protein	protein.postranslational modification	-2.01	0.248273	0.000617
A_95_P237499	D26601	NPK related protein kinase 1	protein.postranslational modification	-1.21333	0.431271	0.000556
A_95_P184312	DW004579	Serine/threonine-protein phosphatase BSL2, putative	protein.postranslational modification	-2.22333	0.214146	0.004477
A_95_P153367	DW004579	Serine/threonine-protein phosphatase BSL2, putative	protein.postranslational modification	-2.22	0.214641	0.005115
A_95_P163207	EH622180	Elongation factor 1-alpha	protein.synthesis.elongation	-1.81	0.285191	2.5e-05
A_95_P163117	EH622105	Elongation factor 1-alpha / EF-1-alpha	protein.synthesis.elongation	-1.18333	0.440333	0.000181
A_95_P031686	DW003455	elongation factor 1-alpha / EF-1-alpha chr1	protein.synthesis.elongation	-1.8	0.287175	3e-05
A_95_P108612	CV018923	Elongation factor 1-beta / EF-1-beta chr11	protein.synthesis.elongation	-1.06333	0.478525	0.000145
A_95_P178702	TA12323_4097	Elongation factor 1-delta	protein.synthesis.elongation	-1.15	0.450625	2.7e-05
A_95_P299953	FG642632	Elongation factor P (EF-P) family protein	protein.synthesis.elongation	-1.08333	0.471937	0.001506
A_95_P015291	DV999984	Elongation factor TuA	protein.synthesis.elongation	-1.08333	0.471937	0.009888
A_95_P234374	FG153292	LOS1 LOS1 copper ion binding / translatio	protein.synthesis.elongation	-1.16667	0.445449	9.5e-05
A_95_P015026	TA12219_4097	LOS1 LOS1 copper ion binding / translatio	protein.synthesis.elongation	-1.02667	0.490843	0.000145
A_95_P139622	TA12746_4097	Nascent polypeptide associated complex alpha	protein.synthesis.elongation	-1.17667	0.442372	3.9e-05
A_95_P180442	TA12746_4097	nascent polypeptide associated complex alpha	protein.synthesis.elongation	-1.07667	0.474123	6.7e-05
A_95_P180437	TA12745_4097	Nascent polypeptide associated complex alpha	protein.synthesis.elongation	-1.06667	0.477421	7.6e-05
A_95_P029156	EB426381	Nascent polypeptide associated complex alpha	protein.synthesis.elongation	-1.12	0.460094	0.000232
A_95_P011536	EB442973	Nascent polypeptide associated complex alpha chain	protein.synthesis.elongation	-1.17667	0.442372	5.8e-05
A_95_P180432	TA12744_4097	Nascent polypeptide-associated complex	protein.synthesis.elongation	-1.08667	0.470848	0.000141
A_95_P008101	DW005137	Nascent polypeptide-associated complex alpha subunit-like protein	protein.synthesis.elongation	-1.38333	0.383332	3.7e-05
A_95_P010726	EB449682	Nascent polypeptide-associated complex alpha subunit-like protein 2	protein.synthesis.elongation	-1.13667	0.454809	5.4e-05
A_95_P004086	TA12324_4097	Ripening regulated protein DDTFR10-like	protein.synthesis.elongation	-1.03667	0.487452	0.000215
A_95_P189107	X79136	ATP-dependent helicase/ translation initiation factor	protein.synthesis.initiation	-1.12667	0.457973	0.000197
A_95_P148547	EB677899	EIF2 GAMMA EIF2 GAMMA translation factor,	protein.synthesis.initiation	-1.56333	0.338368	4.5e-05
A_95_P199942	AM813214	eIF-4A1 gene for translation initiation factor, putative	protein.synthesis.initiation	-1.21667	0.430276	9.7e-05
A_95_P007901	X79794	Eukaryotic translation initiation factor 3 subunit 10	protein.synthesis.initiation	-1.07333	0.47522	0.000123
A_95_P185427	TA13910_4097	Eukaryotic translation initiation factor 3 subunit 10, putative	protein.synthesis.initiation	-1.04333	0.485205	9.7e-05
A_95_P195242	TA16072_4097	Eukaryotic translation initiation factor 3 subunit 6, putativ	protein.synthesis.initiation	-1.11333	0.462225	4.7e-05
A_95_P016541	TA16072_4097	Eukaryotic translation initiation factor 3 subunit 6, putativ	protein.synthesis.initiation	-1.16667	0.445449	4.7e-05
A_95_P203372	TA17840_4097	Eukaryotic translation initiation factor 3 subunit 6, putative	protein.synthesis.initiation	-1.17	0.444421	6.9e-05
A_95_P080405	BP527996	Eukaryotic translation initiation factor 3 subunit 6, putative	protein.synthesis.initiation	-1.19333	0.437291	9.1e-05
A_95_P245002	FG155487	Eukaryotic translation initiation factor 3 subunit E-like, predicted	protein.synthesis.initiation	-1.03	0.48971	5.2e-05
A_95_P310293	FG172952	Eukaryotic translation initiation factor 3 subunit L-like, predicted	protein.synthesis.initiation	-1.14667	0.451668	0.00055
A_95_P024946	BP131725	Ribosomal protein L41	protein.synthesis.ribosomal protein.eukaryotic.60S subunit.L41	-2.19333	0.218646	2.5e-05
A_95_P019196	TC8507	Ribosomal protein L41	protein.synthesis.ribosomal protein.eukaryotic.60S subunit.L41	-1.67	0.314253	4e-05
A_95_P112717	CV020796	40S ribosomal protein S10 (RPS10A) chr	protein.synthesis.ribosomal protein.eukaryotic.40S subunit.S10	-1.41	0.376312	3.3e-05
A_95_P033684	EB677750	40S ribosomal protein S10 (RPS10A) chr4131	protein.synthesis.ribosomal protein.eukaryotic.40S subunit.S10	-1.5	0.353553	3.9e-05
A_95_P164657	EH623919	40S ribosomal protein S10 (RPS10A) chr4131	protein.synthesis.ribosomal protein.eukaryotic.40S subunit.S10	-1.53	0.346277	5.9e-05
A_95_P239469	EH619964	40S ribosomal protein S9	protein.synthesis.ribosomal protein.eukaryotic.40S subunit.S10	-1.48333	0.357661	3.1e-05
A_95_P001266	FG176960	40S ribosomal protein S10-like protein	protein.synthesis.ribosomal protein.eukaryotic.40S subunit.S11	-1.45667	0.364334	7.6e-05
A_95_P021881	FG634262	40S ribosomal protein S11	protein.synthesis.ribosomal protein.eukaryotic.40S subunit.S11	-1.36333	0.388683	4.5e-05
A_95_P015021	EB677251	40S ribosomal protein S11	protein.synthesis.ribosomal protein.eukaryotic.40S subunit.S11	-1.54667	0.3423	6.2e-05
A_95_P109662	CV019404	40S ribosomal protein S11	protein.synthesis.ribosomal protein.eukaryotic.40S subunit.S11	-1.32	0.400535	0.00053
A_95_P096538	BP533672	40S ribosomal protein S11, putative	protein.synthesis.ribosomal protein.eukaryotic.40S subunit.S11	-1.42	0.373712	2.5e-05
A_95_P133322	EB434721	40S ribosomal protein S9	protein.synthesis.ribosomal protein.eukaryotic.40S subunit.S11	-1.82667	0.281915	3.4e-05
A_95_P096923	TA13055_4097	40S ribosomal protein S12	protein.synthesis.ribosomal protein.eukaryotic.40S subunit.S12	-1.92	0.264255	2.5e-05
A_95_P005976	TA13055_4097	40S ribosomal protein S12	protein.synthesis.ribosomal protein.eukaryotic.40S subunit.S12	-2.07667	0.237062	2.5e-05
A_95_P181757	DV159293	40S ribosomal protein S12 (RPS12C) chr2136	protein.synthesis.ribosomal protein.eukaryotic.40S subunit.S12	-2.06667	0.23871	2.5e-05
A_95_P004996	EH666031	40S ribosomal protein S12 (RPS12C) chr2136	protein.synthesis.ribosomal protein.eukaryotic.40S subunit.S12	-1.39	0.381565	2.6e-05
A_95_P107207	DV159293	40S ribosomal protein S12 (RPS12C) chr2136	protein.synthesis.ribosomal protein.eukaryotic.40S subunit.S12	-1.83333	0.280616	3.1e-05
A_95_P214087	TA20186_4097	40S ribosomal protein S12 (RPS12C) chr2136	protein.synthesis.ribosomal protein.eukaryotic.40S subunit.S12	-1.03	0.48971	0.00075
A_95_P014241	TA12817_4097	40S ribosomal protein S13	protein.synthesis.ribosomal protein.eukaryotic.40S subunit.S13	-1.28	0.411796	6.8e-05
A_95_P016486	EB679149	40S ribosomal protein S13	protein.synthesis.ribosomal protein.eukaryotic.40S subunit.S13	-1.54	0.343885	9.6e-05
A_95_P235339	EB677783	40S ribosomal protein S13	protein.synthesis.ribosomal protein.eukaryotic.40S subunit.S13	-1.33667	0.395934	0.000233
A_95_P180942	EB438484	40S ribosomal protein S13,	protein.synthesis.ribosomal protein.eukaryotic.40S subunit.S13	-1.88333	0.271057	2.6e-05
A_95_P207187	TA18685_4097	Cytoplasmic ribosomal protein S13	protein.synthesis.ribosomal protein.eukaryotic.40S subunit.S13	-1.31	0.403321	0.0001
A_95_P180947	EB438484	Cytoplasmic ribosomal protein S13-like	protein.synthesis.ribosomal protein.eukaryotic.40S subunit.S13	-1.95333	0.258219	2.5e-05
A_95_P000711	EB428458	40S ribosomal protein S14 (RPS14B) chr3	protein.synthesis.ribosomal protein.eukaryotic.40S subunit.S14	-1.54333	0.343092	2.5e-05
A_95_P180802	TA12830_4097	40S ribosomal protein S14 (RPS14B) chr3	protein.synthesis.ribosomal protein.eukaryotic.40S subunit.S14	-1.18667	0.439317	5.8e-05
A_95_P114887	CV021807	40S ribosomal protein S14 (RPS14B) chr3362	protein.synthesis.ribosomal protein.eukaryotic.40S subunit.S14	-1.42667	0.371989	4.5e-05
A_95_P233769	EB679246	40S ribosomal protein S14 (RPS14C) chr3	protein.synthesis.ribosomal protein.eukaryotic.40S subunit.S14	-1.46	0.363493	2.6e-05
A_95_P258366	EB678901	40S ribosomal protein S14 (RPS14C) chr3	protein.synthesis.ribosomal protein.eukaryotic.40S subunit.S14	-1.37	0.386891	2.8e-05
A_95_P248272	CV019510	40S ribosomal protein S14 (RPS14C) chr3	protein.synthesis.ribosomal protein.eukaryotic.40S subunit.S14	-1.93667	0.261219	3.1e-05
A_95_P180467	EB679246	40S ribosomal protein S14 (RPS14C) chr3	protein.synthesis.ribosomal protein.eukaryotic.40S subunit.S14	-1.35667	0.390483	3.7e-05
A_95_P187172	EB678649	40S ribosomal protein S14 (RPS14C) chr3	protein.synthesis.ribosomal protein.eukaryotic.40S subunit.S14	-1.95333	0.258219	6.4e-05
A_95_P021461	TA14285_4097	40S ribosomal protein S14 (RPS14C) chr3	protein.synthesis.ribosomal protein.eukaryotic.40S subunit.S14	-2.03	0.244855	6.9e-05
A_95_P244722	EB428586	40S ribosomal protein S15	protein.synthesis.ribosomal protein.eukaryotic.40S subunit.S15	-1.29333	0.408007	3e-05
A_95_P020891	DV158794	40S ribosomal protein S15 (RPS15C) chr5	protein.synthesis.ribosomal protein.eukaryotic.40S subunit.S15	-1.67333	0.313528	2.5e-05
A_95_P004076	EB678225	40S ribosomal protein S15 (RPS15C) chr5	protein.synthesis.ribosomal protein.eukaryotic.40S subunit.S15	-1.68	0.312083	2.9e-05
A_95_P180477	TA12753_4097	40S ribosomal protein S15 (RPS15C) chr5	protein.synthesis.ribosomal protein.eukaryotic.40S subunit.S15	-1.24333	0.422396	3e-05
A_95_P101083	EB678225	40S ribosomal protein S15 (RPS15C) chr5	protein.synthesis.ribosomal protein.eukaryotic.40S subunit.S15	-1.62667	0.323836	3.1e-05
A_95_P273841	EH623634	40S ribosomal protein S15 (RPS15C) chr5	protein.synthesis.ribosomal protein.eukaryotic.40S subunit.S15	-1.34333	0.394109	3.1e-05
A_95_P080700	BP528071	40S ribosomal protein S15 (RPS15C) chr5	protein.synthesis.ribosomal protein.eukaryotic.40S subunit.S15	-1.63333	0.322343	4.7e-05
A_95_P105577	EB446038	40S ribosomal protein S15 (RPS15C) chr5	protein.synthesis.ribosomal protein.eukaryotic.40S subunit.S15	-1.41333	0.375443	8.3e-05
A_95_P000571	EB446038	40S ribosomal protein S15 (RPS15C) chr5	protein.synthesis.ribosomal protein.eukaryotic.40S subunit.S15	-1.63	0.323088	0.000115
A_95_P157412	EB439805	40S ribosomal protein S15A (RPS15aF) ch	protein.synthesis.ribosomal protein.eukaryotic.40S subunit.S15A	-1.66	0.316439	3.1e-05
A_95_P228064	EB439805	40S ribosomal protein S15A (RPS15aF) ch	protein.synthesis.ribosomal protein.eukaryotic.40S subunit.S15A	-1.80667	0.285851	4e-05
A_95_P179462	EB439805	40S ribosomal protein S15A (RPS15aF) ch	protein.synthesis.ribosomal protein.eukaryotic.40S subunit.S15A	-1.48667	0.356836	7.6e-05
A_95_P017521	TA12515_4097	40S ribosomal protein S15A (RPS15aF) ch	protein.synthesis.ribosomal protein.eukaryotic.40S subunit.S15A	-1.17	0.444421	9.5e-05
A_95_P179477	TA12516_4097	40S ribosomal protein S15A (RPS15aF) ch	protein.synthesis.ribosomal protein.eukaryotic.40S subunit.S15A	-1.48667	0.356836	0.000115
A_95_P179467	TA12514_4097	40S ribosomal protein S15A (RPS15aF) ch	protein.synthesis.ribosomal protein.eukaryotic.40S subunit.S15A	-1.13333	0.455861	0.000292
A_95_P125297	DW005088	40S ribosomal protein S15A (RPS15aF) ch	protein.synthesis.ribosomal protein.eukaryotic.40S subunit.S15A	-1.10667	0.464366	0.000741
A_95_P243542	EB432106	40S ribosomal protein S15A (RPS15aF) ch	protein.synthesis.ribosomal protein.eukaryotic.40S subunit.S15A	-1.45	0.366021	0.001863
A_95_P019146	EB432106	40S ribosomal protein S15A (RPS15aF) ch	protein.synthesis.ribosomal protein.eukaryotic.40S subunit.S15A	-1.44667	0.366868	0.002502
A_95_P167251	EH664152	40S ribosomal protein S15-like, putative	protein.synthesis.ribosomal protein.eukaryotic.40S subunit.S15A	-1.52667	0.347078	2.5e-05
A_95_P209207	TA19139_4097	40S ribosomal protein S16	protein.synthesis.ribosomal protein.eukaryotic.40S subunit.S16	-1.77	0.293209	2.5e-05
A_95_P020851	TA12379_4097	40S ribosomal protein S16 (RPS16A) chr2	protein.synthesis.ribosomal protein.eukaryotic.40S subunit.S16	-1.35	0.392292	2.9e-05
A_95_P161502	EH619999	40S ribosomal protein S16 (RPS16A) chr2	protein.synthesis.ribosomal protein.eukaryotic.40S subunit.S16	-1.25	0.420448	9.9e-05
A_95_P018971	EB679098	40S ribosomal protein S16 (RPS16A) chr2	protein.synthesis.ribosomal protein.eukaryotic.40S subunit.S16	-1.43333	0.370274	0.000237
A_95_P016886	EH619999	40S ribosomal protein S16 (RPS16A) chr2	protein.synthesis.ribosomal protein.eukaryotic.40S subunit.S16	-1.23667	0.424352	0.000515
A_95_P001636	TA21482_4097	40S ribosomal protein S16 (RPS16A) chr2	protein.synthesis.ribosomal protein.eukaryotic.40S subunit.S16	-1.26667	0.415619	0.002339
A_95_P098373	BP534443	40S ribosomal protein S16	protein.synthesis.ribosomal protein.eukaryotic.40S subunit.S17	-1.45	0.366021	3.1e-05
A_95_P221867	TA21910_4097	40S ribosomal protein S17 (RPS17D) chr5	protein.synthesis.ribosomal protein.eukaryotic.40S subunit.S17	-2.09	0.234881	3e-05
A_95_P250762	DV158979	40S ribosomal protein S17 (RPS17D) chr5	protein.synthesis.ribosomal protein.eukaryotic.40S subunit.S17	-1.25	0.420448	0.000117
A_95_P182382	TA13201_4097	40S ribosomal protein S17 (RPS17D) chr5138	protein.synthesis.ribosomal protein.eukaryotic.40S subunit.S17	-1.87	0.273573	3.5e-05
A_95_P014626	DV158478	40S ribosomal protein S18	protein.synthesis.ribosomal protein.eukaryotic.40S subunit.S18	-1.87	0.273573	2.5e-05
A_95_P183402	DV158478	40S ribosomal protein S18	protein.synthesis.ribosomal protein.eukaryotic.40S subunit.S18	-1.75333	0.296616	2.5e-05
A_95_P012931	DV159000	40S ribosomal protein S18	protein.synthesis.ribosomal protein.eukaryotic.40S subunit.S18	-1.59333	0.331405	2.6e-05
A_95_P182477	DW003915	40S ribosomal protein S18	protein.synthesis.ribosomal protein.eukaryotic.40S subunit.S18	-1.66333	0.315709	2.7e-05
A_95_P112427	CV020678	40S ribosomal protein S18	protein.synthesis.ribosomal protein.eukaryotic.40S subunit.S18	-1.44	0.368567	2.7e-05
A_95_P013321	TA13046_4097	40S ribosomal protein S18	protein.synthesis.ribosomal protein.eukaryotic.40S subunit.S18	-1.72	0.303549	8e-05
A_95_P182482	DW003915	RPS18C RPS18C (S18 RIBOSOMAL PROTEIN) RNA	protein.synthesis.ribosomal protein.eukaryotic.40S subunit.S18	-1.56333	0.338368	3.7e-05
A_95_P114502	CV021637	40S ribosomal protein S19	protein.synthesis.ribosomal protein.eukaryotic.40S subunit.S19	-1.69333	0.309212	2.7e-05
A_95_P148247	TA12311_4097	40S ribosomal protein S19 (RPS19C) chr5	protein.synthesis.ribosomal protein.eukaryotic.40S subunit.S19	-1.77667	0.291857	2.5e-05
A_95_P003606	TA12312_4097	40S ribosomal protein S19 (RPS19C) chr5	protein.synthesis.ribosomal protein.eukaryotic.40S subunit.S19	-1.66667	0.31498	2.6e-05
A_95_P178677	TA12309_4097	40S ribosomal protein S19 (RPS19C) chr5	protein.synthesis.ribosomal protein.eukaryotic.40S subunit.S19	-1.85667	0.276114	3.4e-05
A_95_P103827	TA12309_4097	40S ribosomal protein S19 (RPS19C) chr5	protein.synthesis.ribosomal protein.eukaryotic.40S subunit.S19	-1.55	0.34151	3.4e-05
A_95_P178682	TA12310_4097	40S ribosomal protein S19 (RPS19C) chr5	protein.synthesis.ribosomal protein.eukaryotic.40S subunit.S19	-1.26333	0.41658	9.4e-05
A_95_P014046	TA12310_4097	40S ribosomal protein S19 (RPS19C) chr5	protein.synthesis.ribosomal protein.eukaryotic.40S subunit.S19	-1.36667	0.387786	0.000167
A_95_P108422	CV018824	40S ribosomal protein S19 (RPS19C) chr5246	protein.synthesis.ribosomal protein.eukaryotic.40S subunit.S19	-1.67667	0.312805	2.5e-05
A_95_P114302	CV021534	40S ribosomal protein S2 (RPS2D) chr3	protein.synthesis.ribosomal protein.eukaryotic.40S subunit.S2	-1.18333	0.440333	0.007236
A_95_P011001	TA15296_4097	40S ribosomal protein S2, putative	protein.synthesis.ribosomal protein.eukaryotic.40S subunit.S2	-1.98667	0.252321	2.5e-05
A_95_P258648	DV159788	40S ribosomal protein S2, putative	protein.synthesis.ribosomal protein.eukaryotic.40S subunit.S2	-1.88667	0.270431	2.5e-05
A_95_P184707	TA13755_4097	40S ribosomal protein S2, putative chr1	protein.synthesis.ribosomal protein.eukaryotic.40S subunit.S2	-1.43333	0.370274	4.5e-05
A_95_P070135	DV159788	40S ribosomal protein S2, putative chr1	protein.synthesis.ribosomal protein.eukaryotic.40S subunit.S2	-1.83333	0.280616	6.5e-05
A_95_P000941	TA13754_4097	40S ribosomal protein S2, putative chr1	protein.synthesis.ribosomal protein.eukaryotic.40S subunit.S2	-1.17	0.444421	0.003021
A_95_P258668	DV159165	40S ribosomal protein S2, putative chr1	protein.synthesis.ribosomal protein.eukaryotic.40S subunit.S2	-1.17333	0.443396	0.00538
A_95_P013901	DV159165	40S ribosomal protein S2, putative chr1	protein.synthesis.ribosomal protein.eukaryotic.40S subunit.S2	-1.09667	0.467596	0.005474
A_95_P026436	CV016369	40S ribosomal protein S19-like, putative	protein.synthesis.ribosomal protein.eukaryotic.40S subunit.S20	-1.59667	0.33064	6.9e-05
A_95_P134462	EB436799	40S ribosomal protein S20 (RPS20B) chr3	protein.synthesis.ribosomal protein.eukaryotic.40S subunit.S20	-1.51333	0.350301	2.6e-05
A_95_P198512	FG642795	40S ribosomal protein S20 (RPS20B) chr3174	protein.synthesis.ribosomal protein.eukaryotic.40S subunit.S20	-1.59333	0.331405	3.8e-05
A_95_P019946	TA13616_4097	40S ribosomal protein S20 (RPS20C) chr5	protein.synthesis.ribosomal protein.eukaryotic.40S subunit.S20	-1.77333	0.292532	3.4e-05
A_95_P104487	TA13616_4097	40S ribosomal protein S20 (RPS20C) chr5	protein.synthesis.ribosomal protein.eukaryotic.40S subunit.S20	-1.51	0.351111	0.000162
A_95_P003476	FG641760	40S ribosomal protein S20 (RPS20C) chr5250	protein.synthesis.ribosomal protein.eukaryotic.40S subunit.S20	-1.80333	0.286512	2.8e-05
A_95_P181082	TA12894_4097	40S ribosomal protein S21	protein.synthesis.ribosomal protein.eukaryotic.40S subunit.S21	-1.47333	0.360149	2.7e-05
A_95_P308618	FG643038	structural constituent of ribosome chr5980	protein.synthesis.ribosomal protein.eukaryotic.40S subunit.S21	-1.45667	0.364334	5.4e-05
A_95_P185437	FG640934	structural constituent of ribosome chr5980	protein.synthesis.ribosomal protein.eukaryotic.40S subunit.S21	-1.47333	0.360149	0.000123
A_95_P258056	FG640934	40S ribosomal protein S21	protein.synthesis.ribosomal protein.eukaryotic.40S subunit.S22	-1.41667	0.374577	2.8e-05
A_95_P181087	EB683967	40S ribosomal protein S21	protein.synthesis.ribosomal protein.eukaryotic.40S subunit.S23	-1.25	0.420448	0.000211
A_95_P207402	TA18733_4097	40S ribosomal protein S23 (RPS23B) chr5	protein.synthesis.ribosomal protein.eukaryotic.40S subunit.S23	-1.36333	0.388683	2.8e-05
A_95_P124722	TA16894_4097	40S ribosomal protein S23 (RPS23B) chr5	protein.synthesis.ribosomal protein.eukaryotic.40S subunit.S23	-1.57	0.336808	2.9e-05
A_95_P019871	EB683230	40S ribosomal protein S23 (RPS23B) chr5	protein.synthesis.ribosomal protein.eukaryotic.40S subunit.S23	-1.52333	0.347881	3.1e-05
A_95_P000801	EH619079	40S ribosomal protein S23 (RPS23B) chr5	protein.synthesis.ribosomal protein.eukaryotic.40S subunit.S23	-1.61333	0.326842	8.2e-05
A_95_P002191	TA14971_4097	40S ribosomal protein S23 (RPS23B) chr5	protein.synthesis.ribosomal protein.eukaryotic.40S subunit.S23	-1.05	0.482968	0.00015
A_95_P114744	CV021739	40S ribosomal protein S23 (RPS23B) chr5693	protein.synthesis.ribosomal protein.eukaryotic.40S subunit.S23	-1.55	0.34151	3.1e-05
A_95_P096248	BP533540	40S ribosomal protein S21-2 related	protein.synthesis.ribosomal protein.eukaryotic.40S subunit.S24	-1.6	0.329877	3.4e-05
A_95_P186452	TA14131_4097	40S ribosomal protein S24	protein.synthesis.ribosomal protein.eukaryotic.40S subunit.S24	-1.91333	0.265478	2.5e-05
A_95_P121382	DW001420	40S ribosomal protein S24 (RPS24B) chr5100	protein.synthesis.ribosomal protein.eukaryotic.40S subunit.S24	-1.85333	0.276752	2.6e-05
A_95_P178657	TA12305_4097	40S ribosomal protein S24 (RPS24B) chr5100	protein.synthesis.ribosomal protein.eukaryotic.40S subunit.S24	-1.36333	0.388683	4e-05
A_95_P178672	DV159018	40S ribosomal protein S24 (RPS24B) chr5100	protein.synthesis.ribosomal protein.eukaryotic.40S subunit.S24	-1.23	0.426317	5e-05
A_95_P000956	FG638038	40S ribosomal protein S25	protein.synthesis.ribosomal protein.eukaryotic.40S subunit.S25	-1.68	0.312083	2.5e-05
A_95_P021626	TA13926_4097	40S ribosomal protein S25	protein.synthesis.ribosomal protein.eukaryotic.40S subunit.S25	-1.62333	0.324585	2.5e-05
A_95_P121557	FG639297	40S ribosomal protein S25, putative chr416	protein.synthesis.ribosomal protein.eukaryotic.40S subunit.S25	-1.03667	0.487452	0.000127
A_95_P100343	BP535332	40S ribosomal protein S25, putative chr416	protein.synthesis.ribosomal protein.eukaryotic.40S subunit.S25	-1.18667	0.439317	0.000238
A_95_P015516	DV157618	40S ribosomal protein S26	protein.synthesis.ribosomal protein.eukaryotic.40S subunit.S26	-1.59667	0.33064	2.5e-05
A_95_P188067	FG639309	40S ribosomal protein S26 (RPS26B) chr2169	protein.synthesis.ribosomal protein.eukaryotic.40S subunit.S26	-1.69667	0.308498	2.8e-05
A_95_P005271	DW003255	40S ribosomal protein S26 (RPS26B) chr2169	protein.synthesis.ribosomal protein.eukaryotic.40S subunit.S26	-1.22667	0.427304	2.8e-05
A_95_P188062	TA14487_4097	40S ribosomal protein S26 (RPS26B) chr2169	protein.synthesis.ribosomal protein.eukaryotic.40S subunit.S26	-1.56333	0.338368	5.5e-05
A_95_P110707	CV019867	40S ribosomal protein S27	protein.synthesis.ribosomal protein.eukaryotic.40S subunit.S27	-1.31333	0.40239	3.8e-05
A_95_P000876	EH621974	40S ribosomal protein S27	protein.synthesis.ribosomal protein.eukaryotic.40S subunit.S27	-1.29	0.408951	5.5e-05
A_95_P183137	TA13390_4097	40S ribosomal protein S27	protein.synthesis.ribosomal protein.eukaryotic.40S subunit.S27	-1.18	0.441351	6.3e-05
A_95_P020571	TA12507_4097	40S ribosomal protein S27	protein.synthesis.ribosomal protein.eukaryotic.40S subunit.S27	-1.37667	0.385108	0.000121
A_95_P021521	TA12506_4097	40S ribosomal protein S27	protein.synthesis.ribosomal protein.eukaryotic.40S subunit.S27	-1.56333	0.338368	0.00048
A_95_P102642	TA12506_4097	40S ribosomal protein S27	protein.synthesis.ribosomal protein.eukaryotic.40S subunit.S27	-1.34333	0.394109	0.000545
A_95_P100933	BQ842950	28 kDa small subunit ribosomal protein	protein.synthesis.ribosomal protein.eukaryotic.40S subunit.S28	-1.71333	0.304955	3.7e-05
A_95_P234204	CV020319	28 kDa small subunit ribosomal protein	protein.synthesis.ribosomal protein.eukaryotic.40S subunit.S28	-1.17667	0.442372	0.000143
A_95_P116417	DV159115	28 kDa small subunit ribosomal protein	protein.synthesis.ribosomal protein.eukaryotic.40S subunit.S28	-1	0.5	0.000216
A_95_P006531	FG198048	28s small ribosomal sub unit like	protein.synthesis.ribosomal protein.eukaryotic.40S subunit.S28	-1.07	0.476319	0.000549
A_95_P003986	TA12776_4097	Ribosomal_S28e	protein.synthesis.ribosomal protein.eukaryotic.40S subunit.S28	-1.64	0.320856	5.8e-05
A_95_P002896	FG198048	Ribosomal_S28e	protein.synthesis.ribosomal protein.eukaryotic.40S subunit.S28	-1.14333	0.452712	9e-05
A_95_P001346	DW004945	Ribosomal_S28e	protein.synthesis.ribosomal protein.eukaryotic.40S subunit.S28	-1.11667	0.461158	9.9e-05
A_95_P000321	TA11823_4097	40S ribosomal protein S29	protein.synthesis.ribosomal protein.eukaryotic.40S subunit.S29	-1.28333	0.410845	3.5e-05
A_95_P006046	TA11820_4097	40S ribosomal protein S29	protein.synthesis.ribosomal protein.eukaryotic.40S subunit.S29	-1.28333	0.410845	9.2e-05
A_95_P106967	DW003761	40S ribosomal protein S29 (RPS29C) chr	protein.synthesis.ribosomal protein.eukaryotic.40S subunit.S29	-1.29667	0.407066	3.9e-05
A_95_P005356	EB443340	40S ribosomal protein S29 (RPS29C) chr	protein.synthesis.ribosomal protein.eukaryotic.40S subunit.S29	-1.44333	0.367717	4.7e-05
A_95_P176907	TA11822_4097	40S ribosomal protein S29 (RPS29C) chr	protein.synthesis.ribosomal protein.eukaryotic.40S subunit.S29	-1.5	0.353553	4.7e-05
A_95_P102347	DW003761	40S ribosomal protein S29 (RPS29C) chr	protein.synthesis.ribosomal protein.eukaryotic.40S subunit.S29	-1.34333	0.394109	5.7e-05
A_95_P114087	DW003761	40S ribosomal protein S29 (RPS29C) chr	protein.synthesis.ribosomal protein.eukaryotic.40S subunit.S29	-1.42667	0.371989	6.8e-05
A_95_P111382	DW003761	40S ribosomal protein S29 (RPS29C) chr	protein.synthesis.ribosomal protein.eukaryotic.40S subunit.S29	-1.41	0.376312	0.000197
A_95_P153862	DW003761	40S ribosomal protein S29 (RPS29C) chr	protein.synthesis.ribosomal protein.eukaryotic.40S subunit.S29	-1.29667	0.407066	0.000229
A_95_P242757	FG142425	40S ribosomal protein S2, putative	protein.synthesis.ribosomal protein.eukaryotic.40S subunit.S3	-1.80667	0.285851	2.5e-05
A_95_P243872	FG642795	40S ribosomal protein S20 (RPS20B)	protein.synthesis.ribosomal protein.eukaryotic.40S subunit.S3	-1.39333	0.380684	2.8e-05
A_95_P178282	TA12203_4097	40S ribosomal protein S3	protein.synthesis.ribosomal protein.eukaryotic.40S subunit.S3	-1.69333	0.309212	2.5e-05
A_95_P008121	DV157767	40S ribosomal protein S3 (RPS3A) chr21	protein.synthesis.ribosomal protein.eukaryotic.40S subunit.S3	-1.69667	0.308498	2.6e-05
A_95_P178277	TA12202_4097	40S ribosomal protein S3 (RPS3A) chr21	protein.synthesis.ribosomal protein.eukaryotic.40S subunit.S3	-2.13333	0.227931	3.3e-05
A_95_P258586	DV157767	40S ribosomal protein S3 (RPS3A) chr21	protein.synthesis.ribosomal protein.eukaryotic.40S subunit.S3	-1.62667	0.323836	4.5e-05
A_95_P258546	EB443144	40S ribosomal protein S3 (RPS3C) chr51	protein.synthesis.ribosomal protein.eukaryotic.40S subunit.S3	-1.71333	0.304955	6.2e-05
A_95_P190582	TA15046_4097	40S ribosomal protein S3 (RPS3C) chr51	protein.synthesis.ribosomal protein.eukaryotic.40S subunit.S3	-1.01	0.496546	0.00025
A_95_P063345	BP135754	40S ribosomal protein S3 (RPS3C) chr513710	protein.synthesis.ribosomal protein.eukaryotic.40S subunit.S3	-1.01667	0.494257	0.000179
A_95_P177172	TA11899_4097	40S ribosomal protein S3A (RPS3aB) chr4	protein.synthesis.ribosomal protein.eukaryotic.40S subunit.S3A	-1.56	0.339151	2.9e-05
A_95_P177182	TA11901_4097	40S ribosomal protein S3A (RPS3aB) chr4	protein.synthesis.ribosomal protein.eukaryotic.40S subunit.S3A	-1.64333	0.320116	5.5e-05
A_95_P177177	EB447510	40S ribosomal protein S3A (RPS3aB) chr4	protein.synthesis.ribosomal protein.eukaryotic.40S subunit.S3A	-1.33667	0.395934	8e-05
A_95_P117032	DV159832	40S ribosomal protein S3A (RPS3aB) chr4	protein.synthesis.ribosomal protein.eukaryotic.40S subunit.S3A	-1.57	0.336808	8e-05
A_95_P012756	TA11902_4097	40S ribosomal protein S3A (RPS3aB) chr4	protein.synthesis.ribosomal protein.eukaryotic.40S subunit.S3A	-1.6	0.329877	0.000145
A_95_P258201	DV159155	40S ribosomal protein S3A (RPS3aB) chr4	protein.synthesis.ribosomal protein.eukaryotic.40S subunit.S3A	-1.61667	0.326088	0.000195
A_95_P115822	DV159155	40S ribosomal protein S3A (RPS3aB) chr4	protein.synthesis.ribosomal protein.eukaryotic.40S subunit.S3A	-1.55333	0.340722	0.000342
A_95_P004011	EB447510	40S ribosomal protein S3A (RPS3aB) chr4165	protein.synthesis.ribosomal protein.eukaryotic.40S subunit.S3A	-1.35667	0.390483	2.7e-05
A_95_P133537	EB435095	40S ribosomal protein S3A (RPS3aB) chr4165	protein.synthesis.ribosomal protein.eukaryotic.40S subunit.S3A	-1.6	0.329877	2.8e-05
A_95_P113677	CV021254	40S ribosomal protein S3a-like	protein.synthesis.ribosomal protein.eukaryotic.40S subunit.S3A	-1.29333	0.408007	2.8e-05
A_95_P001306	FG137063	40S ribosomal protein S30	protein.synthesis.ribosomal protein.eukaryotic.40S subunit.S4	-1.56667	0.337587	2.5e-05
A_95_P103227	CV016408	40S ribosomal protein S4	protein.synthesis.ribosomal protein.eukaryotic.40S subunit.S4	-2.00333	0.249423	2.5e-05
A_95_P026241	TA13535_4097	40S ribosomal protein S4	protein.synthesis.ribosomal protein.eukaryotic.40S subunit.S4	-2.08667	0.235424	2.5e-05
A_95_P193927	TA15776_4097	40S ribosomal protein S4 (RPS4B) chr5	protein.synthesis.ribosomal protein.eukaryotic.40S subunit.S4	-1.47333	0.360149	7.4e-05
A_95_P183302	TA13426_4097	40S ribosomal protein S4 (RPS4B) chr52	protein.synthesis.ribosomal protein.eukaryotic.40S subunit.S4	-1.49333	0.355191	3.6e-05
A_95_P243257	EB677187	40S ribosomal protein S4 (RPS4B) chr52	protein.synthesis.ribosomal protein.eukaryotic.40S subunit.S4	-1.57333	0.336031	3.8e-05
A_95_P009201	DV162419	40S ribosomal protein S4 (RPS4B) chr52	protein.synthesis.ribosomal protein.eukaryotic.40S subunit.S4	-1.58333	0.33371	5.8e-05
A_95_P104337	CV016949	40S ribosomal protein S4 (RPS4B) chr522027	protein.synthesis.ribosomal protein.eukaryotic.40S subunit.S4	-1.51667	0.349492	2.8e-05
A_95_P008061	DW003467	40S ribosomal protein S4 (RPS4D)	protein.synthesis.ribosomal protein.eukaryotic.40S subunit.S4	-2.05667	0.240371	2.5e-05
A_95_P233984	DV157889	40S ribosomal protein S4 (RPS4D) chr52	protein.synthesis.ribosomal protein.eukaryotic.40S subunit.S4	-1.90667	0.266708	2.5e-05
A_95_P183777	TA13534_4097	40S ribosomal protein S4 (RPS4D) chr52	protein.synthesis.ribosomal protein.eukaryotic.40S subunit.S4	-1.82333	0.282567	2.5e-05
A_95_P113422	TA13535_4097	40S ribosomal protein S4 (RPS4D) chr52	protein.synthesis.ribosomal protein.eukaryotic.40S subunit.S4	-1.97	0.255253	2.5e-05
A_95_P259226	EB447591	40S ribosomal protein S4 (RPS4D) chr52	protein.synthesis.ribosomal protein.eukaryotic.40S subunit.S4	-1.96	0.257028	3e-05
A_95_P011466	TA15775_4097	40S ribosomal protein S4 (RPS4D) chr52	protein.synthesis.ribosomal protein.eukaryotic.40S subunit.S4	-1.72667	0.302149	5.2e-05
A_95_P246637	EB678829	40S ribosomal protein S4 (RPS4D) chr52	protein.synthesis.ribosomal protein.eukaryotic.40S subunit.S4	-1.05667	0.480742	6.1e-05
A_95_P258653	EB443108	40S ribosomal protein S4 (RPS4D) chr52	protein.synthesis.ribosomal protein.eukaryotic.40S subunit.S4	-1.15333	0.449585	0.000244
A_95_P000466	TA12129_4097	40S ribosomal protein S4 (RPS4D) chr52	protein.synthesis.ribosomal protein.eukaryotic.40S subunit.S4	-1.05333	0.481854	0.000281
A_95_P000981	EH624474	40S ribosomal protein S30-like	protein.synthesis.ribosomal protein.eukaryotic.40S subunit.S5	-1.52667	0.347078	5.8e-05
A_95_P000386	DV157743	40S ribosomal protein S5	protein.synthesis.ribosomal protein.eukaryotic.40S subunit.S5	-1.62667	0.323836	2.5e-05
A_95_P013331	DV157743	40S ribosomal protein S5	protein.synthesis.ribosomal protein.eukaryotic.40S subunit.S5	-1.55	0.34151	2.5e-05
A_95_P009151	TA11962_4097	40S ribosomal protein S5	protein.synthesis.ribosomal protein.eukaryotic.40S subunit.S5	-1.59667	0.33064	2.5e-05
A_95_P097088	TA11961_4097	40S ribosomal protein S5	protein.synthesis.ribosomal protein.eukaryotic.40S subunit.S5	-1.24	0.423373	4.3e-05
A_95_P259136	EB447056	40S ribosomal protein S5	protein.synthesis.ribosomal protein.eukaryotic.40S subunit.S5	-1.29667	0.407066	7.1e-05
A_95_P214387	TA20253_4097	40S ribosomal protein S5	protein.synthesis.ribosomal protein.eukaryotic.40S subunit.S5	-1.15333	0.449585	0.00015
A_95_P002766	FG634100	40S ribosomal protein S5	protein.synthesis.ribosomal protein.eukaryotic.40S subunit.S5	-1.38	0.384219	0.000187
A_95_P102942	CV016272	40S ribosomal protein S5	protein.synthesis.ribosomal protein.eukaryotic.40S subunit.S5	-1.22	0.429283	9.7e-05
A_95_P008471	TA11961_4097	40S ribosomal protein S5	protein.synthesis.ribosomal protein.eukaryotic.40S subunit.S5	-1.51667	0.349492	4.4e-05
A_95_P002411	TA14590_4097	40S ribosomal protein S30-like	protein.synthesis.ribosomal protein.eukaryotic.40S subunit.S6	-1.20667	0.433269	0.000101
A_95_P104967	CV017244	40S ribosomal protein S5 related	protein.synthesis.ribosomal protein.eukaryotic.40S subunit.S6	-1.41667	0.374577	5.3e-05
A_95_P177372	EB677529	40S ribosomal protein S6	protein.synthesis.ribosomal protein.eukaryotic.40S subunit.S6	-1.81	0.285191	2.5e-05
A_95_P033399	AJ632711	40S ribosomal protein S6	protein.synthesis.ribosomal protein.eukaryotic.40S subunit.S6	-1.6	0.329877	3.3e-05
A_95_P019221	TA11958_4097	40S ribosomal protein S6	protein.synthesis.ribosomal protein.eukaryotic.40S subunit.S6	-1.78333	0.290511	4e-05
A_95_P009711	TA14109_4097	40S ribosomal protein S7 (RPS7A) chr11	protein.synthesis.ribosomal protein.eukaryotic.40S subunit.S7	-1.67	0.314253	2.6e-05
A_95_P159242	EH617251	40S ribosomal protein S7 (RPS7A) chr11	protein.synthesis.ribosomal protein.eukaryotic.40S subunit.S7	-1.56667	0.337587	3.1e-05
A_95_P285953	EB445825	40S ribosomal protein S7 (RPS7A) chr11	protein.synthesis.ribosomal protein.eukaryotic.40S subunit.S7	-1.51333	0.350301	3.1e-05
A_95_P236054	EB448164	40S ribosomal protein S7 (RPS7A) chr11	protein.synthesis.ribosomal protein.eukaryotic.40S subunit.S7	-1.74	0.29937	4e-05
A_95_P005116	DV158770	40S ribosomal protein S7 (RPS7A) chr11	protein.synthesis.ribosomal protein.eukaryotic.40S subunit.S7	-1.44	0.368567	5.5e-05
A_95_P011636	DW005192	40S ribosomal protein S7 (RPS7B) chr35	protein.synthesis.ribosomal protein.eukaryotic.40S subunit.S7	-1.84333	0.278677	2.5e-05
A_95_P178407	TA12240_4097	40S ribosomal protein S7 (RPS7B) chr35	protein.synthesis.ribosomal protein.eukaryotic.40S subunit.S7	-1.40333	0.378055	9.9e-05
A_95_P008756	DV158570	40S ribosomal protein S8	protein.synthesis.ribosomal protein.eukaryotic.40S subunit.S8	-2.09667	0.233798	2.5e-05
A_95_P205212	TA18231_4097	40S ribosomal protein S8 (RPS8A) chr5	protein.synthesis.ribosomal protein.eukaryotic.40S subunit.S8	-1.41667	0.374577	0.000149
A_95_P178212	DV158570	40S ribosomal protein S8 (RPS8A) chr56	protein.synthesis.ribosomal protein.eukaryotic.40S subunit.S8	-2.06333	0.239263	2.6e-05
A_95_P157032	EH615086	40S ribosomal protein S8 (RPS8A) chr56	protein.synthesis.ribosomal protein.eukaryotic.40S subunit.S8	-1.99667	0.250578	4e-05
A_95_P187092	TA14270_4097	40S ribosomal protein S8 (RPS8B) chr52	protein.synthesis.ribosomal protein.eukaryotic.40S subunit.S8	-1.61	0.327598	3.4e-05
A_95_P010396	DV157481	40S ribosomal protein S8 (RPS8B) chr52	protein.synthesis.ribosomal protein.eukaryotic.40S subunit.S8	-1.86333	0.274841	3.9e-05
A_95_P218692	TA21233_4097	40S ribosomal protein S8 (RPS8B) chr52	protein.synthesis.ribosomal protein.eukaryotic.40S subunit.S8	-1.32333	0.399611	4.1e-05
A_95_P180082	DV157481	40S ribosomal protein S8 (RPS8B) chr52	protein.synthesis.ribosomal protein.eukaryotic.40S subunit.S8	-1.70333	0.307076	4.8e-05
A_95_P214063	TA20180_4097	40S ribosomal protein S8 (RPS8B) chr52	protein.synthesis.ribosomal protein.eukaryotic.40S subunit.S8	-1.18	0.441351	9.1e-05
A_95_P012906	TA12892_4097	40S ribosomal protein S9	protein.synthesis.ribosomal protein.eukaryotic.40S subunit.S9	-1.73333	0.300756	2.5e-05
A_95_P022376	EB677801	40S ribosomal protein S9 (RPS9B) chr54	protein.synthesis.ribosomal protein.eukaryotic.40S subunit.S9	-2	0.25	2.5e-05
A_95_P100893	EB677801	40S ribosomal protein S9 (RPS9B) chr54	protein.synthesis.ribosomal protein.eukaryotic.40S subunit.S9	-1.83667	0.279968	2.8e-05
A_95_P187177	EB448119	40S ribosomal protein S9 (RPS9B) chr54	protein.synthesis.ribosomal protein.eukaryotic.40S subunit.S9	-1.60667	0.328356	3.7e-05
A_95_P010581	EB677801	40S ribosomal protein S9 (RPS9B) chr54	protein.synthesis.ribosomal protein.eukaryotic.40S subunit.S9	-1.89667	0.268563	4.2e-05
A_95_P182957	TA13344_4097	40S ribosomal protein S9 (RPS9B) chr54	protein.synthesis.ribosomal protein.eukaryotic.40S subunit.S9	-1.35667	0.390483	6.5e-05
A_95_P181062	TA12890_4097	40S ribosomal protein S9 (RPS9C) chr51	protein.synthesis.ribosomal protein.eukaryotic.40S subunit.S9	-1.86	0.275476	4.7e-05
A_95_P024166	TA12892_4097	40S ribosomal protein S9 (RPS9C) chr51	protein.synthesis.ribosomal protein.eukaryotic.40S subunit.S9	-1.80333	0.286512	5.6e-05
A_95_P135727	EB439252	40S ribosomal protein SA	protein.synthesis.ribosomal protein.eukaryotic.40S subunit.SA	-1.87333	0.272942	2.5e-05
A_95_P002818	EB425852	40S ribosomal protein SA	protein.synthesis.ribosomal protein.eukaryotic.40S subunit.SA	-1.61	0.327598	2.5e-05
A_95_P179272	TA12465_4097	40S ribosomal protein SA	protein.synthesis.ribosomal protein.eukaryotic.40S subunit.SA	-1.72333	0.302848	2.5e-05
A_95_P021321	TA12724_4097	P40 like protein	protein.synthesis.ribosomal protein.eukaryotic.40S subunit.SA	-2.04333	0.242603	2.5e-05
A_95_P179267	TA12464_4097	P40-like protein, putative	protein.synthesis.ribosomal protein.eukaryotic.40S subunit.SA	-1.33	0.397768	4.3e-05
A_95_P101068	BQ843131	60S ribosomal protein related	protein.synthesis.ribosomal protein.eukaryotic.60S subunit	-1.44667	0.366868	2.5e-05
A_95_P285878	FG643752	60S ribosome subunit biogenesis protein NIP7, predicted	protein.synthesis.ribosomal protein.eukaryotic.60S subunit	-1.22	0.429283	0.000228
A_95_P115477	DV157710	60S ribosomal protein L10 (RPL10B) chr1	protein.synthesis.ribosomal protein.eukaryotic.60S subunit.L10	-1.44	0.368567	2.5e-05
A_95_P027731	EB428593	60S ribosomal protein L10 (RPL10B) chr1	protein.synthesis.ribosomal protein.eukaryotic.60S subunit.L10	-1.72667	0.302149	2.8e-05
A_95_P009681	EB439113	60S ribosomal protein L10 (RPL10B) chr1	protein.synthesis.ribosomal protein.eukaryotic.60S subunit.L10	-1.28667	0.409897	3.5e-05
A_95_P177692	EB428593	60S ribosomal protein L10 (RPL10B) chr1	protein.synthesis.ribosomal protein.eukaryotic.60S subunit.L10	-1.76	0.295248	4e-05
A_95_P011936	TA12054_4097	60S ribosomal protein L10 (RPL10B) chr1	protein.synthesis.ribosomal protein.eukaryotic.60S subunit.L10	-1.05	0.482968	7.7e-05
A_95_P106107	CV017757	60S ribosomal protein L10 (RPL10C) chr1248	protein.synthesis.ribosomal protein.eukaryotic.60S subunit.L10	-1.17	0.444421	0.00013
A_95_P180112	TA12662_4097	60S ribosomal protein L10A (RPL10aA) ch	protein.synthesis.ribosomal protein.eukaryotic.60S subunit.L10A	-1.24667	0.421421	2.8e-05
A_95_P114127	EB450464	60S ribosomal protein L10A (RPL10aA) ch	protein.synthesis.ribosomal protein.eukaryotic.60S subunit.L10A	-1.31333	0.40239	2.8e-05
A_95_P005066	DV157707	60S ribosomal protein L10A (RPL10aA) ch	protein.synthesis.ribosomal protein.eukaryotic.60S subunit.L10A	-1.25	0.420448	6e-05
A_95_P104937	CV017229	60S ribosomal protein L10A (RPL10aA) ch	protein.synthesis.ribosomal protein.eukaryotic.60S subunit.L10A	-1.66333	0.315709	0.000292
A_95_P248927	EB450464	60S ribosomal protein L10A (RPL10aA) ch	protein.synthesis.ribosomal protein.eukaryotic.60S subunit.L10A	-1.51333	0.350301	0.002025
A_95_P003941	FG636708	60S ribosomal protein L10A (RPL10aA) chr12	protein.synthesis.ribosomal protein.eukaryotic.60S subunit.L10A	-1.75667	0.295931	3.4e-05
A_95_P114817	CV021769	60S ribosomal protein L10a-3 related	protein.synthesis.ribosomal protein.eukaryotic.60S subunit.L10A	-1.40333	0.378055	2.5e-05
A_95_P310308	FG166065	60S ribosomal protein L10-like protein, putative	protein.synthesis.ribosomal protein.eukaryotic.60S subunit.L10A	-1.05667	0.480742	0.000211
A_95_P248972	EB438041	60S ribosomal protein L11	protein.synthesis.ribosomal protein.eukaryotic.60S subunit.L11	-1.75	0.297302	2.5e-05
A_95_P184662	TA13744_4097	60S ribosomal protein L11	protein.synthesis.ribosomal protein.eukaryotic.60S subunit.L11	-1.5	0.353553	2.8e-05
A_95_P189347	TA14770_4097	60S ribosomal protein L11	protein.synthesis.ribosomal protein.eukaryotic.60S subunit.L11	-1.36667	0.387786	3.4e-05
A_95_P014321	EB679064	60S ribosomal protein L11	protein.synthesis.ribosomal protein.eukaryotic.60S subunit.L11	-1.58333	0.33371	4.8e-05
A_95_P009381	DV157785	60S ribosomal protein L11	protein.synthesis.ribosomal protein.eukaryotic.60S subunit.L11	-1.25333	0.419478	0.000177
A_95_P012476	TA13493_4097	60S ribosomal protein L11 (RPL11D) chr5	protein.synthesis.ribosomal protein.eukaryotic.60S subunit.L11	-1.92	0.264255	2.9e-05
A_95_P190007	EB438041	60S ribosomal protein L11 (RPL11D) chr5	protein.synthesis.ribosomal protein.eukaryotic.60S subunit.L11	-1.71333	0.304955	3.1e-05
A_95_P189342	TA14769_4097	60S ribosomal protein L11 (RPL11D) chr5	protein.synthesis.ribosomal protein.eukaryotic.60S subunit.L11	-1.67	0.314253	5.6e-05
A_95_P250592	EB439564	60S ribosomal protein L11 (RPL11D) chr5	protein.synthesis.ribosomal protein.eukaryotic.60S subunit.L11	-1.30333	0.405189	0.000119
A_95_P190657	EB678112	60S ribosomal protein L12 (RPL12C) chr5	protein.synthesis.ribosomal protein.eukaryotic.60S subunit.L12	-1.46	0.363493	6.9e-05
A_95_P061055	BP135165	60S ribosomal protein L12 (RPL12C) chr5	protein.synthesis.ribosomal protein.eukaryotic.60S subunit.L12	-1.18333	0.440333	0.000137
A_95_P182602	TA13257_4097	60S ribosomal protein L12 (RPL12C) chr5	protein.synthesis.ribosomal protein.eukaryotic.60S subunit.L12	-1.01333	0.4954	0.000205
A_95_P102937	CV016268	60S ribosomal protein L12 (RPL12C) chr5243	protein.synthesis.ribosomal protein.eukaryotic.60S subunit.L12	-1.35	0.392292	3.1e-05
A_95_P005026	FG167674	60S ribosomal protein L13	protein.synthesis.ribosomal protein.eukaryotic.60S subunit.L13	-1.41	0.376312	3.1e-05
A_95_P179497	TA12521_4097	60S ribosomal protein L13	protein.synthesis.ribosomal protein.eukaryotic.60S subunit.L13	-1.90333	0.267325	3.6e-05
A_95_P111582	EB677901	60S ribosomal protein L13	protein.synthesis.ribosomal protein.eukaryotic.60S subunit.L13	-1.40667	0.377182	4.5e-05
A_95_P185217	TA13865_4097	60S ribosomal protein L13	protein.synthesis.ribosomal protein.eukaryotic.60S subunit.L13	-1.54667	0.3423	4.7e-05
A_95_P029511	TA12522_4097	60S ribosomal protein L13-2	protein.synthesis.ribosomal protein.eukaryotic.60S subunit.L13	-1.98667	0.252321	2.6e-05
A_95_P012126	EB677901	60S ribosomal protein L13-2	protein.synthesis.ribosomal protein.eukaryotic.60S subunit.L13	-1.31	0.403321	0.000438
A_95_P017631	TA12941_4097	60S ribosomal protein L13A	protein.synthesis.ribosomal protein.eukaryotic.60S subunit.L13A	-1.70667	0.306367	2.5e-05
A_95_P116457	DV159181	60S ribosomal protein L13A (RPL13aA) ch	protein.synthesis.ribosomal protein.eukaryotic.60S subunit.L13A	-1.14	0.45376	8.1e-05
A_95_P187057	DV159114	60S ribosomal protein L13A (RPL13aA) ch	protein.synthesis.ribosomal protein.eukaryotic.60S subunit.L13A	-1.13	0.456916	0.000114
A_95_P135577	EB439076	60S ribosomal protein L13A (RPL13aA) ch	protein.synthesis.ribosomal protein.eukaryotic.60S subunit.L13A	-1.05667	0.480742	0.000217
A_95_P181167	TA12916_4097	60S ribosomal protein L13A (RPL13aD) ch	protein.synthesis.ribosomal protein.eukaryotic.60S subunit.L13A	-1.63667	0.321599	3.9e-05
A_95_P181162	DV158561	60S ribosomal protein L13A (RPL13aD) ch	protein.synthesis.ribosomal protein.eukaryotic.60S subunit.L13A	-1.60667	0.328356	5.6e-05
A_95_P090218	BP530864	60S ribosomal protein L13A (RPL13aD) ch	protein.synthesis.ribosomal protein.eukaryotic.60S subunit.L13A	-1.69667	0.308498	8.8e-05
A_95_P002311	BP534280	60S ribosomal protein L14 (RPL14A) chr2881	protein.synthesis.ribosomal protein.eukaryotic.60S subunit.L14	-1.32667	0.398688	3.2e-05
A_95_P005811	TA12644_4097	60S ribosomal protein L14 (RPL14A) chr2881	protein.synthesis.ribosomal protein.eukaryotic.60S subunit.L14	-1.63	0.323088	4.1e-05
A_95_P088398	BP134166	60S ribosomal protein L14 (RPL14A) chr2881	protein.synthesis.ribosomal protein.eukaryotic.60S subunit.L14	-1.57	0.336808	4.7e-05
A_95_P019991	BP134166	60S ribosomal protein L14 (RPL14A) chr2881	protein.synthesis.ribosomal protein.eukaryotic.60S subunit.L14	-1.59333	0.331405	7.7e-05
A_95_P183752	EB679468	60S ribosomal protein L14 (RPL14B) chr4135	protein.synthesis.ribosomal protein.eukaryotic.60S subunit.L14	-1.89333	0.269184	2.6e-05
A_95_P148797	TA13527_4097	60S ribosomal protein L14 (RPL14B) chr4135	protein.synthesis.ribosomal protein.eukaryotic.60S subunit.L14	-1.67667	0.312805	5e-05
A_95_P019956	TA13688_4097	60S ribosomal protein L14 (RPL14B) chr4135	protein.synthesis.ribosomal protein.eukaryotic.60S subunit.L14	-1.17333	0.443396	0.000234
A_95_P184407	FG634402	60S ribosomal protein L14 (RPL14B) chr4135	protein.synthesis.ribosomal protein.eukaryotic.60S subunit.L14	-1.09667	0.467596	0.000377
A_95_P010816	TC5260	60S ribosomal protein L15	protein.synthesis.ribosomal protein.eukaryotic.60S subunit.L15	-1.81667	0.283876	5.6e-05
A_95_P012916	DV157680	60S ribosomal protein L15 (RPL15A) chr4	protein.synthesis.ribosomal protein.eukaryotic.60S subunit.L15	-1.30333	0.405189	2.5e-05
A_95_P178427	TA12250_4097	60S ribosomal protein L15 (RPL15A) chr4	protein.synthesis.ribosomal protein.eukaryotic.60S subunit.L15	-1.45667	0.364334	2.5e-05
A_95_P178422	DV160879	60S ribosomal protein L15 (RPL15A) chr4	protein.synthesis.ribosomal protein.eukaryotic.60S subunit.L15	-1.46333	0.362654	2.7e-05
A_95_P010561	TA12867_4097	60S ribosomal protein L15 (RPL15A) chr4	protein.synthesis.ribosomal protein.eukaryotic.60S subunit.L15	-1.6	0.329877	2.7e-05
A_95_P100913	DV160879	60S ribosomal protein L15 (RPL15A) chr4	protein.synthesis.ribosomal protein.eukaryotic.60S subunit.L15	-1.45667	0.364334	2.8e-05
A_95_P258381	DV157680	60S ribosomal protein L15 (RPL15A) chr4	protein.synthesis.ribosomal protein.eukaryotic.60S subunit.L15	-1.38	0.384219	2.8e-05
A_95_P191557	TA15263_4097	60S ribosomal protein L15 (RPL15A) chr4	protein.synthesis.ribosomal protein.eukaryotic.60S subunit.L15	-1.88333	0.271057	2.8e-05
A_95_P101013	DV160879	60S ribosomal protein L15 (RPL15A) chr4	protein.synthesis.ribosomal protein.eukaryotic.60S subunit.L15	-1.57	0.336808	2.9e-05
A_95_P184737	DW000115	60S ribosomal protein L15 (RPL15A) chr4	protein.synthesis.ribosomal protein.eukaryotic.60S subunit.L15	-1.72333	0.302848	3.3e-05
A_95_P228219	DW000115	60S ribosomal protein L15 (RPL15A) chr4	protein.synthesis.ribosomal protein.eukaryotic.60S subunit.L15	-1.76	0.295248	5.3e-05
A_95_P234649	DV160879	60S ribosomal protein L15 (RPL15A) chr4	protein.synthesis.ribosomal protein.eukaryotic.60S subunit.L15	-1.50333	0.352737	6.7e-05
A_95_P115382	DV157555	60S ribosomal protein L15 (RPL15A) chr4	protein.synthesis.ribosomal protein.eukaryotic.60S subunit.L15	-1.80667	0.285851	7.7e-05
A_95_P191562	EB425930	60S ribosomal protein L15 (RPL15B) chr4	protein.synthesis.ribosomal protein.eukaryotic.60S subunit.L15	-1.65333	0.317905	2.6e-05
A_95_P013936	TA13843_4097	60S ribosomal protein L17	protein.synthesis.ribosomal protein.eukaryotic.60S subunit.L17	-2.08667	0.235424	2.5e-05
A_95_P248707	DV158976	60S ribosomal protein L17 (RPL17A) chr1	protein.synthesis.ribosomal protein.eukaryotic.60S subunit.L17	-1.58333	0.33371	2.5e-05
A_95_P070305	TA13843_4097	60S ribosomal protein L17 (RPL17A) chr1	protein.synthesis.ribosomal protein.eukaryotic.60S subunit.L17	-1.96333	0.256435	2.5e-05
A_95_P177217	TA11914_4097	60S ribosomal protein L17 (RPL17A) chr1	protein.synthesis.ribosomal protein.eukaryotic.60S subunit.L17	-1.64333	0.320116	2.5e-05
A_95_P177212	TA11913_4097	60S ribosomal protein L17 (RPL17A) chr1	protein.synthesis.ribosomal protein.eukaryotic.60S subunit.L17	-1.70667	0.306367	2.6e-05
A_95_P115917	DV158976	60S ribosomal protein L17 (RPL17A) chr1	protein.synthesis.ribosomal protein.eukaryotic.60S subunit.L17	-1.75	0.297302	3.1e-05
A_95_P244687	DV999471	60S ribosomal protein L17 (RPL17A) chr1	protein.synthesis.ribosomal protein.eukaryotic.60S subunit.L17	-1.41667	0.374577	3.6e-05
A_95_P185102	DV160846	60S ribosomal protein L17 (RPL17A) chr1	protein.synthesis.ribosomal protein.eukaryotic.60S subunit.L17	-2.42	0.186856	5.2e-05
A_95_P124027	DV999471	60S ribosomal protein L17 (RPL17A) chr1	protein.synthesis.ribosomal protein.eukaryotic.60S subunit.L17	-1.37	0.386891	5.8e-05
A_95_P222492	DV160171	60S ribosomal protein L17 (RPL17A) chr1	protein.synthesis.ribosomal protein.eukaryotic.60S subunit.L17	-1.77	0.293209	6.1e-05
A_95_P189507	DV999471	60S ribosomal protein L17 (RPL17A) chr1	protein.synthesis.ribosomal protein.eukaryotic.60S subunit.L17	-1.35	0.392292	6.8e-05
A_95_P012261	EB678192	60S ribosomal protein L17 (RPL17A) chr1	protein.synthesis.ribosomal protein.eukaryotic.60S subunit.L17	-1.72333	0.302848	0.000148
A_95_P074115	BP526387	60S ribosomal protein L17 (RPL17A) chr1951	protein.synthesis.ribosomal protein.eukaryotic.60S subunit.L17	-2.17	0.222211	2.8e-05
A_95_P000406	DV157787	60S ribosomal protein L18	protein.synthesis.ribosomal protein.eukaryotic.60S subunit.L18	-1.40333	0.378055	2.7e-05
A_95_P102672	TA12018_4097	60S ribosomal protein L18	protein.synthesis.ribosomal protein.eukaryotic.60S subunit.L18	-1.49333	0.355191	4.1e-05
A_95_P014306	TA12020_4097	60S ribosomal protein L18	protein.synthesis.ribosomal protein.eukaryotic.60S subunit.L18	-1.53	0.346277	5.6e-05
A_95_P088858	TA12020_4097	60S ribosomal protein L18	protein.synthesis.ribosomal protein.eukaryotic.60S subunit.L18	-1.52333	0.347881	7.6e-05
A_95_P177612	TA12021_4097	60S ribosomal protein L18	protein.synthesis.ribosomal protein.eukaryotic.60S subunit.L18	-1.64667	0.319377	0.000132
A_95_P101003	EB426489	60S ribosomal protein L18	protein.synthesis.ribosomal protein.eukaryotic.60S subunit.L18	-1.62667	0.323836	0.000185
A_95_P002346	EB426489	60S ribosomal protein L18 (RPL18C) chr5	protein.synthesis.ribosomal protein.eukaryotic.60S subunit.L18	-1.71	0.30566	4.6e-05
A_95_P162302	EH621253	60S ribosomal protein L18 (RPL18C) chr5	protein.synthesis.ribosomal protein.eukaryotic.60S subunit.L18	-1.59333	0.331405	4.7e-05
A_95_P015031	TA12059_4097	60S ribosomal protein L18a	protein.synthesis.ribosomal protein.eukaryotic.60S subunit.L18A	-1.48667	0.356836	3.9e-05
A_95_P012891	FG163324	60S ribosomal protein L18a	protein.synthesis.ribosomal protein.eukaryotic.60S subunit.L18A	-1.7	0.307786	2.5e-05
A_95_P013891	TA14396_4097	60S ribosomal protein L18a	protein.synthesis.ribosomal protein.eukaryotic.60S subunit.L18A	-1.89667	0.268563	2.5e-05
A_95_P010906	DV158398	60S ribosomal protein L18a	protein.synthesis.ribosomal protein.eukaryotic.60S subunit.L18A	-1.58667	0.33294	2.5e-05
A_95_P182427	FG163324	60S ribosomal protein L18a	protein.synthesis.ribosomal protein.eukaryotic.60S subunit.L18A	-1.69333	0.309212	2.7e-05
A_95_P177742	TA12061_4097	60S ribosomal protein L18a	protein.synthesis.ribosomal protein.eukaryotic.60S subunit.L18A	-1.74333	0.298679	3.2e-05
A_95_P116127	FG163324	60S ribosomal protein L18a	protein.synthesis.ribosomal protein.eukaryotic.60S subunit.L18A	-1.72333	0.302848	3.9e-05
A_95_P107872	DV158919	60S ribosomal protein L18a	protein.synthesis.ribosomal protein.eukaryotic.60S subunit.L18A	-1.36	0.389582	7.2e-05
A_95_P008266	EB447962	60S ribosomal protein L18a	protein.synthesis.ribosomal protein.eukaryotic.60S subunit.L18A	-1.12667	0.457973	9.8e-05
A_95_P122402	DW002380	60S ribosomal protein L18a	protein.synthesis.ribosomal protein.eukaryotic.60S subunit.L18A	-1.47333	0.360149	0.000134
A_95_P148532	EB447962	60S ribosomal protein L18a	protein.synthesis.ribosomal protein.eukaryotic.60S subunit.L18A	-1.12667	0.457973	0.000179
A_95_P244992	FG163324	60S ribosomal protein L18a, putative	protein.synthesis.ribosomal protein.eukaryotic.60S subunit.L18A	-1.73	0.301452	2.5e-05
A_95_P258663	FG163600	60S ribosomal protein L18a, putative	protein.synthesis.ribosomal protein.eukaryotic.60S subunit.L18A	-1.62	0.325335	2.9e-05
A_95_P102852	CV016231	60S ribosomal protein L19	protein.synthesis.ribosomal protein.eukaryotic.60S subunit.L18A	-1.26	0.417544	0.000471
A_95_P110202	CV019619	60S ribosomal protein L18 related	protein.synthesis.ribosomal protein.eukaryotic.60S subunit.L19	-1.45667	0.364334	2.6e-05
A_95_P009891	TA11947_4097	60S ribosomal protein L19	protein.synthesis.ribosomal protein.eukaryotic.60S subunit.L19	-1.44333	0.367717	9.6e-05
A_95_P177312	TA11946_4097	60S ribosomal protein L19 (RPL19B) chr3	protein.synthesis.ribosomal protein.eukaryotic.60S subunit.L19	-1.40333	0.378055	2.5e-05
A_95_P005076	TA11945_4097	60S ribosomal protein L19 (RPL19B) chr3	protein.synthesis.ribosomal protein.eukaryotic.60S subunit.L19	-1.27	0.41466	2.8e-05
A_95_P139692	Z31720	60S ribosomal protein L19 (RPL19B) chr3	protein.synthesis.ribosomal protein.eukaryotic.60S subunit.L19	-1.24	0.423373	4.5e-05
A_95_P177327	TA11949_4097	60S ribosomal protein L19 (RPL19B) chr3	protein.synthesis.ribosomal protein.eukaryotic.60S subunit.L19	-1.30667	0.404254	4.5e-05
A_95_P145772	TA11948_4097	60S ribosomal protein L19 (RPL19B) chr3	protein.synthesis.ribosomal protein.eukaryotic.60S subunit.L19	-1.51333	0.350301	0.000103
A_95_P136402	EB424919	60S ribosomal protein L19 (RPL19B) chr3	protein.synthesis.ribosomal protein.eukaryotic.60S subunit.L19	-1.28	0.411796	0.000145
A_95_P010411	TA11948_4097	60S ribosomal protein L19 (RPL19B) chr3	protein.synthesis.ribosomal protein.eukaryotic.60S subunit.L19	-1.48333	0.357661	0.00017
A_95_P242697	EB424919	60S ribosomal protein L19 (RPL19B) chr3	protein.synthesis.ribosomal protein.eukaryotic.60S subunit.L19	-1.25333	0.419478	0.000181
A_95_P142902	EB446296	60S ribosomal protein L2	protein.synthesis.ribosomal protein.eukaryotic.60S subunit.L20	-1.15333	0.449585	7.8e-05
A_95_P029811	DW000198	60S ribosomal protein L2	protein.synthesis.ribosomal protein.eukaryotic.60S subunit.L21	-1.41667	0.374577	0.000306
A_95_P101503	CN498848	60S ribosomal protein L21 chr12143003	protein.synthesis.ribosomal protein.eukaryotic.60S subunit.L21	-1.1	0.466516	0.006608
A_95_P187842	AM837901	60S ribosomal protein L21 chr121430034	protein.synthesis.ribosomal protein.eukaryotic.60S subunit.L21	-1.64667	0.319377	2.8e-05
A_95_P015986	EB435292	60S ribosomal protein L21 chr121430034	protein.synthesis.ribosomal protein.eukaryotic.60S subunit.L21	-1.59	0.332171	3.9e-05
A_95_P023236	EB678761	60S ribosomal protein L21 chr121430034	protein.synthesis.ribosomal protein.eukaryotic.60S subunit.L21	-1.46333	0.362654	4e-05
A_95_P186532	TA14147_4097	60S ribosomal protein L21 chr121430034	protein.synthesis.ribosomal protein.eukaryotic.60S subunit.L21	-1.66	0.316439	4e-05
A_95_P232269	EH622574	60S ribosomal protein L21 chr121430034	protein.synthesis.ribosomal protein.eukaryotic.60S subunit.L21	-1.71333	0.304955	4.5e-05
A_95_P028391	EH622574	60S ribosomal protein L21 chr121430034	protein.synthesis.ribosomal protein.eukaryotic.60S subunit.L21	-1.65	0.31864	7.1e-05
A_95_P015096	TA13389_4097	60S ribosomal protein L21 (RPL21C) chr1	protein.synthesis.ribosomal protein.eukaryotic.60S subunit.L21	-1.00333	0.498846	8.6e-05
A_95_P034324	TA13389_4097	60S ribosomal protein L21 (RPL21C) chr1	protein.synthesis.ribosomal protein.eukaryotic.60S subunit.L21	-1.45	0.366021	0.000283
A_95_P243282	AM837901	60S ribosomal protein L21-like protein	protein.synthesis.ribosomal protein.eukaryotic.60S subunit.L22	-1.51667	0.349492	3.8e-05
A_95_P183887	TA13558_4097	60S ribosomal protein L22-2 (RPL22B) c	protein.synthesis.ribosomal protein.eukaryotic.60S subunit.L22	-1.37	0.386891	3e-05
A_95_P183882	TA13557_4097	60S ribosomal protein L22-2 (RPL22B) c	protein.synthesis.ribosomal protein.eukaryotic.60S subunit.L22	-1.46667	0.361817	5.2e-05
A_95_P156857	EH614925	60S ribosomal protein L22-2 (RPL22B) chr31	protein.synthesis.ribosomal protein.eukaryotic.60S subunit.L22	-1.18	0.441351	2.6e-05
A_95_P018491	EB678172	60S ribosomal protein L22-2 (RPL22B) chr31	protein.synthesis.ribosomal protein.eukaryotic.60S subunit.L22	-1.16667	0.445449	2.8e-05
A_95_P245382	EB677364	60S ribosomal protein L22-2 (RPL22B) chr31	protein.synthesis.ribosomal protein.eukaryotic.60S subunit.L22	-1.62	0.325335	3e-05
A_95_P196267	TA16303_4097	60S ribosomal protein L22-2 (RPL22B) chr31	protein.synthesis.ribosomal protein.eukaryotic.60S subunit.L22	-1.65667	0.317171	3.5e-05
A_95_P149297	EB679130	60S ribosomal protein L22-2 (RPL22B) chr31	protein.synthesis.ribosomal protein.eukaryotic.60S subunit.L22	-1.45333	0.365177	4.6e-05
A_95_P116377	EB678172	60S ribosomal protein L22-2 (RPL22B) chr31	protein.synthesis.ribosomal protein.eukaryotic.60S subunit.L22	-1.07333	0.47522	7.6e-05
A_95_P027936	TA15225_4097	60S ribosomal protein L22-2 (RPL22B) chr31	protein.synthesis.ribosomal protein.eukaryotic.60S subunit.L22	-1.21667	0.430276	7.8e-05
A_95_P113056	CV020981	60S ribosomal protein L17	protein.synthesis.ribosomal protein.eukaryotic.60S subunit.L23	-1.47	0.360982	8.7e-05
A_95_P114777	CV021750	60S ribosomal protein L22-2	protein.synthesis.ribosomal protein.eukaryotic.60S subunit.L23	-1.57667	0.335256	2.8e-05
A_95_P028261	TA13558_4097	60S ribosomal protein L22-2, putative	protein.synthesis.ribosomal protein.eukaryotic.60S subunit.L23	-1.42333	0.37285	0.000144
A_95_P179042	TA12415_4097	60S ribosomal protein L23	protein.synthesis.ribosomal protein.eukaryotic.60S subunit.L23	-1.68667	0.310644	2.5e-05
A_95_P109142	CV019167	60S ribosomal protein L23	protein.synthesis.ribosomal protein.eukaryotic.60S subunit.L23	-1.78667	0.289841	2.7e-05
A_95_P112367	EB437303	60S ribosomal protein L23	protein.synthesis.ribosomal protein.eukaryotic.60S subunit.L23	-1.72667	0.302149	2.9e-05
A_95_P000616	EB451931	60S ribosomal protein L23	protein.synthesis.ribosomal protein.eukaryotic.60S subunit.L23	-1.60333	0.329116	3.2e-05
A_95_P000486	EB437303	Embryo defective 2171	protein.synthesis.ribosomal protein.eukaryotic.60S subunit.L23	-1.00667	0.497695	3.6e-05
A_95_P178077	EB678598	Ribosomal Pr 117	protein.synthesis.ribosomal protein.eukaryotic.60S subunit.L23	-1.44667	0.366868	8.6e-05
A_95_P002166	TA12144_4097	Ribosomal Pr 117	protein.synthesis.ribosomal protein.eukaryotic.60S subunit.L23	-1.50333	0.352737	5.4e-05
A_95_P030646	EB447172	60S ribosomal protein L23A	protein.synthesis.ribosomal protein.eukaryotic.60S subunit.L23A	-1.87333	0.272942	2.9e-05
A_95_P207632	DV157967	60S ribosomal protein L23A	protein.synthesis.ribosomal protein.eukaryotic.60S subunit.L23A	-1.76333	0.294567	3.1e-05
A_95_P206607	DV157653	60S ribosomal protein L23A	protein.synthesis.ribosomal protein.eukaryotic.60S subunit.L23A	-2.10333	0.23272	7.6e-05
A_95_P258276	EH618193	24A RPL24A (ribosomal protein L24) structu	protein.synthesis.ribosomal protein.eukaryotic.60S subunit.L24	-1.21667	0.430276	3.7e-05
A_95_P233784	FG640626	60S ribosomal protein L22-like protein	protein.synthesis.ribosomal protein.eukaryotic.60S subunit.L24	-1.38667	0.382447	3.7e-05
A_95_P141157	DV157749	60S ribosomal protein L24	protein.synthesis.ribosomal protein.eukaryotic.60S subunit.L24	-1.67	0.314253	2.7e-05
A_95_P258156	EB678791	60S ribosomal protein L24	protein.synthesis.ribosomal protein.eukaryotic.60S subunit.L24	-1.43333	0.370274	2.9e-05
A_95_P215747	EB678865	60S ribosomal protein L24, putative chr218	protein.synthesis.ribosomal protein.eukaryotic.60S subunit.L24	-1.11667	0.461158	6.5e-05
A_95_P223652	TA22299_4097	60S ribosomal protein L24, putative chr218	protein.synthesis.ribosomal protein.eukaryotic.60S subunit.L24	-1.06667	0.477421	0.000115
A_95_P177147	TA11894_4097	Ribosomal protein L24	protein.synthesis.ribosomal protein.eukaryotic.60S subunit.L24	-1.32667	0.398688	6.2e-05
A_95_P011661	EB678791	Ribosomal protein L24	protein.synthesis.ribosomal protein.eukaryotic.60S subunit.L24	-1.26	0.417544	6.4e-05
A_95_P283673	FG159712	Ribosomal protein L24-like protein	protein.synthesis.ribosomal protein.eukaryotic.60S subunit.L24	-1.67667	0.312805	2.8e-05
A_95_P177157	FG159712	Ribosomal protein L24-like protein	protein.synthesis.ribosomal protein.eukaryotic.60S subunit.L24	-1.42667	0.371989	0.000129
A_95_P025831	EB446783	Ribosomal protein L24-like protein, putative	protein.synthesis.ribosomal protein.eukaryotic.60S subunit.L24	-1.79667	0.287839	2.6e-05
A_95_P106152	CV017777	60S ribosomal protein L24	protein.synthesis.ribosomal protein.eukaryotic.60S subunit.L25	-1.02333	0.491978	9.5e-05
A_95_P182992	TA13352_4097	60S ribosomal protein L26 (RPL26A) chr3185	protein.synthesis.ribosomal protein.eukaryotic.60S subunit.L26	-1.68	0.312083	3.2e-05
A_95_P118572	TA13353_4097	60S ribosomal protein L26 (RPL26A) chr3185	protein.synthesis.ribosomal protein.eukaryotic.60S subunit.L26	-1.58	0.334482	4.3e-05
A_95_P017496	TA13353_4097	60S ribosomal protein L26 (RPL26A) chr3185	protein.synthesis.ribosomal protein.eukaryotic.60S subunit.L26	-1.44333	0.367717	0.00015
A_95_P026951	BP526356	60S ribosomal protein L26 (RPL26A) chr3185	protein.synthesis.ribosomal protein.eukaryotic.60S subunit.L26	-1.31333	0.40239	0.000644
A_95_P201929	BP526356	60S ribosomal protein L26 (RPL26B) chr5269	protein.synthesis.ribosomal protein.eukaryotic.60S subunit.L26	-1.48	0.358489	0.0003
A_95_P000791	FG152141	60S ribosomal protein L27a	protein.synthesis.ribosomal protein.eukaryotic.60S subunit.L27A	-1.43	0.371131	2.5e-05
A_95_P005836	BP535069	60S ribosomal protein L27a	protein.synthesis.ribosomal protein.eukaryotic.60S subunit.L27A	-1.47333	0.360149	8.4e-05
A_95_P104342	CV016956	60S ribosomal protein L27a related	protein.synthesis.ribosomal protein.eukaryotic.60S subunit.L27A	-1.52333	0.347881	4.5e-05
A_95_P114572	CV021675	60S ribosomal protein L27a-3	protein.synthesis.ribosomal protein.eukaryotic.60S subunit.L27A	-1.36333	0.388683	2.5e-05
A_95_P108832	FG152141	60S ribosomal protein L27a-3	protein.synthesis.ribosomal protein.eukaryotic.60S subunit.L27A	-1.54333	0.343092	2.8e-05
A_95_P182257	TA13169_4097	60S ribosomal protein L28	protein.synthesis.ribosomal protein.eukaryotic.60S subunit.L28	-1.97667	0.254076	2.5e-05
A_95_P015811	DW002308	60S ribosomal protein L28 (RPL28C) chr4144	protein.synthesis.ribosomal protein.eukaryotic.60S subunit.L28	-1.59333	0.331405	3.1e-05
A_95_P109502	TA13168_4097	60S ribosomal protein L28 (RPL28C) chr4144	protein.synthesis.ribosomal protein.eukaryotic.60S subunit.L28	-1.75667	0.295931	3.4e-05
A_95_P182252	TA13168_4097	60S ribosomal protein L28 (RPL28C) chr4144	protein.synthesis.ribosomal protein.eukaryotic.60S subunit.L28	-1.77667	0.291857	3.6e-05
A_95_P202597	TA17670_4097	60S ribosomal protein L28 (RPL28C) chr4144	protein.synthesis.ribosomal protein.eukaryotic.60S subunit.L28	-1.30333	0.405189	5.6e-05
A_95_P027541	EB429909	Ribosomal protein L28-like	protein.synthesis.ribosomal protein.eukaryotic.60S subunit.L28	-1.85667	0.276114	3.4e-05
A_95_P253964	EH617127	60S ribosomal protein L28-2-like, predicted	protein.synthesis.ribosomal protein.eukaryotic.60S subunit.L29	-1.36667	0.387786	7.6e-05
A_95_P109217	CV019192	Ripening regulated protein	protein.synthesis.ribosomal protein.eukaryotic.60S subunit.L29	-1.66	0.316439	2.9e-05
A_95_P006097	CV016204	Ripening regulated protein DDTFR19	protein.synthesis.ribosomal protein.eukaryotic.60S subunit.L29	-1.61667	0.326088	2.5e-05
A_95_P025201	EH618519	Ripening regulated protein DDTFR19	protein.synthesis.ribosomal protein.eukaryotic.60S subunit.L29	-1.46	0.363493	9.6e-05
A_95_P016956	TA12419_4097	Ribosomal protein L3A	protein.synthesis.ribosomal protein.eukaryotic.60S subunit.L3	-2.19333	0.218646	2.5e-05
A_95_P251832	AY395738	60S ribosomal protein L3	protein.synthesis.ribosomal protein.eukaryotic.60S subunit.L30	-1.97667	0.254076	2.5e-05
A_95_P111852	DV159141	60S ribosomal protein L30 (RPL30A) chr1	protein.synthesis.ribosomal protein.eukaryotic.60S subunit.L30	-1.76333	0.294567	6e-05
A_95_P018341	DV159141	60S ribosomal protein L30 (RPL30A) chr1	protein.synthesis.ribosomal protein.eukaryotic.60S subunit.L30	-1.70333	0.307076	0.000123
A_95_P001281	FG635872	60S ribosomal protein L30 (RPL30A) chr1136	protein.synthesis.ribosomal protein.eukaryotic.60S subunit.L30	-1.31333	0.40239	3e-05
A_95_P020906	FG635872	60S ribosomal protein L30 (RPL30A) chr1136	protein.synthesis.ribosomal protein.eukaryotic.60S subunit.L30	-1.43333	0.370274	3.4e-05
A_95_P207282	TA18706_4097	60S ribosomal protein L30 (RPL30A) chr1136	protein.synthesis.ribosomal protein.eukaryotic.60S subunit.L30	-1.41667	0.374577	4.5e-05
A_95_P244182	DV159141	60S ribosomal protein L30 (RPL30B) chr	protein.synthesis.ribosomal protein.eukaryotic.60S subunit.L30	-1.16	0.447513	4.2e-05
A_95_P243467	FG643614	60S ribosomal protein L30 (RPL30B) chr1293	protein.synthesis.ribosomal protein.eukaryotic.60S subunit.L30	-1.48	0.358489	4e-05
A_95_P199717	EB433985	Ripening regulated protein DDTFR8	protein.synthesis.ribosomal protein.eukaryotic.60S subunit.L30	-1.13667	0.454809	0.003206
A_95_P179057	TA12418_4097	60S ribosomal protein L3	protein.synthesis.ribosomal protein.eukaryotic.60S subunit.L31	-2.06333	0.239263	2.6e-05
A_95_P102247	CV015940	60S ribosomal protein L31 (RPL31A) chr2851	protein.synthesis.ribosomal protein.eukaryotic.60S subunit.L31	-1.78333	0.290511	3.1e-05
A_95_P020996	AM826919	60S ribosomal protein L31 (RPL31A) chr2851	protein.synthesis.ribosomal protein.eukaryotic.60S subunit.L31	-1.4	0.378929	3.6e-05
A_95_P001426	AM843344	Ribosomal protein L31	protein.synthesis.ribosomal protein.eukaryotic.60S subunit.L31	-1.85667	0.276114	3e-05
A_95_P283683	FG638292	Ribosomal protein L31	protein.synthesis.ribosomal protein.eukaryotic.60S subunit.L31	-1.67667	0.312805	5.8e-05
A_95_P012656	TA12420_4097	60S ribosomal protein L3	protein.synthesis.ribosomal protein.eukaryotic.60S subunit.L32	-1.27667	0.412748	6e-05
A_95_P187042	TA14256_4097	60S ribosomal protein L31, putative	protein.synthesis.ribosomal protein.eukaryotic.60S subunit.L32	-1.60667	0.328356	4.5e-05
A_95_P196717	TA16400_4097	60S ribosomal protein L32	protein.synthesis.ribosomal protein.eukaryotic.60S subunit.L32	-1.97333	0.254664	2.5e-05
A_95_P112962	CV020938	60S ribosomal protein L32	protein.synthesis.ribosomal protein.eukaryotic.60S subunit.L32	-1.65667	0.317171	2.5e-05
A_95_P110697	TA13256_4097	60S ribosomal protein L32	protein.synthesis.ribosomal protein.eukaryotic.60S subunit.L32	-1.51	0.351111	2.6e-05
A_95_P219857	TA21485_4097	60S ribosomal protein L32 (RPL32A) chr4	protein.synthesis.ribosomal protein.eukaryotic.60S subunit.L32	-1.68667	0.310644	2.5e-05
A_95_P109982	DW001669	60S ribosomal protein L32 (RPL32A) chr4	protein.synthesis.ribosomal protein.eukaryotic.60S subunit.L32	-1.71667	0.304251	2.5e-05
A_95_P177977	TA12115_4097	60S ribosomal protein L32 (RPL32A) chr4	protein.synthesis.ribosomal protein.eukaryotic.60S subunit.L32	-1.70333	0.307076	3.1e-05
A_95_P018636	DW001669	60S ribosomal protein L32 (RPL32A) chr4	protein.synthesis.ribosomal protein.eukaryotic.60S subunit.L32	-1.63333	0.322343	3.9e-05
A_95_P177972	DW001669	60S ribosomal protein L32 (RPL32A) chr4	protein.synthesis.ribosomal protein.eukaryotic.60S subunit.L32	-1.59333	0.331405	0.000543
A_95_P164383	EH623606	60S ribosomal protein L32 (RPL32A) chr4100	protein.synthesis.ribosomal protein.eukaryotic.60S subunit.L32	-1.72333	0.302848	2.5e-05
A_95_P026446	TA13256_4097	60S ribosomal protein L32 (RPL32A) chr4100	protein.synthesis.ribosomal protein.eukaryotic.60S subunit.L32	-1.5	0.353553	2.8e-05
A_95_P164057	EH623176	60S ribosomal protein L32 (RPL32A) chr4100	protein.synthesis.ribosomal protein.eukaryotic.60S subunit.L32	-1.47333	0.360149	2.8e-05
A_95_P130502	EH622594	60S ribosomal protein L32 (RPL32A) chr4100	protein.synthesis.ribosomal protein.eukaryotic.60S subunit.L32	-1.42	0.373712	3.4e-05
A_95_P162727	EH621729	60S ribosomal protein L32 (RPL32A) chr4100	protein.synthesis.ribosomal protein.eukaryotic.60S subunit.L32	-1.39333	0.380684	5.5e-05
A_95_P000836	EH622594	60S ribosomal protein L32 (RPL32A) chr4100	protein.synthesis.ribosomal protein.eukaryotic.60S subunit.L32	-1.33333	0.39685	5.6e-05
A_95_P200232	DW003491	60S ribosomal protein L32 (RPL32A) chr4100	protein.synthesis.ribosomal protein.eukaryotic.60S subunit.L32	-1.01667	0.494257	0.000118
A_95_P113312	CV021106	60S ribosomal protein L32 (RPL32A) chr4100	protein.synthesis.ribosomal protein.eukaryotic.60S subunit.L32	-1.07667	0.474123	0.00048
A_95_P179067	TA12420_4097	60S ribosomal protein L3	protein.synthesis.ribosomal protein.eukaryotic.60S subunit.L33	-1.35333	0.391387	7.7e-05
A_95_P263806	AM826919	60S ribosomal protein L31, putative	protein.synthesis.ribosomal protein.eukaryotic.60S subunit.L33	-1.36667	0.387786	5.6e-05
A_95_P111797	CV020376	60S ribosomal protein L32-1 related	protein.synthesis.ribosomal protein.eukaryotic.60S subunit.L33	-1.58333	0.33371	2.7e-05
A_95_P155052	EG649874	60S ribosomal protein L3	protein.synthesis.ribosomal protein.eukaryotic.60S subunit.L34	-1.04333	0.485205	3.7e-05
A_95_P033819	AJ633029	60S ribosomal protein L31-1 related	protein.synthesis.ribosomal protein.eukaryotic.60S subunit.L34	-1.33667	0.395934	4.3e-05
A_95_P107607	CV018461	60S ribosomal protein L34 (RPL34A) chr1931	protein.synthesis.ribosomal protein.eukaryotic.60S subunit.L34	-1.59667	0.33064	2.5e-05
A_95_P290948	DW001994	60S ribosomal protein L34 (RPL34A) chr1931	protein.synthesis.ribosomal protein.eukaryotic.60S subunit.L34	-1.53	0.346277	2.7e-05
A_95_P100958	TA13431_4097	60S ribosomal protein L34 (RPL34A) chr1931	protein.synthesis.ribosomal protein.eukaryotic.60S subunit.L34	-1.85	0.277392	3.1e-05
A_95_P183317	TA13431_4097	60S ribosomal protein L34 (RPL34A) chr1931	protein.synthesis.ribosomal protein.eukaryotic.60S subunit.L34	-1.89667	0.268563	4.5e-05
A_95_P000886	L27089	60S ribosomal protein L34 (RPL34A) chr1931	protein.synthesis.ribosomal protein.eukaryotic.60S subunit.L34	-1.81	0.285191	5.9e-05
A_95_P006381	BP532606	60S ribosomal protein L34 (RPL34A) chr1931	protein.synthesis.ribosomal protein.eukaryotic.60S subunit.L34	-1.53333	0.345478	0.000168
A_95_P021151	TA12420_4097	60S ribosomal protein L3	protein.synthesis.ribosomal protein.eukaryotic.60S subunit.L35	-1.31667	0.401461	5.4e-05
A_95_P004931	EH665452	60S ribosomal protein L34, putative	protein.synthesis.ribosomal protein.eukaryotic.60S subunit.L35	-1.21667	0.430276	8.3e-05
A_95_P200742	EB683199	60S ribosomal protein L35 (RPL35B)	protein.synthesis.ribosomal protein.eukaryotic.60S subunit.L35	-2.18333	0.220166	2.5e-05
A_95_P266221	FG643485	60S ribosomal protein L35 (RPL35B) chr2164	protein.synthesis.ribosomal protein.eukaryotic.60S subunit.L35	-1.29333	0.408007	0.000131
A_95_P201587	TA17457_4097	60S ribosomal protein L35 (RPL35B) chr2164	protein.synthesis.ribosomal protein.eukaryotic.60S subunit.L35	-1.44	0.368567	0.000172
A_95_P021411	TA21905_4097	60S ribosomal protein L35 (RPL35D) chr5587	protein.synthesis.ribosomal protein.eukaryotic.60S subunit.L35	-1.85	0.277392	3.4e-05
A_95_P192037	TA15366_4097	60S ribosomal protein L35 (RPL35D) chr5587	protein.synthesis.ribosomal protein.eukaryotic.60S subunit.L35	-1.30333	0.405189	5.2e-05
A_95_P022226	FG638049	60S ribosomal protein L35 (RPL35D) chr5587	protein.synthesis.ribosomal protein.eukaryotic.60S subunit.L35	-1.42667	0.371989	8.4e-05
A_95_P104127	CV016860	Ribosomal protein L35A, putative	protein.synthesis.ribosomal protein.eukaryotic.60S subunit.L35	-1.42667	0.371989	0.000184
A_95_P133602	TA13380_4097	60S ribosomal protein L33-B	protein.synthesis.ribosomal protein.eukaryotic.60S subunit.L35A	-1.28667	0.409897	0.000128
A_95_P104407	CV016994	60S ribosomal protein L34	protein.synthesis.ribosomal protein.eukaryotic.60S subunit.L35A	-1.64333	0.320116	3.7e-05
A_95_P110877	CV019945	60S ribosomal protein L35a	protein.synthesis.ribosomal protein.eukaryotic.60S subunit.L35A	-1.28667	0.409897	7.8e-05
A_95_P223022	TA22158_4097	60S ribosomal protein L35a (RPL35aC) chr12	protein.synthesis.ribosomal protein.eukaryotic.60S subunit.L35A	-1.27	0.41466	2.6e-05
A_95_P002711	EH621391	60S ribosomal protein L35a (RPL35aC) chr12	protein.synthesis.ribosomal protein.eukaryotic.60S subunit.L35A	-1.68667	0.310644	2.8e-05
A_95_P015616	TA12798_4097	60S ribosomal protein L35a (RPL35aC) chr12	protein.synthesis.ribosomal protein.eukaryotic.60S subunit.L35A	-1.34	0.395021	3.2e-05
A_95_P111262	CV020127	60S ribosomal protein L35a (RPL35aC) chr12	protein.synthesis.ribosomal protein.eukaryotic.60S subunit.L35A	-1.57	0.336808	3.4e-05
A_95_P015181	EB679266	60S ribosomal protein L35a (RPL35aC) chr12	protein.synthesis.ribosomal protein.eukaryotic.60S subunit.L35A	-1.20667	0.433269	3.6e-05
A_95_P187547	EB679266	60S ribosomal protein L35a (RPL35aC) chr12	protein.synthesis.ribosomal protein.eukaryotic.60S subunit.L35A	-1.28	0.411796	6.3e-05
A_95_P100448	TA12797_4097	60S ribosomal protein L35a (RPL35aC) chr12	protein.synthesis.ribosomal protein.eukaryotic.60S subunit.L35A	-1.24667	0.421421	7.5e-05
A_95_P107547	EH621391	60S ribosomal protein L35a (RPL35aC) chr12	protein.synthesis.ribosomal protein.eukaryotic.60S subunit.L35A	-1.6	0.329877	0.000223
A_95_P180657	TA12797_4097	60S ribosomal protein L35a (RPL35aC) chr12	protein.synthesis.ribosomal protein.eukaryotic.60S subunit.L35A	-1.25667	0.41851	0.000252
A_95_P103822	TA12797_4097	60S ribosomal protein L35a (RPL35aC) chr12	protein.synthesis.ribosomal protein.eukaryotic.60S subunit.L35A	-1.18667	0.439317	0.000291
A_95_P107812	CV018541	60S ribosomal protein L35a (RPL35aC) chr12	protein.synthesis.ribosomal protein.eukaryotic.60S subunit.L35A	-1.06333	0.478525	0.000402
A_95_P179077	TA12422_4097	60S ribosomal protein L3	protein.synthesis.ribosomal protein.eukaryotic.60S subunit.L36	-1.37333	0.385998	6.8e-05
A_95_P230774	FG638049	60S ribosomal protein L35	protein.synthesis.ribosomal protein.eukaryotic.60S subunit.L36	-1.64333	0.320116	4.5e-05
A_95_P104522	CV017053	60S ribosomal protein L36 (RPL36A) chr2157	protein.synthesis.ribosomal protein.eukaryotic.60S subunit.L36	-1.21667	0.430276	0.000474
A_95_P223832	EH615961	60S ribosomal protein L36a/L44 (RPL36aB) ch	protein.synthesis.ribosomal protein.eukaryotic.60S subunit.L36A	-1.3	0.406126	6.1e-05
A_95_P222552	EH615961	60S ribosomal protein L36a/L44 (RPL36aB) ch	protein.synthesis.ribosomal protein.eukaryotic.60S subunit.L36A	-1.37	0.386891	6.8e-05
A_95_P263266	FG635677	60S ribosomal protein L35	protein.synthesis.ribosomal protein.eukaryotic.60S subunit.L37	-1.71667	0.304251	0.000802
A_95_P303523	FG639260	60S ribosomal protein L36-3-like, putative	protein.synthesis.ribosomal protein.eukaryotic.60S subunit.L37	-1.16	0.447513	0.000131
A_95_P103312	CV016454	60S ribosomal protein L37	protein.synthesis.ribosomal protein.eukaryotic.60S subunit.L37	-1.41333	0.375443	2.5e-05
A_95_P224837	FG643768	60S ribosomal protein L37 (RPL37A) chr1524	protein.synthesis.ribosomal protein.eukaryotic.60S subunit.L37	-1.60333	0.329116	2.5e-05
A_95_P190232	TA14966_4097	60S ribosomal protein L37 (RPL37A) chr1524	protein.synthesis.ribosomal protein.eukaryotic.60S subunit.L37	-1.36667	0.387786	3.5e-05
A_95_P021311	TA14967_4097	60S ribosomal protein L37 (RPL37A) chr1524	protein.synthesis.ribosomal protein.eukaryotic.60S subunit.L37	-1.24	0.423373	4.9e-05
A_95_P020551	TA16631_4097	60S ribosomal protein L37 (RPL37A) chr1524	protein.synthesis.ribosomal protein.eukaryotic.60S subunit.L37	-1.48333	0.357661	0.000156
A_95_P019026	TA13020_4097	60S ribosomal protein L37 (RPL37B) chr1194	protein.synthesis.ribosomal protein.eukaryotic.60S subunit.L37	-1.43	0.371131	4.4e-05
A_95_P002706	TA14555_4097	60S ribosomal protein L37 (RPL37B) chr1194	protein.synthesis.ribosomal protein.eukaryotic.60S subunit.L37	-1.41	0.376312	5.5e-05
A_95_P107257	CV018282	60S ribosomal protein L37 (RPL37B) chr1194	protein.synthesis.ribosomal protein.eukaryotic.60S subunit.L37	-1.3	0.406126	6.8e-05
A_95_P162077	EH620846	60S ribosomal protein L37 (RPL37C) chr3545	protein.synthesis.ribosomal protein.eukaryotic.60S subunit.L37	-1.55333	0.340722	4.1e-05
A_95_P181602	FG166414	60S ribosomal protein L37 (RPL37C) chr3545	protein.synthesis.ribosomal protein.eukaryotic.60S subunit.L37	-1.77333	0.292532	6.8e-05
A_95_P112787	EB447241	Ribosomal protein L37	protein.synthesis.ribosomal protein.eukaryotic.60S subunit.L37	-1.36	0.389582	5e-05
A_95_P111597	CV020270	60S ribosomal protein L37a (RPL37aB) c	protein.synthesis.ribosomal protein.eukaryotic.60S subunit.L37A	-1.52333	0.347881	4.7e-05
A_95_P023371	TA14935_4097	60S ribosomal protein L37a (RPL37aB) chr33	protein.synthesis.ribosomal protein.eukaryotic.60S subunit.L37A	-1.26667	0.415619	3.3e-05
A_95_P020706	TA13846_4097	60S ribosomal protein L37a (RPL37aB) chr33	protein.synthesis.ribosomal protein.eukaryotic.60S subunit.L37A	-1.33667	0.395934	4.7e-05
A_95_P001256	FG638255	60S ribosomal protein L37a (RPL37aB) chr33	protein.synthesis.ribosomal protein.eukaryotic.60S subunit.L37A	-1.60333	0.329116	7.6e-05
A_95_P268436	DW001553	60S ribosomal protein L37a (RPL37aB) chr33	protein.synthesis.ribosomal protein.eukaryotic.60S subunit.L37A	-1.50667	0.351923	7.6e-05
A_95_P190097	FG635177	60S ribosomal protein L37a (RPL37aB) chr33	protein.synthesis.ribosomal protein.eukaryotic.60S subunit.L37A	-1.8	0.287175	0.000103
A_95_P006546	FG638255	60S ribosomal protein L37a (RPL37aB) chr33	protein.synthesis.ribosomal protein.eukaryotic.60S subunit.L37A	-1.62333	0.324585	0.000129
A_95_P185122	TA13846_4097	60S ribosomal protein L37a (RPL37aB) chr33	protein.synthesis.ribosomal protein.eukaryotic.60S subunit.L37A	-1.33	0.397768	0.000234
A_95_P201037	EB429348	60S ribosomal protein L37a (RPL37aB) chr33	protein.synthesis.ribosomal protein.eukaryotic.60S subunit.L37A	-1.18	0.441351	0.00032
A_95_P134927	EB437840	60S ribosomal protein L37a, putative	protein.synthesis.ribosomal protein.eukaryotic.60S subunit.L37A	-1.1	0.466516	0.000252
A_95_P228194	FG635177	60S ribosomal protein L37a	protein.synthesis.ribosomal protein.eukaryotic.60S subunit.L38	-1.76	0.295248	2.5e-05
A_95_P106227	CV017813	60S ribosomal protein L38	protein.synthesis.ribosomal protein.eukaryotic.60S subunit.L38	-1.66	0.316439	2.5e-05
A_95_P022556	AM812473	60S ribosomal protein L38	protein.synthesis.ribosomal protein.eukaryotic.60S subunit.L38	-1.83333	0.280616	2.7e-05
A_95_P111147	EH619918	60S ribosomal protein L38 (RPL38B) chr	protein.synthesis.ribosomal protein.eukaryotic.60S subunit.L38	-1.74	0.29937	4.6e-05
A_95_P109767	CV019440	60S ribosomal protein L38 (RPL38B) chr	protein.synthesis.ribosomal protein.eukaryotic.60S subunit.L38	-1.51333	0.350301	5.2e-05
A_95_P108737	EH619918	60S ribosomal protein L38 (RPL38B) chr3219	protein.synthesis.ribosomal protein.eukaryotic.60S subunit.L38	-1.71333	0.304955	2.6e-05
A_95_P005901	AM834148	60S ribosomal protein L38 (RPL38B) chr3219	protein.synthesis.ribosomal protein.eukaryotic.60S subunit.L38	-1.24667	0.421421	2.9e-05
A_95_P112522	EH619918	60S ribosomal protein L38 (RPL38B) chr3219	protein.synthesis.ribosomal protein.eukaryotic.60S subunit.L38	-1.70667	0.306367	3.1e-05
A_95_P187297	TA14313_4097	60S ribosomal protein L38 (RPL38B) chr3219	protein.synthesis.ribosomal protein.eukaryotic.60S subunit.L38	-1.60333	0.329116	3.4e-05
A_95_P023431	TA14313_4097	60S ribosomal protein L38 (RPL38B) chr3219	protein.synthesis.ribosomal protein.eukaryotic.60S subunit.L38	-1.53	0.346277	4.5e-05
A_95_P000931	EH619918	60S ribosomal protein L38 (RPL38B) chr3219	protein.synthesis.ribosomal protein.eukaryotic.60S subunit.L38	-1.77333	0.292532	0.000154
A_95_P233879	EB443636	60S ribosomal protein L37a	protein.synthesis.ribosomal protein.eukaryotic.60S subunit.L39	-1.45333	0.365177	3.8e-05
A_95_P012781	TA14792_4097	60S ribosomal protein L4/L1 (RPL4A) chr	protein.synthesis.ribosomal protein.eukaryotic.60S subunit.L4/L1	-1.44333	0.367717	3.7e-05
A_95_P006496	TA13272_4097	60S ribosomal protein L4/L1 (RPL4A) chr329	protein.synthesis.ribosomal protein.eukaryotic.60S subunit.L4/L1	-1.42	0.373712	2.8e-05
A_95_P027486	TA14793_4097	60S ribosomal protein L4/L1 (RPL4A) chr329	protein.synthesis.ribosomal protein.eukaryotic.60S subunit.L4/L1	-1.49333	0.355191	7e-05
A_95_P012346	TA13959_4097	60S ribosomal protein L4/L1 (RPL4A) chr329	protein.synthesis.ribosomal protein.eukaryotic.60S subunit.L4/L1	-1.33	0.397768	7.7e-05
A_95_P003661	TA13102_4097	60S ribosomal protein L41	protein.synthesis.ribosomal protein.eukaryotic.60S subunit.L4/L2	-2.19333	0.218646	2.5e-05
A_95_P176272	U26255	60S ribosomal protein L41	protein.synthesis.ribosomal protein.eukaryotic.60S subunit.L4/L3	-1.19333	0.437291	3.4e-05
A_95_P181347	TA12956_4097	60S ribosomal protein L41	protein.synthesis.ribosomal protein.eukaryotic.60S subunit.L4/L4	-1.32667	0.398688	5.6e-05
A_95_P003306	TA13593_4097	60S ribosomal protein L41	protein.synthesis.ribosomal protein.eukaryotic.60S subunit.L4/L5	-1.31333	0.40239	6.9e-05
A_95_P184022	TA13594_4097	60S ribosomal protein L41	protein.synthesis.ribosomal protein.eukaryotic.60S subunit.L4/L6	-1.20667	0.433269	7.6e-05
A_95_P028281	TA13592_4097	60S ribosomal protein L41	protein.synthesis.ribosomal protein.eukaryotic.60S subunit.L4/L7	-1.37667	0.385108	7.6e-05
A_95_P182717	TA13286_4097	60S ribosomal protein L41	protein.synthesis.ribosomal protein.eukaryotic.60S subunit.L4/L8	-1.19333	0.437291	8.7e-05
A_95_P104142	CV016866	60S ribosomal protein L41	protein.synthesis.ribosomal protein.eukaryotic.60S subunit.L4/L9	-1.17667	0.442372	0.000719
A_95_P005331	BP130890	Ubiquitin fusion protein	protein.synthesis.ribosomal protein.eukaryotic.60S subunit.L40	-1.28667	0.409897	8.2e-05
A_95_P000746	DW001607	60S ribosomal protein L36a/L44	protein.synthesis.ribosomal protein.eukaryotic.60S subunit.L44	-1.80667	0.285851	2.5e-05
A_95_P110867	TA14944_4097	60S ribosomal protein L36a/L44	protein.synthesis.ribosomal protein.eukaryotic.60S subunit.L44	-1.60667	0.328356	2.7e-05
A_95_P190137	TA14944_4097	60S ribosomal protein L36a/L44	protein.synthesis.ribosomal protein.eukaryotic.60S subunit.L44	-1.44333	0.367717	7.8e-05
A_95_P112967	CV020939	60S ribosomal protein L36a/L44	protein.synthesis.ribosomal protein.eukaryotic.60S subunit.L44	-1.13667	0.454809	0.000361
A_95_P104237	TA12974_4097	60S ribosomal protein L36a/L44 (RPL36aB)	protein.synthesis.ribosomal protein.eukaryotic.60S subunit.L44	-1.45	0.366021	6e-05
A_95_P109972	CV019539	60S ribosomal protein L36a/L44 (RPL36aB) ch	protein.synthesis.ribosomal protein.eukaryotic.60S subunit.L44	-1.51667	0.349492	2.5e-05
A_95_P003491	EB102901	60S ribosomal protein L36a/L44 (RPL36aB) ch	protein.synthesis.ribosomal protein.eukaryotic.60S subunit.L44	-1.17667	0.442372	0.000261
A_95_P001891	TA15786_4097	60S ribosomal protein L36a/L44 (RPL36aB) ch	protein.synthesis.ribosomal protein.eukaryotic.60S subunit.L44	-1.09	0.469761	0.000364
A_95_P106592	EB102901	Ribosomal protein L41 (LEL41), putative	protein.synthesis.ribosomal protein.eukaryotic.60S subunit.L44	-1.29333	0.408007	7.1e-05
A_95_P183867	TA13554_4097	60S ribosomal protein L5	protein.synthesis.ribosomal protein.eukaryotic.60S subunit.L5	-1.41	0.376312	4.2e-05
A_95_P120727	EH666181	60S ribosomal protein L5	protein.synthesis.ribosomal protein.eukaryotic.60S subunit.L5	-1.50667	0.351923	2.5e-05
A_95_P011701	TA13554_4097	60S ribosomal protein L5	protein.synthesis.ribosomal protein.eukaryotic.60S subunit.L5	-1.45	0.366021	3.1e-05
A_95_P048311	BP131873	60S ribosomal protein L5	protein.synthesis.ribosomal protein.eukaryotic.60S subunit.L5	-1.67	0.314253	3.1e-05
A_95_P014351	TA12865_4097	60S ribosomal protein L5	protein.synthesis.ribosomal protein.eukaryotic.60S subunit.L5	-1.37	0.386891	6e-05
A_95_P008731	TA12866_4097	60S ribosomal protein L5	protein.synthesis.ribosomal protein.eukaryotic.60S subunit.L5	-1.42667	0.371989	9.7e-05
A_95_P212092	TA19755_4097	60S ribosomal protein L5	protein.synthesis.ribosomal protein.eukaryotic.60S subunit.L5	-1.92667	0.263036	7.6e-05
A_95_P260046	EB677659	60S ribosomal protein L5-1	protein.synthesis.ribosomal protein.eukaryotic.60S subunit.L5	-1.94	0.260616	0.000411
A_95_P032221	BP131873	60S ribosomal protein L5-2	protein.synthesis.ribosomal protein.eukaryotic.60S subunit.L5	-1.7	0.307786	2.5e-05
A_95_P008721	TC4415	60S ribosomal protein L6	protein.synthesis.ribosomal protein.eukaryotic.60S subunit.L6	-1.68	0.312083	2.5e-05
A_95_P272531	EB450737	60S ribosomal protein L6 (RPL6B) chr12	protein.synthesis.ribosomal protein.eukaryotic.60S subunit.L6	-1.84667	0.278034	3.7e-05
A_95_P008781	EB426350	60S ribosomal protein L6 (RPL6C) chr12	protein.synthesis.ribosomal protein.eukaryotic.60S subunit.L6	-1.81	0.285191	3.4e-05
A_95_P247402	EB435146	60S ribosomal protein L6 (RPL6C) chr12	protein.synthesis.ribosomal protein.eukaryotic.60S subunit.L6	-1.38667	0.382447	3.8e-05
A_95_P186107	TA14055_4097	60S ribosomal protein L6 (RPL6C) chr12	protein.synthesis.ribosomal protein.eukaryotic.60S subunit.L6	-1.32667	0.398688	8.3e-05
A_95_P258601	DV162530	60S ribosomal protein L6 (RPL6C) chr12	protein.synthesis.ribosomal protein.eukaryotic.60S subunit.L6	-1.25	0.420448	0.00019
A_95_P186112	TA14056_4097	60S ribosomal protein L6 (RPL6C) chr12	protein.synthesis.ribosomal protein.eukaryotic.60S subunit.L6	-1.41333	0.375443	0.000291
A_95_P119337	TA12229_4097	60S ribosomal protein L7	protein.synthesis.ribosomal protein.eukaryotic.60S subunit.L7	-1.67667	0.312805	2.5e-05
A_95_P266561	FG638637	60S ribosomal protein L7	protein.synthesis.ribosomal protein.eukaryotic.60S subunit.L7	-1.85667	0.276114	2.7e-05
A_95_P009066	EB446254	60S ribosomal protein L7	protein.synthesis.ribosomal protein.eukaryotic.60S subunit.L7	-1.42	0.373712	2.7e-05
A_95_P183797	DV157991	60S ribosomal protein L7 (RPL7C) chr21	protein.synthesis.ribosomal protein.eukaryotic.60S subunit.L7	-1.66667	0.31498	2.8e-05
A_95_P112847	TA13538_4097	60S ribosomal protein L7 (RPL7C) chr21	protein.synthesis.ribosomal protein.eukaryotic.60S subunit.L7	-1.70667	0.306367	3.3e-05
A_95_P183252	EB678237	60S ribosomal protein L7 (RPL7C) chr21	protein.synthesis.ribosomal protein.eukaryotic.60S subunit.L7	-1.29	0.408951	5.5e-05
A_95_P015426	TA13539_4097	60S ribosomal protein L7 (RPL7C) chr21	protein.synthesis.ribosomal protein.eukaryotic.60S subunit.L7	-1.81667	0.283876	9.9e-05
A_95_P009751	TA13415_4097	60S ribosomal protein L7 (RPL7C) chr21	protein.synthesis.ribosomal protein.eukaryotic.60S subunit.L7	-1.42	0.373712	0.000169
A_95_P013571	TA12229_4097	60S ribosomal protein L7 (RPL7D) chr34	protein.synthesis.ribosomal protein.eukaryotic.60S subunit.L7	-1.75	0.297302	2.5e-05
A_95_P178362	TA12229_4097	60S ribosomal protein L7 (RPL7D) chr34	protein.synthesis.ribosomal protein.eukaryotic.60S subunit.L7	-1.7	0.307786	2.5e-05
A_95_P237019	DW001784	60S ribosomal protein L7 (RPL7D) chr34	protein.synthesis.ribosomal protein.eukaryotic.60S subunit.L7	-1.94667	0.259415	2.5e-05
A_95_P109932	CV019512	60S ribosomal protein L7-4-like, predicted	protein.synthesis.ribosomal protein.eukaryotic.60S subunit.L7	-1.41	0.376312	2.8e-05
A_95_P018266	DW002439	Ribosomal protein L7Ae	protein.synthesis.ribosomal protein.eukaryotic.60S subunit.L7/L30/S12	-1.18	0.441351	6.4e-05
A_95_P089973	DW002439	Ribosomal protein L7Ae	protein.synthesis.ribosomal protein.eukaryotic.60S subunit.L7/L30/S12	-1.28333	0.410845	0.000295
A_95_P227709	EB677603	60S ribosomal protein L7A	protein.synthesis.ribosomal protein.eukaryotic.60S subunit.L7A	-1.59667	0.33064	2.5e-05
A_95_P184157	TA13627_4097	60S ribosomal protein L7A (RPL7aA) chr2	protein.synthesis.ribosomal protein.eukaryotic.60S subunit.L7A	-1.75	0.297302	3.1e-05
A_95_P022466	TA13628_4097	60S ribosomal protein L7A (RPL7aA) chr2	protein.synthesis.ribosomal protein.eukaryotic.60S subunit.L7A	-1.64	0.320856	6.6e-05
A_95_P193257	TA15632_4097	60S ribosomal protein L7A (RPL7aA) chr2	protein.synthesis.ribosomal protein.eukaryotic.60S subunit.L7A	-1.17667	0.442372	0.000863
A_95_P133922	EB435631	60S ribosomal protein L7A-like protein	protein.synthesis.ribosomal protein.eukaryotic.60S subunit.L7A	-1.40667	0.377182	8.2e-05
A_95_P019541	TA12096_4097	60S ribosomal protein L8 (RPL8C) chr41	protein.synthesis.ribosomal protein.eukaryotic.60S subunit.L8	-1.43	0.371131	2.7e-05
A_95_P022451	X62500	60S ribosomal protein L8 (RPL8C) chr41	protein.synthesis.ribosomal protein.eukaryotic.60S subunit.L8	-1.95	0.258816	2.8e-05
A_95_P145627	DV162568	60S ribosomal protein L8 (RPL8C) chr41	protein.synthesis.ribosomal protein.eukaryotic.60S subunit.L8	-1.36333	0.388683	3.4e-05
A_95_P100053	TA12097_4097	60S ribosomal protein L8 (RPL8C) chr41	protein.synthesis.ribosomal protein.eukaryotic.60S subunit.L8	-1.22333	0.428292	4.5e-05
A_95_P244618	DV162568	60S ribosomal protein L8 (RPL8C) chr41	protein.synthesis.ribosomal protein.eukaryotic.60S subunit.L8	-1.35	0.392292	0.000403
A_95_P177892	TA12097_4097	60S ribosomal protein L8 (RPL8C) chr41	protein.synthesis.ribosomal protein.eukaryotic.60S subunit.L8	-1.44333	0.367717	0.005782
A_95_P092848	BP532013	60S ribosomal protein L8 (RPL8C) chr417097	protein.synthesis.ribosomal protein.eukaryotic.60S subunit.L8	-1.51	0.351111	0.002081
A_95_P200867	TA17302_4097	60S ribosomal protein L9	protein.synthesis.ribosomal protein.eukaryotic.60S subunit.L9	-2.13333	0.227931	2.7e-05
A_95_P162127	TA11944_4097	60S ribosomal protein L9	protein.synthesis.ribosomal protein.eukaryotic.60S subunit.L9	-1.95333	0.258219	2.7e-05
A_95_P009406	TA11943_4097	60S ribosomal protein L9	protein.synthesis.ribosomal protein.eukaryotic.60S subunit.L9	-1.84667	0.278034	2.8e-05
A_95_P102577	TA11943_4097	60S ribosomal protein L9	protein.synthesis.ribosomal protein.eukaryotic.60S subunit.L9	-1.84333	0.278677	3.1e-05
A_95_P206077	EB678218	60S ribosomal protein L9	protein.synthesis.ribosomal protein.eukaryotic.60S subunit.L9	-2.09667	0.233798	9.2e-05
A_95_P004801	EH664411	60S ribosomal protein L9-like, predicted	protein.synthesis.ribosomal protein.eukaryotic.60S subunit.L9	-1.84667	0.278034	2.5e-05
A_95_P009071	TA11879_4097	60S acidic ribosomal protein P0	protein.synthesis.ribosomal protein.eukaryotic.60S subunit.P0	-2.00667	0.248847	2.5e-05
A_95_P177112	TA11881_4097	60S acidic ribosomal protein P0 (RPP0B)	protein.synthesis.ribosomal protein.eukaryotic.60S subunit.P0	-1.32667	0.398688	5.8e-05
A_95_P022071	TA15667_4097	60S acidic ribosomal protein P1	protein.synthesis.ribosomal protein.eukaryotic.60S subunit.P1	-1.69667	0.308498	2.5e-05
A_95_P154332	DV157719	60S acidic ribosomal protein P1 (RPP1A)	protein.synthesis.ribosomal protein.eukaryotic.60S subunit.P1	-1.85667	0.276114	2.5e-05
A_95_P103138	EH613615	60S acidic ribosomal protein P1 (RPP1A)	protein.synthesis.ribosomal protein.eukaryotic.60S subunit.P1	-1.67667	0.312805	4.2e-05
A_95_P180142	DV157719	60S acidic ribosomal protein P1 (RPP1A)	protein.synthesis.ribosomal protein.eukaryotic.60S subunit.P1	-1.41333	0.375443	0.000147
A_95_P248552	DW002693	60S acidic ribosomal protein P1 (RPP1C)	protein.synthesis.ribosomal protein.eukaryotic.60S subunit.P1	-1.57	0.336808	2.5e-05
A_95_P000946	EH613615	60S acidic ribosomal protein P1 (RPP1C)	protein.synthesis.ribosomal protein.eukaryotic.60S subunit.P1	-1.71	0.30566	3.1e-05
A_95_P187862	TA14445_4097	60S acidic ribosomal protein P2 (RPP2B)	protein.synthesis.ribosomal protein.eukaryotic.60S subunit.P2	-1.64667	0.319377	4.2e-05
A_95_P018611	TA15760_4097	60S acidic ribosomal protein P2 (RPP2D)	protein.synthesis.ribosomal protein.eukaryotic.60S subunit.P2	-1.68333	0.311362	3.6e-05
A_95_P005926	FG639375	Acidic ribosomal protein P2A	protein.synthesis.ribosomal protein.eukaryotic.60S subunit.P2	-1.90667	0.266708	0.000241
A_95_P123972	FG645200	Acidic ribosomal protein P2A (P2)	protein.synthesis.ribosomal protein.eukaryotic.60S subunit.P2	-1.83333	0.280616	0.000511
A_95_P028026	TA11882_4097	Acidic ribosomal protein P2A (P2) - Zea mays (Ma	protein.synthesis.ribosomal protein.eukaryotic.60S subunit.P2	-1.78	0.291183	3.4e-05
A_95_P104622	FG645200	Acidic ribosomal protein P2A (P2) - Zea mays (Ma	protein.synthesis.ribosomal protein.eukaryotic.60S subunit.P2	-1.83667	0.279968	7e-05
A_95_P177117	TA11882_4097	dic ribosomal protein P2A (P2) - Zea mays (Ma	protein.synthesis.ribosomal protein.eukaryotic.60S subunit.P2	-1.74	0.29937	3.8e-05
A_95_P026646	TA12843_4097	60S acidic ribosomal protein P3	protein.synthesis.ribosomal protein.eukaryotic.60S subunit.P3	-1.80333	0.286512	2.5e-05
A_95_P180857	TA12842_4097	60S acidic ribosomal protein P3 (RPP3B)	protein.synthesis.ribosomal protein.eukaryotic.60S subunit.P3	-1.74667	0.297989	2.5e-05
A_95_P204212	TA18018_4097	60S acidic ribosomal protein P2B	protein.synthesis.ribosomal protein.eukaryotic.60S subunit.unknown	-1.77333	0.292532	2.6e-05
A_95_P006451	FG641665	60s acidic ribosomal protein-like	protein.synthesis.ribosomal protein.eukaryotic.60S subunit.unknown	-1.83	0.281265	4e-05
A_95_P285843	FG641665	60s acidic ribosomal protein-like	protein.synthesis.ribosomal protein.eukaryotic.60S subunit.unknown	-1.85333	0.276752	0.000149
A_95_P110177	CV019613	60s acidic ribosomal protein-like protein	protein.synthesis.ribosomal protein.eukaryotic.60S subunit.unknown	-1.79	0.289172	2.7e-05
A_95_P226839	FG645200	60s acidic ribosomal protein-like protein	protein.synthesis.ribosomal protein.eukaryotic.60S subunit.unknown	-1.83	0.281265	7e-05
A_95_P107222	CV018266	60s acidic ribosomal protein-like protein	protein.synthesis.ribosomal protein.eukaryotic.60S subunit.unknown	-2.05333	0.240927	0.000127
A_95_P006456	BP130319	dic ribosomal protein P2A (P2) - Zea mays (Ma	protein.synthesis.ribosomal protein.eukaryotic.60S subunit.unknown	-1.27667	0.412748	5.2e-05
A_95_P023126	TA16876_4097	ribosomal protein L12 family protein chr12	protein.synthesis.ribosomal protein.prokaryotic.chloroplast.50S subunit.L12	-1.06333	0.478525	6.8e-05
A_95_P198892	TA16876_4097	ribosomal protein L12 family protein chr12	protein.synthesis.ribosomal protein.prokaryotic.chloroplast.50S subunit.L12	-1.07667	0.474123	0.000116
A_95_P011841	BP533692	Ribosomal protein L19	protein.synthesis.ribosomal protein.prokaryotic.chloroplast.50S subunit.L13	-1.56667	0.337587	3e-05
A_95_P018101	DV157502	Ribonucleoprotein complex subunit 2-like protein	protein.synthesis.ribosomal protein.prokaryotic.unknown organellar.unknown	-1.70667	0.306367	8e-05
A_95_P183107	TA13384_4097	Ribosomal protein L7Ae	protein.synthesis.ribosomal protein.prokaryotic.unknown organellar.unknown	-1.90667	0.266708	7.1e-05
A_95_P114507	CV021641	Ribosomal protein L7Ae	protein.synthesis.ribosomal protein.prokaryotic.unknown organellar.unknown	-1.84667	0.278034	0.000211
A_95_P156497	TA13383_4097	Ribosomal protein L7Ae	protein.synthesis.ribosomal protein.prokaryotic.unknown organellar.unknown	-1.02333	0.491978	0.000425
A_95_P019881	TA13383_4097	Ribosomal protein L7Ae/L30e/S12e/Gadd45 famil	protein.synthesis.ribosomal protein.prokaryotic.unknown organellar.unknown	-1.78	0.291183	0.000149
A_95_P001066	BP532024	60S ribosomal protein L39	protein.synthesis.ribosomal protein.unknown.large subunit.L39	-1.30667	0.404254	5.5e-05
A_95_P105072	CV017286	60S ribosomal protein L39	protein.synthesis.ribosomal protein.unknown.large subunit.L39	-1.21	0.432269	0.000357
A_95_P003916	AM813475	60S ribosomal protein L39 (RPL39C), putative	protein.synthesis.ribosomal protein.unknown.large subunit.L39	-1.46667	0.361817	4.5e-05
A_95_P189437	TA14789_4097	Ribosomal protein L39	protein.synthesis.ribosomal protein.unknown.large subunit.L39	-1.42333	0.37285	3.1e-05
A_95_P108342	TA14789_4097	Ribosomal protein L39	protein.synthesis.ribosomal protein.unknown.large subunit.L39	-1.49333	0.355191	3.4e-05
A_95_P206172	FG640832	Ribosomal protein L39e, putative	protein.synthesis.ribosomal protein.unknown.large subunit.L39	-1.37667	0.385108	6.5e-05
A_95_P206322	TA18489_4097	Ribosome biogenesis regulatory protein (RRS1)	protein.synthesis.ribosomal RNA	-1.18333	0.440333	0.000517
A_95_P230899	DV157479	rRNA processing protein-related chr3801623	protein.synthesis.ribosomal RNA	-1.43667	0.36942	0.000533
A_95_P013751	TA15851_4097	rRNA-processing protein EBP2 homolog	protein.synthesis.ribosomal RNA	-1.30667	0.404254	0.003002
A_95_P200122	DV161462	GTP-binding-like protein	protein.targeting.chloroplast	-1.23667	0.424352	0.000218
A_95_P072230	BP525906	Tic40 protein, putative	protein.targeting.chloroplast	-1.01	0.496546	0.000156
A_95_P188272	TA14533_4097	TOC75-3, chloroplast precursor	protein.targeting.chloroplast	-1.47333	0.360149	0.000103
A_95_P020786	TA14532_4097	TOC75-3, chloroplast precursor	protein.targeting.chloroplast	-1.39	0.381565	0.000103
A_95_P071880	TA14533_4097	TOC75-3, chloroplast precursor	protein.targeting.chloroplast	-1.48	0.358489	0.000502
A_95_P070075	BP192515	Importin alpha-1b subunit, putative	protein.targeting.nucleus	-1.25667	0.41851	0.00506
A_95_P192957	TA15567_4097	Clp amino terminal domain-containing protein	protein.targeting.unknown	-1.02333	0.491978	0.000208
A_95_P274968	AM839082	Aspartate-semialdehyde dehydrogenase-like, predicted	amino acid biosynthesis related	-1.90667	0.266708	2.5e-05
A_95_P212572	TA19865_4097	Uridylyl transferase-like	amino acid metabolism.misc	-1.47667	0.359318	0.009624
A_95_P130217	DV157839	DAHP synthetase 2	amino acid metabolism.synthesis.aromatic aa.chorismate.3-deoxy-D-arabino-heptulosonate 7-phosphate synthase	-1.70333	0.307076	0.019573
A_95_P259206	EB679951	Phospho-2-dehydro-3-deoxyheptonate aldolase 2	amino acid metabolism.synthesis.aromatic aa.chorismate.3-deoxy-D-arabino-heptulosonate 7-phosphate synthase	-1.86	0.275476	0.016958
A_95_P016921	DV157839	Phospho-2-dehydro-3-deoxyheptonate aldolase 2	amino acid metabolism.synthesis.aromatic aa.chorismate.3-deoxy-D-arabino-heptulosonate 7-phosphate synthase	-1.64667	0.319377	0.027821
A_95_P181177	EB679951	Phospho-2-dehydro-3-deoxyheptonate aldolase 2	amino acid metabolism.synthesis.aromatic aa.chorismate.3-deoxy-D-arabino-heptulosonate 7-phosphate synthase	-1.18	0.441351	0.032719
A_95_P012486	M61904	3-phosphoshikimate 1-carboxyvinyltransferase	amino acid metabolism.synthesis.aromatic aa.chorismate.5-enolpyruvylshikimate-3-phosphate synthase	-1.01667	0.494257	0.004448
A_95_P196522	TA16357_4097	3-phosphoshikimate 1-carboxyvinyltransferase	amino acid metabolism.synthesis.aromatic aa.chorismate.5-enolpyruvylshikimate-3-phosphate synthase	-1.12	0.460094	0.001916
A_95_P097313	BP533981	3-phosphoshikimate 1-carboxyvinyltransferase 1	amino acid metabolism.synthesis.aromatic aa.chorismate.5-enolpyruvylshikimate-3-phosphate synthase	-1.01	0.496546	0.004783
A_95_P205422	TA18285_4097	diaminopimelate decarboxylase, putative / DAP	amino acid metabolism.synthesis.aspartate family.lysine.diaminopimelate decarboxylase	-1.02333	0.491978	4.8e-05
A_95_P005016	AF127243	3 MAT3 (methionine adenosyltransferase 3)	amino acid metabolism.synthesis.aspartate family.methionine	-1.04	0.486327	0.009756
A_95_P007981	AF127243	3 MAT3 (methionine adenosyltransferase 3)	amino acid metabolism.synthesis.aspartate family.methionine	-1.35333	0.391387	0.010226
A_95_P106402	CV017888	Methionine adenosyltransferase	amino acid metabolism.synthesis.aspartate family.methionine	-1.23	0.426317	0.018933
A_95_P016581	TA12014_4097	Methionine synthase	amino acid metabolism.synthesis.aspartate family.methionine	-1.24	0.423373	0.001663
A_95_P009411	TA12015_4097	Methionine synthase	amino acid metabolism.synthesis.aspartate family.methionine	-1.11	0.463294	0.001922
A_95_P251562	EB679203	Methionine synthase	amino acid metabolism.synthesis.aspartate family.methionine	-1.14667	0.451668	0.002108
A_95_P179592	TA12545_4097	S-adenosylmethionine synthetase 1, putative	amino acid metabolism.synthesis.aspartate family.methionine	-1.01667	0.494257	0.024887
A_95_P181007	TA12876_4097	Acetolactate synthase 2	amino acid metabolism.synthesis.branched chain group.common	-1.04	0.486327	9.9e-05
A_95_P186643	FG160658	ketol-acid reductoisomerase chr3216715	amino acid metabolism.synthesis.branched chain group.common	-1.08333	0.471937	9.5e-05
A_95_P098498	BP534502	ketol-acid reductoisomerase chr321671561-2	amino acid metabolism.synthesis.branched chain group.common	-1.3	0.406126	3.4e-05
A_95_P313788	FG163013	Ketol-acid reductoisomerase, putative	amino acid metabolism.synthesis.branched chain group.common	-1.05333	0.481854	0.000504
A_95_P267096	EB448408	Acetolactate synthase small subunit, putative	amino acid metabolism.synthesis.branched chain group.common.acetolactate synthase	-1.27333	0.413703	0.000129
A_95_P221642	TA21862_4097	Acetolactate synthase small subunit, putative	amino acid metabolism.synthesis.branched chain group.common.acetolactate synthase	-1.24333	0.422396	0.001048
A_95_P011791	TA17964_4097	2-isopropylmalate synthase	amino acid metabolism.synthesis.branched chain group.leucine specific.2-isopropylmalate synthase	-1.04667	0.484085	0.000281
A_95_P189662	TA14836_4097	Amino acid binding protein	amino acid metabolism.synthesis.serine-glycine-cysteine group.serine.phosphoglycerate dehydrogenase	-1.2	0.435275	6e-05
A_95_P136077	EB439653	Phosphoserine aminotransferase	amino acid metabolism.synthesis.serine-glycine-cysteine group.serine.phosphoserine aminotransferase	-1.10667	0.464366	0.002924
A_95_P227079	DW003523	Neutral amino acid transport protein (PtrLAT3), putative	amino acid transport	-1.06333	0.478525	6.1e-05
A_95_P130242	EB430275	Threonine deaminase (TD), putative	amino acod metablosim related	-1.36667	0.387786	0.009751
A_95_P099163	BP534818	Branched-chain amino acid aminotransferase, putative	aminoacid related	-1.03	0.48971	0.007081
A_95_P193002	DW000657	4-alpha-hydroxytetrahydrobiopterin dehydratase	aminoc acid metablism related	-1.45	0.366021	0.001142
A_95_P193007	DW000657	4-alpha-hydroxytetrahydrobiopterin dehydratase	aminoc acid metablism related	-2.04333	0.242603	0.003368
		Photosyntheis related- 25
A_95_P145097	DW000636	NADP-dependent glyceraldehyde-3-phosphate dehydrogenase	PS.calvin cycle.GAP	-2.17	0.222211	0.026332
A_95_P133327	TA12965_4097	NADP-dependent glyceraldehyde-3-phosphate dehydrogenase	PS.calvin cycle.GAP	-2.27667	0.206374	0.025512
A_95_P013531	DW000636	NADP-dependent glyceraldehyde-3-phosphate dehydrogenase, putative	PS.calvin cycle.GAP	-2.27333	0.206851	0.023555
A_95_P194827	TA15984_4097	Ribulose bisphosphate carboxylase activase	PS.calvin cycle.rubisco interacting	-1.3	0.406126	0.001041
A_95_P219437	TA21396_4097	Ribulose bisphosphate carboxylase activase	PS.calvin cycle.rubisco interacting	-1.54	0.343885	0.001749
A_95_P259386	EB432397	Ribulose-1,5-bisphosphate carboxylase/oxygenase activator	PS.calvin cycle.rubisco interacting	-1.46333	0.362654	0.002655
A_95_P133687	U35111	Rubisco activase precursor	PS.calvin cycle.rubisco interacting	-2.56	0.169576	0.025398
A_95_P224592	EB447783	2Fe-2S iron-sulfur cluster binding domain-containing protein	PS.lightreaction.other electron carrier (ox/red).ferredoxin	-1.79333	0.288505	0.008692
A_95_P016841	TA16086_4097	Ferredoxin-related	PS.lightreaction.other electron carrier (ox/red).ferredoxin	-1.88	0.271684	0.007045
A_95_P195302	TA16086_4097	Ferredoxin-related	PS.lightreaction.other electron carrier (ox/red).ferredoxin	-1.78667	0.289841	0.008833
A_95_P195017	TA16027_4097	Non-photosynthetic ferredoxin	PS.lightreaction.other electron carrier (ox/red).ferredoxin	-1.57333	0.336031	0.001213
A_95_P201747	TA17489_4097	Thylakoid lumenal 29.8 kDa protein	PS.lightreaction.photosystem II.PSII polypeptide subunits	-1.32333	0.399611	0.035507
A_95_P280108	AM822878	Chloroplast DNA	chloroplast related	-1.05667	0.480742	0.002443
A_95_P064400	BP136041	Chloroplast genome	chloroplast related	-1.04	0.486327	0.001124
A_95_P094183	BP532593	Chloroplast inner membrane	chloroplast related	-1.64	0.320856	0.000145
A_95_P237134	EF051141	Chloroplast ribonucleoprotein, putative	chloroplast related	-1.03333	0.48858	0.002083
A_95_P302408	FG640853	Chloroplast-targeted copper chaperone, putative	chloroplast related	-1.83	0.281265	0.01103
A_95_P150762	AM746200	Glutamyl tRNA Reductase	tetrapyrrole synthesis.glu-tRNA reductase	-1.16667	0.445449	0.026705
A_95_P187337	TA14322_4097	Mg protoporphyrin IX chelatase	tetrapyrrole synthesis.magnesium chelatase	-1.66333	0.315709	0.016548
A_95_P212907	FG635481	GUN4 enzyme binding / tetrapyrrole binding	tetrapyrrole synthesis.regulation	-1.48667	0.356836	0.012942
A_95_P207952	X82833	E2 HEME2 uroporphyrinogen decarboxylase	tetrapyrrole synthesis.uroporphyrinogen decarboxylase	-1.32667	0.398688	8.9e-05
A_95_P255054	EH615299	Epidermal patterning factor-like protein 9 (STOMAGEN), putative	stomata patterning	-1.27333	0.413703	0.024503
A_95_P020311	EB443336	Basic blue copper protein	misc.plastocyanin-like	-1.02	0.493116	0.014322
A_95_P089883	BP530697	Plastocyanin-like domain-containing protein	misc.plastocyanin-like	-2.30333	0.202594	0.000517
A_95_P022206	TC9780	Phytocyanin-related protein, putative	photosystem related	-2.26333	0.20829	0.000742
		RNA binding and processing related- 31
A_95_P012531	EB679930	Exoribonuclease-related chr515569507-1	RNA binding related	-1.19333	0.437291	0.000555
A_95_P074285	BP526425	NRRL 1 dead box ATP-dependent rna helicase, putative	RNA binding related	-1.05333	0.481854	0.000862
A_95_P097588	BP534116	RNA binding	RNA binding related	-1.12333	0.459032	0.00033
A_95_P012701	EB677909	U3 snoRNP-associated, putative	RNA.processing	-1.05	0.482968	0.002004
A_95_P024971	TC10885	Fibrillarin, putative	RNA.processing	-1.56	0.339151	0.000181
A_95_P012571	AB207972	Fibrillarin-2	RNA.processing	-1.35667	0.390483	0.001254
A_95_P131167	EB431296	Octicosapeptide/Phox/Bem1p (PB1) domain	RNA.processing	-1	0.5	0.000143
A_95_P310268	FG139627	Poly(A)-binding protein	RNA.processing	-1.92333	0.263645	4e-05
A_95_P008431	AF190657	Poly(A)-binding protein (PABP)	RNA.processing	-2.27	0.20733	2.5e-05
A_95_P115677	AF190657	Poly(A)-binding protein (PABP)	RNA.processing	-2.22333	0.214146	2.6e-05
A_95_P289188	FG161647	Polyadenylate-binding protein, putative	RNA.processing	-1.48	0.358489	3.7e-05
A_95_P021891	DW001874	Small nuclear ribonucleoprotein F, putative	RNA.processing	-1.18333	0.440333	6.9e-05
A_95_P017576	TA15941_4097	Small nuclear ribonucleoprotein-like protein	RNA.processing	-1.29333	0.408007	7.1e-05
A_95_P021481	TA16412_4097	Small nuclear ribonucleoprotein-like protein	RNA.processing	-1.06	0.479632	0.000187
A_95_P196772	TA16412_4097	Small nucleolar ribonucleoprotein complex, putative	RNA.processing	-1.07333	0.47522	0.000292
A_95_P017616	DV157829	U3 snoRNP-associated-like protein	RNA.processing	-1.26667	0.415619	0.001992
A_95_P230889	DV157518	3' exoribonuclease family domain 1-containing protein	RNA.processing.ribonucleases	-1.17	0.444421	0.001364
A_95_P202917	TA17743_4097	DEAD box RNA helicase, putative chr525	RNA.processing.RNA helicase	-1.20667	0.433269	0.001181
A_95_P026736	TA17743_4097	DEAD box RNA helicase, putative chr525	RNA.processing.RNA helicase	-1.18	0.441351	0.001738
A_95_P253124	FG635430	DEAD-box ATP-dependent RNA helicase, putative	RNA.processing.RNA helicase	-1.55333	0.340722	0.00019
A_95_P226244	DV158744	ATP binding protein, putative	RNA.processing.splicing	-1.17	0.444421	0.000469
A_95_P242040	AJ718918	ATP binding protein, putative	RNA.processing.splicing	-1.37333	0.385998	0.004358
A_95_P076050	BP526881	ATP binding protein, putative	RNA.processing.splicing	-1.21	0.432269	0.004916
A_95_P035398	BP128462	Maturase K	RNA.processing.splicing	-1.02333	0.491978	0.000633
A_95_P195647	TA16163_4097	U1snRNP-specific protein, U1A	RNA.processing.splicing	-1.28333	0.410845	0.000306
A_95_P143897	EB447088	31 kDa ribonucleoprotein, chloroplast precursor	RNA.RNA binding	-1.26333	0.41658	0.000679
A_95_P019716	EB447088	31 kDa ribonucleoprotein, chloroplast precursor	RNA.RNA binding	-1.23333	0.425334	0.000211
A_95_P197277	TA16526_4097	33 kDa ribonucleoprotein	RNA.RNA binding	-1.02333	0.491978	0.025008
A_95_P001181	EH623981	Glycine-rich protein (Fragment)	RNA.RNA binding	-1.01	0.496546	0.016653
A_95_P232694	BP530602	Glycine-rich RNA-binding protein	RNA.RNA binding	-1.03333	0.48858	0.001468
A_95_P131122	EB431250	RNA polymerase beta' subunit-2 chrC15	RNA.transcription	-1.18	0.441351	0.000241
		Transcription factors related- 38
A_95_P017386	TA22029_4097	Two-component response regulator ARR9	RNA.regulation of transcription.ARR	-1.13667	0.454809	0.006665
A_95_P119902	DV999535	Zinc finger (B-box type) family protein	RNA.regulation of transcription.C2C2(Zn) CO-like, Constans-like zinc finger family	-1.01667	0.494257	0.023902
A_95_P149147	EB678836	Yabby15 protein, putative	RNA.regulation of transcription.C2C2(Zn) YABBY family	-2.48667	0.178418	7.8e-05
A_95_P127082	EB426500	Yabby15 protein, putative	RNA.regulation of transcription.C2C2(Zn) YABBY family	-1.12333	0.459032	0.008422
A_95_P021991	TA17920_4097	SWIB complex BAF60b domain-containing protein	RNA.regulation of transcription.Chromatin Remodeling Factors	-1.16667	0.445449	0.000488
A_95_P149907	TA13110_4097	SWIB complex BAF60b domain-containing protein	RNA.regulation of transcription.Chromatin Remodeling Factors	-1.13667	0.454809	0.000762
A_95_P212937	AB032538	Chromomethylase 3 (CMT3)	RNA.regulation of transcription.DNA methyltransferases	-1.34333	0.394109	0.001007
A_95_P045291	TA15035_4097	Chromomethylase 3 (CMT3)	RNA.regulation of transcription.DNA methyltransferases	-1.08667	0.470848	0.002617
A_95_P013886	TA15035_4097	Chromomethylase 3 (CMT3)	RNA.regulation of transcription.DNA methyltransferases	-1.04333	0.485205	0.002678
A_95_P122387	DW002370	RNA polymerase II transcriptional coactivator KELP, putative	RNA.regulation of transcription.General Transcription	-1.37333	0.385998	0.000647
A_95_P269041	EB428281	Histone deacetylase	RNA.regulation of transcription.HDA	-1.03333	0.48858	0.000561
A_95_P214462	TA20268_4097	Histone deacetylase 2a	RNA.regulation of transcription.HDA	-1.03333	0.48858	0.0004
A_95_P014396	TC6712	Histone deacetylase 2a (HD2a)	RNA.regulation of transcription.HDA	-1.08667	0.470848	0.000541
A_95_P215677	TA20540_4097	MADS-box transcription factor	RNA.regulation of transcription.MADS box transcription factor family	-2.05	0.241484	0.001912
A_95_P004861	EH665100	DNA binding protein p24	RNA.regulation of transcription.putative transcription regulator	-1.82333	0.282567	0.00011
A_95_P142027	EB445600	DNA-binding protein p24	RNA.regulation of transcription.putative transcription regulator	-2.12	0.230047	3.7e-05
A_95_P009386	AB059832	MAR-binding protein	RNA.regulation of transcription.putative transcription regulator	-1.73	0.301452	0.001577
A_95_P070245	AB059832	MAR-binding protein	RNA.regulation of transcription.putative transcription regulator	-1.39667	0.379806	0.002898
A_95_P013881	TA14503_4097	NOP56-like protein	RNA.regulation of transcription.putative transcription regulator	-1.51333	0.350301	0.001156
A_95_P188137	TA14503_4097	Pre-mRNA processing ribonucleoprotein, binding region	RNA.regulation of transcription.putative transcription regulator	-1.48333	0.357661	0.000472
A_95_P032676	AB025029	Proliferating cell nuclear antigen	RNA.regulation of transcription.putative transcription regulator	-1.02333	0.491978	0.002736
A_95_P043301	BP130578	Tub family protein	RNA.regulation of transcription.TUB transcription factor family	-1.75	0.297302	0.003124
A_95_P215097	FG165745	Aspartyl protease family protein chr32	RNA.regulation of transcription.unclassified	-1.21	0.432269	0.000156
A_95_P199792	TA17068_4097	Aspartyl protease family protein chr32	RNA.regulation of transcription.unclassified	-1.62333	0.324585	0.000253
A_95_P148662	EB678069	Carboxyphosphonoenolpyruvate mutase, putative	RNA.regulation of transcription.unclassified	-2.24667	0.21071	0.002748
A_95_P021016	TA18651_4097	DNA-binding protein-related chr214317781-1	RNA.regulation of transcription.unclassified	-1.15667	0.448548	8.4e-05
A_95_P124072	DW003919	DNA-binding protein-related	RNA.regulation of transcription.unclassified	-1.16	0.447513	0.000109
A_95_P003441	FG643518	Histone deacetylase complex subunit SAP18, putative	RNA.regulation of transcription.unclassified	-1	0.5	0.000109
A_95_P271026	EB439137	Single-strand-binding family protein	RNA.regulation of transcription.unclassified	-1.01333	0.4954	0.004421
A_95_P022426	TA14801_4097	zinc finger (C2H2 type) family protein chr2	RNA.regulation of transcription.unclassified	-1.26667	0.415619	0.000336
A_95_P096888	BP533804	E2F, putative	Transcription factor related	-1.15	0.450625	0.001665
A_95_P278668	AM791517	Protodermal factor 1 (PDF1)	Transcription factor related	-2.16333	0.22324	6e-05
A_95_P070685	BP192699	98b transcription factor	transcription factor related	-2.09333	0.234339	0.000785
A_95_P066935	BP136730	B3 family transcription factir protein	transcription factor related	-1.2	0.435275	0.001919
A_95_P219782	EB441557	Basic helix loop transcription factor, putative	transcription factor related	-1.40667	0.377182	0.006228
A_95_P142332	EB445828	BHLH domain class transcription factor (BHLH11)	transcription factor related	-1.05333	0.481854	0.002036
A_95_P131357	EB431539	C2H2-like zinc finger protein	transcription factor related	-1.23333	0.425334	0.000908
A_95_P152852	EB683190	CCHC-type zinc finger domain-containing protein	transcription factor related	-1.14667	0.451668	0.000368
		Sulphur assimilation related- 8
A_95_P252939	FG155124	Adenylyl-sulfate reductase	S-assimilation.APR	-1.39333	0.380684	3.6e-05
A_95_P157502	EH615554	Adenylyl-sulfate reductase	S-assimilation.APR	-1.40667	0.377182	9.6e-05
A_95_P006331	TA15479_4097	Adenylyl-sulfate reductase	S-assimilation.APR	-1.86333	0.274841	0.000118
A_95_P134087	EB435916	Adenylyl-sulfate reductase	S-assimilation.APR	-3.11333	0.115556	0.014729
A_95_P209072	EB681340	Adenylyl-sulfate reductase precursor	S-assimilation.APR	-2.06333	0.239263	4.5e-05
A_95_P134072	TA14095_4097	Adenylyl-sulfate reductase precursor	S-assimilation.APR	-1.44667	0.366868	0.003267
A_95_P186302	TA14095_4097	Adenylyl-sulfate reductase precursor	S-assimilation.APR	-2.80333	0.143256	0.009602
A_95_P134157	EB436084	3-phosphoadenosine 5-phosphosulfate synthetase 2	S-assimilation.ATPS	-1.47	0.360982	0.006328
		Secondary metabolism related- 11
A_95_P134592	EB437158	oxidoreductase, 2OG-Fe(II) oxygenase fam	secondary metabolism.flavonoids.anthocyanins	-2.34	0.19751	0.011899
A_95_P028486	TA18969_4097	Flavonol synthase/flavanone 3-hydroxylase (FLS)	secondary metabolism.flavonoids.flavonols	-1.46667	0.361817	0.037991
A_95_P012456	TA14712_4097	Beta-carotene hydroxylase 2	secondary metabolism.isoprenoids.carotenoids.carotenoid beta ring hydroxylase	-2.85	0.138696	0.031215
A_95_P259461	EB450833	Carotene beta-ring hydroxylase	secondary metabolism.isoprenoids.carotenoids.carotenoid beta ring hydroxylase	-2.97	0.127627	0.029134
A_95_P250577	AJ007789	Geranylgeranyl reductase	secondary metabolism.isoprenoids.non-mevalonate pathway	-1.02	0.493116	0.029182
A_95_P133452	EB434956	Geranylgeranyl reductase	secondary metabolism.isoprenoids.non-mevalonate pathway	-1.14	0.45376	0.034324
A_95_P246757	FG155220	UDP-rhamnose:rhamnosyltransferase 1-like, predicted	flavinoids biosynthesis	-2.22	0.214641	0.038067
A_95_P204907	TA18166_4097	Multicopper oxidase	misc.oxidases - copper, flavone etc.	-2.09333	0.234339	0.000684
A_95_P186757	TA14194_4097	SKU5 copper ion binding / oxidoreductase	misc.oxidases - copper, flavone etc.	-1.05333	0.481854	0.001323
A_95_P231119	EB441064	SKU5 copper ion binding / oxidoreductase	misc.oxidases - copper, flavone etc.	-1.06333	0.478525	0.002048
A_95_P158017	EH616072	Tetrahydrofolate dehydrogenase/cyclohydrolase	C1-metabolism.Methylenetetrahydrofolate dehydrogenase & Methenyltetrahydrofolate cyclohydrolase	-1.20333	0.434271	0.00015
		Signalling related- 20
A_95_P013036	TA12793_4097	Extracellular calcium sensing receptor	signalling related	-1.5	0.353553	0.025792
A_95_P039101	BP129454	GTP binding protein Rab1a related	signalling related	-1.08	0.473029	0.006121
A_95_P113907	CV021364	Guanine nucleotide-binding protein beta subunit-like protein	signalling related	-1.87667	0.272312	2.5e-05
A_95_P240823	AJ717949	Receptor - like protein kinase (RPK-1)	signalling related	-1.51	0.351111	0.000846
A_95_P291033	FG158809	G protein beta subunit-like protein	signalling.G-proteins	-1.21667	0.430276	3.4e-05
A_95_P258596	FG155920	G protein beta-subunit-like protein	signalling.G-proteins	-1.80333	0.286512	2.5e-05
A_95_P179367	TA12490_4097	G protein beta-subunit-like protein	signalling.G-proteins	-1.95	0.258816	3.1e-05
A_95_P311623	FG167395	G protein beta-subunit-like protein	signalling.G-proteins	-1.33667	0.395934	8.9e-05
A_95_P027521	TC11948	G protein beta-subunit-like protein, putative	signalling.G-proteins	-1.14	0.45376	4.2e-05
A_95_P162412	EH621341	Guanine nucleotide binding protein beta subunit like	signalling.G-proteins	-1.26333	0.41658	4.1e-05
A_95_P162287	EH621216	Guanine nucleotide binding protein beta subunit like	signalling.G-proteins	-1.32	0.400535	6.5e-05
A_95_P270606	EB433468	Guanine nucleotide binding protein beta subunit like	signalling.G-proteins	-1.14333	0.452712	9.2e-05
A_95_P184418	TA13692_4097	Guanine nucleotide-binding protein beta subunit-like protein	signalling.G-proteins	-1.21333	0.431271	3.4e-05
A_95_P007856	D17526	Guanine nucleotide-binding protein subunit beta-like	signalling.G-proteins	-1.19667	0.436282	3.8e-05
A_95_P162977	EB433468	Guanine nucleotide-binding protein subunit beta-like	signalling.G-proteins	-1.10333	0.46544	4.4e-05
A_95_P024701	DV160892	Rac GTPase activating protein, putative	signalling.G-proteins	-1.28667	0.409897	0.001161
A_95_P193127	EB436658	RAN binding protein	signalling.G-proteins	-1.25333	0.419478	2.8e-05
A_95_P132117	EB432557	Zinc finger (Ran-binding) family protein ch	signalling.G-proteins	-1.16667	0.445449	0.000473
A_95_P010916	X83879	MPK13 MAP kinase/ kinase	signalling.MAP kinases	-1.08	0.473029	0.001757
A_95_P051711	FG641293	Leucine-rich repeat transmembrane protein	signalling.receptor kinases.leucine rich repeat III	-1.02	0.493116	0.001142
		Biotic and abiotic stress related- 59
A_95_P025051	TA14701_4097	Stress-induced protein sti1-like protein	stress	-1.02667	0.490843	0.001287
A_95_P017311	TC7778	Hydroquinone glucosyltransferase	stress abiotic	-2.7	0.153893	0.008972
A_95_P088658	BP530168	UP-9A mRNA	stress abiotic	-1.39667	0.379806	0.004231
A_95_P197792	TA16641_4097	UP-9A mRNA	stress abiotic	-1.38333	0.383332	0.004292
A_95_P017031	BP530168	UP-9A mRNA	stress abiotic	-1.42333	0.37285	0.005297
A_95_P085205	BP529221	UV-B-insensitive 4-like protein (UVI4-LIKE), putative	stress abiotic	-1.03667	0.487452	0.003955
A_95_P031791	BP533568	Salt tolerance protein 2, putative	stress abiotic	-1.07	0.476319	0.000702
A_95_P115557	DV157809	LysM domain GPI-anchored protein 1 precursor	stress biotic	-1.01667	0.494257	0.00203
A_95_P219002	TA21303_4097	Elicitor like protein	stress biotic	-1.14333	0.452712	0.000492
A_95_P176727	TA11748_4097	Thionin like protein	stress biotic	-1.17	0.444421	0.001966
A_95_P300863	FG199699	Soluble inorganic pyrophosphatase, putative	stress related	-2.17667	0.221186	0.010621
A_95_P047911	BP131775	Wound-induced basic protein related	stress. biotic related	-1.11	0.463294	6.8e-05
A_95_P195612	TA16155_4097	Osmotin-like protein, putative	stress.abiotic	-1.00333	0.498846	0.004462
A_95_P037478	BP129016	ATP sulfurylase precursor related	stress.abiotic (sulphur starvation related)	-1.60333	0.329116	0.005042
A_95_P063105	BP135689	Early-responsive to dehydration protein-related	stress.abiotic.drought/salt	-1.06333	0.478525	0.000463
A_95_P201427	AY329066	17.6 kDa class I small heat shock protein (HS	stress.abiotic.heat	-2.02333	0.245989	0.00317
A_95_P189097	TA14718_4097	ATP binding	stress.abiotic.heat	-1.18333	0.440333	0.000105
A_95_P026741	TA14717_4097	ATP binding	stress.abiotic.heat	-1.05667	0.480742	0.001425
A_95_P093103	BP532146	ATP binding protein	stress.abiotic.heat	-2.1	0.233258	6e-05
A_95_P023791	EB445176	ATP binding protein	stress.abiotic.heat	-1.44667	0.366868	2.7e-05
A_95_P130052	EB430024	CR88 ATP binding	stress.abiotic.heat	-1.77	0.293209	4.7e-05
A_95_P142462	EB445913	CR88 ATP binding	stress.abiotic.heat	-1.60667	0.328356	0.000123
A_95_P017686	EB681880	Endoplasmin homolog precursor	stress.abiotic.heat	-1.97333	0.254664	2.7e-05
A_95_P030001	TA14249_4097	Heat shock 70 kDa protein	stress.abiotic.heat	-1.32	0.400535	3.6e-05
A_95_P288993	EB677617	Heat shock 70 kDa protein	stress.abiotic.heat	-1.05667	0.480742	0.000103
A_95_P181197	TA12922_4097	Heat shock protein 70	stress.abiotic.heat	-1.02667	0.490843	0.000128
A_95_P018461	TA11803_4097	Heat shock protein 70	stress.abiotic.heat	-1.76333	0.294567	0.001069
A_95_P176842	TA11803_4097	Heat shock protein 70	stress.abiotic.heat	-1.75	0.297302	0.001256
A_95_P177072	TA11870_4097	Heat shock protein 81-4 (HSP81-4) chr5	stress.abiotic.heat	-1.25	0.420448	0.001644
A_95_P099813	BP535076	Heat shock protein 81-4 (HSP81-4) chr5	stress.abiotic.heat	-1.10333	0.46544	0.001924
A_95_P177067	TA11869_4097	Heat shock protein 81-4 (HSP81-4) chr5	stress.abiotic.heat	-1.29667	0.407066	0.002962
A_95_P019311	EB678616	Heat shock protein 81-4 (HSP81-4) chr5	stress.abiotic.heat	-1.13333	0.455861	0.004452
A_95_P177082	TA11872_4097	Heat shock protein 82	stress.abiotic.heat	-1.15	0.450625	0.000129
A_95_P027376	BP531067	Heat shock protein 90, putative	stress.abiotic.heat	-1.34667	0.393199	0.004619
A_95_P028501	TA18937_4097	Heat shock protein, putative	stress.abiotic.heat	-1.08	0.473029	0.000405
A_95_P195207	X60059	Luminal-binding protein 4 precursor (BiP 4)	stress.abiotic.heat	-1.28333	0.410845	0.003728
A_95_P198157	TA16718_4097	Phosphosulfolactate synthase-related protein	stress.abiotic.heat	-1.33333	0.39685	0.002655
A_95_P023751	TA16718_4097	Phosphosulfolactate synthase-related protein	stress.abiotic.heat	-1.35667	0.390483	0.002973
A_95_P246692	FG197835	Phosphosulfolactate synthase-related protein (PSR)	stress.abiotic.heat	-1.08667	0.470848	0.005173
A_95_P012111	TA12953_4097	Arabinogalactan protein precursor	stress.abiotic.unspecified	-1.13667	0.454809	0.00198
A_95_P027586	BP530805	Arabinogalactan-protein precursor	stress.abiotic.unspecified	-1.10333	0.46544	0.001038
A_95_P022781	FG141585	Arabinogalactan-protein precursor, putative	stress.abiotic.unspecified	-1.16333	0.44648	0.000844
A_95_P187572	TA14377_4097	Arabinogalactan-protein, putative	stress.abiotic.unspecified	-1.25333	0.419478	0.001434
A_95_P161692	EH620346	Arabinogalactan-protein, putative	stress.abiotic.unspecified	-1.11333	0.462225	0.001881
A_95_P187232	EH615411	Major latex protein 22	stress.abiotic.unspecified	-1.13333	0.455861	0.012498
A_95_P013731	TA14299_4097	Pollen allergen-like protein	stress.abiotic.unspecified	-1.03667	0.487452	0.019315
A_95_P033309	TA13546_4097	Endochitinase PR4 precursor	stress.biotic	-1.06333	0.478525	0.023009
A_95_P183827	DW000275	Endochitinase PR4 precursor	stress.biotic	-1.22667	0.427304	0.034677
A_95_P230829	DV157646	Thaumatin-like protein, putative	stress.biotic	-1.81667	0.283876	0.000361
A_95_P186077	DV157646	Thaumatin-like protein, putative / pathog	stress.biotic	-1.84	0.279322	0.000263
A_95_P181022	TA12881_4097	Trypsin and protease inhibitor family pr	stress.biotic.PR-proteins.proteinase inhibitors.trypsin inhibitor	-1.13	0.456916	0.039841
A_95_P228709	EB443398	Lactoylglutathione lyase family protein / glyoxalase I family protein	Biodegradation of Xenobiotics.lactoylglutathione lyase	-1.04	0.486327	0.006044
A_95_P051256	BP132600	Desiree snakin-1 (SN1) gene, putative	defense related	-1.26667	0.415619	0.008174
A_95_P257129	EH622025	Deoxyuridine triphosphatase	defense related	-1.00667	0.497695	0.002577
A_95_P245872	EH615411	MLP-like protein 423	defense related	-1.07	0.476319	0.007487
A_95_P027551	TC11954	Cytosolic class I small heat shock protein 6	heat shock proteins related	-1.47	0.360982	0.010935
A_95_P091768	TA16554_4097	DnaJ protein, putative	heat shock proteins related	-1.14	0.45376	0.006139
A_95_P028291	TA16554_4097	DNAJ protein, putative	heat shock proteins related	-1.03	0.48971	0.011267
A_95_P019246	FG638725	Snakin-1 (SN1) gene	defense related	-1.03333	0.48858	0.038146
		Tranporters related- 27
A_95_P041366	BP130073	ABC transporter family protein	transport.ABC transporters and multidrug resistance systems	-2.27333	0.206851
A_95_P281483	AM819175	ABC transporter-like protein	transport.ABC transporters and multidrug resistance systems	-1.31667	0.401461
A_95_P201152	TA17363_4097	ABC-type molybdate transport system, puatative	transport.ABC transporters and multidrug resistance systems	-1.71	0.30566
A_95_P124702	DW004488	ABC-type phosphate transport system, putative	transport.ABC transporters and multidrug resistance systems	-1.18667	0.439317
A_95_P133407	EB434850	Major facilitator superfamily antiporter, putative	transport.ABC transporters and multidrug resistance systems	-1.30333	0.405189
A_95_P123677	DW003542	Amino acid permease	transport.amino acids	-1.67	0.314253
A_95_P174387	EH665827	Plasma membrane intrinsic protein 2.2	transport.Major Intrinsic Proteins.PIP	-1.14	0.45376
A_95_P010756	CK720589	Plasma membrane intrinsic protein PIP2	transport.Major Intrinsic Proteins.PIP	-1.06333	0.478525
A_95_P185037	TA13827_4097	Delta-tonoplast intrinsic protein	transport.Major Intrinsic Proteins.TIP	-2.13667	0.227405
A_95_P108127	TA13827_4097	Delta-tonoplast intrinsic protein	transport.Major Intrinsic Proteins.TIP	-1.14	0.45376
A_95_P213537	TA20069_4097	Carrier protein, putative	transport.metabolite transporters at the mitochondrial membrane	-1.20333	0.434271
A_95_P089138	BP530364	TOM6 (translocase of the outer mitochondrial membrane 6)	transport.metabolite transporters at the mitochondrial membrane	-1.08667	0.470848
A_95_P029741	BP530883	TOM7 protein	transport.metabolite transporters at the mitochondrial membrane	-1.38667	0.382447
A_95_P199387	TA16983_4097	Auxin efflux carrier family protein chr	transport.misc	-1.24333	0.422396
A_95_P196892	TA16443_4097	Patellin-4	transport.misc	-1.60333	0.329116
A_95_P241400	AJ718294	Patellin-4-like, predicted	transport.misc	-1.63667	0.321599
A_95_P284088	EB679092	Pentatricopeptide (PPR) repeat-containing	transport.misc	-1.33667	0.395934
A_95_P283088	AM787408	Pentatricopeptide repeat-containing protein	transport.misc	-2.01667	0.247129
A_95_P306628	FG639080	Pentatricopeptide repeat-containing protein, putative	transport.misc	-1.05667	0.480742
A_95_P024806	TA13452_4097	Ripening-responsive protein, putative	transport.misc	-1.68333	0.311362
A_95_P020201	DW005223	secretory carrier membrane protein (SCAMP	transport.misc	-1.04	0.486327
A_95_P269386	EB449208	Secretory carrier membrane protein (SCAMP)	transport.misc	-1.08667	0.470848
A_95_P008191	TA12790_4097	34 kDa outer mitochondrial membrane protein porin	transport.sugars	-1.06667	0.477421
A_95_P090028	BP530771	36 kDa outer mitochondrial membrane protein porin related	transport.sugars	-1.1	0.466516
A_95_P258571	AB286178	Voltage-dependent anion channel	transport.sugars	-1.05	0.482968
A_95_P180627	TA12791_4097	Voltage-gated anion channel	transport.sugars	-1.01	0.496546
A_95_P189837	TA14873_4097	ChaC-like family protein	transport.unspecified cations	-1.09	0.469761

## Sheet: Sheet2
Supplemental Table 2. Normalized BRB-TMV up-regulated microarray data
Probe ID	EST/mRNA	Gene description	Functional classification	Log 2 value	Fold change	p.adjusted
		Cell wall and carbhohydrate signalling related- 39 (2-26x)
A_95_P100268	BP535296	Beta-glucosidase homolog precursor	Carbhohydrate signalling /misc.gluco-, galacto- and mannosidases	1.19	2.28153	0.004276
A_95_P262326	EB426278	Beta galactosidase 1	Carbhohydrate signalling /misc.gluco-, galacto- and mannosidases	1.14667	2.21402	0.031474
A_95_P219462	TA21401_4097	Beta galactosidase 1	Carbhohydrate signalling /misc.gluco-, galacto- and mannosidases	1.08333	2.11893	0.03476
A_95_P109447	EH620863	Cell wall protein	Cell wall related	2.65333	6.29119	0.0026
A_95_P164682	TA11772_4097	Cell wall protein	Cell wall related	2.49	5.61778	0.000839
A_95_P176782	TA11769_4097	Cell wall protein	Cell wall related	2.06333	4.17951	0.004074
A_95_P158972	EH616865	Cell wall protein	Cell wall related	2.05333	4.15064	0.002744
A_95_P003486	DW004480	Extensin precusor	Cell wall related	1.99	3.97237	0.001723
A_95_P006051	TA15127_4097	Ripening regulated protein DDTFR10/A	Cell wall related	1.85	3.605	0.004269
A_95_P104387	EH620863	Cell wall protein	Cell wall related	1.54667	2.92141	0.003879
A_95_P304563	FG644435	Nonspecific lipid transfer protein 1 (LTP1)	Cell wall related	1.07667	2.10916	0.014661
A_95_P023501	TA20133_4097	Leucine-rich repeat family protein	cell wall.cell wall proteins.LRR	1.72667	3.30962	0.000252
A_95_P276193	FG636887	Leucine-rich repeat family protein	cell wall.cell wall proteins.LRR	1.41333	2.66352	0.016664
A_95_P224377	EB449841	Leucine-rich repeat family protein	cell wall.cell wall proteins.LRR	1.37667	2.59668	0.000501
A_95_P211882	TA19712_4097	LEXYL2 protein	cell wall.degradation.mannan-xylose-arabinose-fucose	1.47333	2.77663	0.008419
A_95_P260196	DV160279	Xylan 1,4-beta-xylosidase	cell wall.degradation.mannan-xylose-arabinose-fucose	1.15333	2.22427	0.035102
A_95_P200872	EB447676	BURP domain-containing protein	cell wall.degradation.pectate lyases and polygalacturonases	1.81333	3.51453	0.004457
A_95_P287203	FG169788	Xyloglucan endotransglucosylase-hydrolase XTH6 (XTH6)	cell wall.modification	2.07	4.19887	0.032901
A_95_P080125	FG169788	Xyloglucosyl transferase	cell wall.modification	1.77667	3.42634	0.029093
A_95_P146182	EB450152	Xyloglucan endotransglycosylase	cell wall.modification	1.44333	2.71948	0.032909
A_95_P177012	TA11853_4097	Xyloglucan endotransglucosylase-hydrolase XTH7	cell wall.modification	1.21667	2.32409	0.018852
A_95_P186297	EH620065	Expansin-like B1	cell wall.modification	1.2	2.2974	0.002494
A_95_P255159	EH620065	Expansin-like protein B	cell wall.modification	1.08	2.11404	0.011728
A_95_P223662	TA22301_4097	Expansin-like protein B	cell wall.modification	1.07333	2.10429	0.006853
A_95_P009181	AJ401158	Pectin methylesterase	cell wall.pectin*esterases.PME	1.26333	2.4005	0.007066
A_95_P115467	AJ401158	Pectin methylesterase	cell wall.pectin*esterases.PME	1.17333	2.25532	0.006752
A_95_P004896	EH665184	Enzyme inhibitor/ pectinesterase	cell wall.pectin*esterases.PME	1.17	2.25012	0.005567
A_95_P005651	EB449928	Pectin methylesterase	cell wall.pectin*esterases.PME	1.09667	2.1386	0.007337
A_95_P184422	TA13693_4097	Pectin methylesterase	cell wall.pectin*esterases.PME	1.04333	2.06098	0.012856
A_95_P012771	TA12291_4097	Nucleotide sugar epimerase-like protein	cell wall.precursor synthesis.GAE	1.18	2.26577	0.012034
A_95_P007971	TA12292_4097	NAD dependent epimerase	cell wall.precursor synthesis.GAE	1.1	2.14355	0.007652
A_95_P005211	M20618	Beta-1,3-glucanase	misc.beta 1,3 glucan hydrolases.glucan endo-1,3-beta-glucosidase	3.61	12.2101	0.001833
A_95_P001721	M20618	Glucan endo-1,3-beta-glucosidase	misc.beta 1,3 glucan hydrolases.glucan endo-1,3-beta-glucosidase	3.49667	11.2876	0.002258
A_95_P164712	EH624023	Glucan endo-1,3-beta-glucosidase, basic vacuolar isoform	misc.beta 1,3 glucan hydrolases.glucan endo-1,3-beta-glucosidase	2.53	5.77572	0.001405
A_95_P164692	TA12664_4097	Beta-1,3-glucanase	misc.beta 1,3 glucan hydrolases.glucan endo-1,3-beta-glucosidase	2.49	5.61778	0.001694
A_95_P175891	EH666192	Glucan endo-1,3-beta-glucosidase	misc.beta 1,3 glucan hydrolases.glucan endo-1,3-beta-glucosidase	1.63333	3.10229	0.003193
A_95_P187637	TA14391_4097	PME inhibitor	misc.invertase/pectin methylesterase inhibitor family protein	4.74667	26.8466	0.025908
A_95_P014526	TA16228_4097	PME inhibitor	misc.invertase/pectin methylesterase inhibitor family protein	4.55667	23.5339	0.037932
A_95_P199267	EH621938	PME inhibitor	misc.invertase/pectin methylesterase inhibitor family protein	3.73	13.2691	0.013387
		Cell division, oragnistaion and trnaport related -18 (2.1 - 6.5 X)
A_95_P001706	EH618917	Yippee-like protein	cell division related	2.64333	6.24774	0.000225
A_95_P136857	EB440570	Cell division cycle protein 27 homolog B	cell.division	1.03	2.04202	0.001712
A_95_P009266	TA18912_4097	Regulator of chromosome condensation (RCC1) family protein	cell.division	1.21	2.31338	0.002119
A_95_P203932	TA17959_4097	Ankyrin repeat family protein	cell.organisation	1.72	3.29436	0.025851
A_95_P228499	EB449516	Ankyrin repeat family protein	cell.organisation	1.79	3.45815	0.02172
A_95_P139062	Y14973	Annexin	cell.organisation	2.70333	6.51305	0.00605
A_95_P007796	Y14972	Annexin	cell.organisation	2.37333	5.18137	0.001443
A_95_P013351	TA12160_4097	Annexin A7	cell.organisation	1.99333	3.98156	0.00082
A_95_P115587	TA12160_4097	Annexin A7	cell.organisation	1.87667	3.67226	0.001639
A_95_P178137	TA12160_4097	Annexin A7	cell.organisation	1.81667	3.52266	0.001343
A_95_P162652	EH621646	Annexin A7	cell.organisation	1.79667	3.47417	0.001133
A_95_P108762	TA12161_4097	Annexin A7	cell.organisation	1.52667	2.88119	0.002409
A_95_P013461	TA12161_4097	Annexin A7	cell.organisation	1.12667	2.18354	0.012751
A_95_P152667	EB682983	Beta-5 tubulin	cell.organisation	1.70333	3.25653	0.00605
A_95_P153457	EB683717	HIPL2 (HIPL2 protein precursor)	cell.organisation	2.00333	4.00925	0.009077
A_95_P293838	EB438212	Phloem protein 2-A15, putative	cell.organisation	1.18333	2.27101	0.002323
A_95_P004381	AF112863	Syntaxin 125	cell.vesicle transport	1.46	2.75108	0.003415
A_95_P143787	EB446559	Myosin-13, putative	cytoskeleton related	1.64	3.11666	0.004149
		Vitamin metabolism related-4 (4.7-6.8X)
A_95_P216092	TA20629_4097	Thiamin biosynthesis protein	Co-factor and vitamine metabolism.thiamine	2.78333	6.88441	0.022214
A_95_P289068	DW000214	Thiamin biosynthesis protein, putative	Co-factor and vitamine metabolism.thiamine	2.71667	6.57352	0.026781
A_95_P106512	CV017930	Thiazole biosynthetic protein	Co-factor and vitamine metabolism.thiamine	2.24	4.72397	0.007609
A_95_P112227	CV020585	Thiazole biosynthetic protein	Co-factor and vitamine metabolism.thiamine	2.30333	4.93597	0.016234
		Chromatin and DNA binding and repair proteins related- 11 (2.2 -4.2 X)
A_95_P000611	TA12407_4097	Histone H2B	DNA binding related	1.62333	3.08086	0.01331
A_95_P150012	EB680064	DNA methyltransferase 1-associated protein, putative	DNA methylation related	1.18333	2.27101	0.000949
A_95_P028266	BP134638	UvrB/uvrC motif family protein	DNA repair related	1.55	2.92817	0.009032
A_95_P109202	CV019185	UvrB/uvrC motif family protein	DNA repair related	1.54667	2.92141	0.015924
A_95_P133857	EB435552	Type II inositol-1,4,5-trisphosphate 5-phosphatase 12	DNA.synthesis/chromatin structure	1.06	2.08493	0.00082
A_95_P143907	TA14706_4097	3' exoribonuclease, putative	DNA.unspecified	1.25	2.37841	0.000229
A_95_P025371	TA14706_4097	Exonuclease family protein	DNA.unspecified	1.30667	2.47369	0.00016
A_95_P118697	DV161771	RXT3-like protein, putative	Histone deaceylation related	1.16667	2.24492	0.012751
A_95_P105122	FG147325	GCN5-related N-acetyltransferase (GNAT)	misc.GCN5-related N-acetyltransferase	1.97	3.91768	0.004059
A_95_P283473	EB683859	GCN5-related N-acetyltransferase (GNAT) family protein	misc.GCN5-related N-acetyltransferase	1.30667	2.47369	0.001809
A_95_P096583	FG147325	GCN5-related N-acetyltransferase (GNAT) family protein	misc.GCN5-related N-acetyltransferase	2.08	4.22807	0.002354
		Hormones and development related-80 (2-15.5 X)
A_95_P201362	TA17407_4097	9-cis-epoxycarotenoid dioxygenase	hormone metabolism.abscisic acid.synthesis-degradation.synthesis.9-cis-epoxycarotenoid dioxygenase	1.50333	2.83497	0.022971
A_95_P126942	EB426342	9-cis-epoxycarotenoid dioxygenase	hormone metabolism.abscisic acid.synthesis-degradation.synthesis.9-cis-epoxycarotenoid dioxygenase	1.12333	2.1785	0.000449
A_95_P154807	EG649766	Carotenoid cleavage dioxygenase	hormone metabolism.abscisic acid.synthesis-degradation.synthesis.9-cis-epoxycarotenoid dioxygenase	1.98667	3.9632	0.003543
A_95_P125767	EB424832	Short-chain dehydrogenase/reductase	hormone metabolism.abscisic acid.synthesis-degradation.synthesis.short chain alcohol dehydrogenmase (ABA2)	1.28	2.42839	0.00227
A_95_P226994	EB425577	Short-chain dehydrogenase/reductase	hormone metabolism.abscisic acid.synthesis-degradation.synthesis.short chain alcohol dehydrogenmase (ABA2)	1.01	2.01391	0.000244
A_95_P107032	CV018180	Auxin associated family protein	hormone metabolism.auxin.induced-regulated-responsive-activated	3.42667	10.753	0.011698
A_95_P205037	TA18195_4097	Auxin-responsive family protein	hormone metabolism.auxin.induced-regulated-responsive-activated	1.32	2.49666	0.004173
A_95_P008441	CV019614	Auxin-responsive protein, putative	hormone metabolism.auxin.induced-regulated-responsive-activated	1.83333	3.56359	0.011608
A_95_P185327	TA13887_4097	Auxin-responsive protein, putative	hormone metabolism.auxin.induced-regulated-responsive-activated	1.63333	3.10229	0.013982
A_95_P110457	EB424659	Dormancy associated protein	hormone metabolism.auxin.induced-regulated-responsive-activated	3.41333	10.6541	0.01523
A_95_P000331	EB424659	Dormancy associated protein	hormone metabolism.auxin.induced-regulated-responsive-activated	3.14667	8.85607	0.018125
A_95_P147452	EB424659	Dormancy associated protein	hormone metabolism.auxin.induced-regulated-responsive-activated	3.04	8.22491	0.018719
A_95_P179192	DV158663	Stem-specific protein TSJT1	hormone metabolism.auxin.induced-regulated-responsive-activated	2.03333	4.0935	0.000473
A_95_P223427	EB683624	Multiprotein bridging factor 1b	hormone metabolism.ethylene.induced-regulated-responsive-activated	1.02333	2.03261	0.037046
A_95_P190962	EB428018	AP2 domain-containing transcription factor, putative	hormone metabolism.ethylene.signal transduction	3.03	8.1681	0.002984
A_95_P291678	DW005246	EREBP-4 like protein	hormone metabolism.ethylene.signal transduction	1.03	2.04202	0.02199
A_95_P089783	BP530652	Ethylene receptor, putative	hormone metabolism.ethylene.signal transduction	1.08	2.11404	6.8e-05
A_95_P307228	FG637951	Ethylene-responsive element binding factor	hormone metabolism.ethylene.signal transduction	1.85	3.605	0.014533
A_95_P238939	D38126	Ethylene-responsive element binding protein	hormone metabolism.ethylene.signal transduction	1.46667	2.76383	0.03668
A_95_P195572	DV999109	Ethylene-responsive transcription factor 1	hormone metabolism.ethylene.signal transduction	1.87667	3.67226	0.023423
A_95_P025791	TA15265_4097	Ethylene-responsive transcription factor 5	hormone metabolism.ethylene.signal transduction	1.89	3.70635	0.011541
A_95_P224962	FG169774	PPPDE peptidase domain-containing protein 1, putative	hormone metabolism.ethylene.signal transduction	1.46	2.75108	0.000933
A_95_P143202	TA18684_4097	PPPDE superfamily	hormone metabolism.ethylene.signal transduction	1.36667	2.57874	0.002355
A_95_P269481	EB424871	2OG-Fe(II) oxygenase	hormone metabolism.ethylene.synthesis-degradation	1.05667	2.08012	0.011742
A_95_P116527	DV159288	Gibberellin oxidase-like protein	hormone metabolism.ethylene.synthesis-degradation	1.72333	3.30198	9.8e-05
A_95_P198552	TA16801_4097	Gibberellin oxidase-like protein	hormone metabolism.ethylene.synthesis-degradation	1.66	3.16017	0.000512
A_95_P157492	EH615541	1-aminocyclopropane-1-carboxylate oxidase 1	hormone metabolism.ethylene.synthesis-degradation	2.03333	4.0935	0.001668
A_95_P008226	X83229	1-aminocyclopropane-1-carboxylate oxidase	hormone metabolism.ethylene.synthesis-degradation.1-aminocyclopropane-1-carboxylate oxidase	1.19667	2.29209	0.000351
A_95_P156612	EH614357	1-aminocyclopropane-1-carboxylate oxidase	hormone metabolism.ethylene.synthesis-degradation.1-aminocyclopropane-1-carboxylate oxidase	1.13333	2.19365	0.000111
A_95_P156027	TA12624_4097	1-aminocyclopropane-1-carboxylate oxidase	hormone metabolism.ethylene.synthesis-degradation.1-aminocyclopropane-1-carboxylate oxidase	1.74	3.34035	4e-05
A_95_P020477	AY547440	1-aminocyclopropane-1-carboxylate oxidase	hormone metabolism.ethylene.synthesis-degradation.1-aminocyclopropane-1-carboxylate oxidase	1.51333	2.85469	5.8e-05
A_95_P029796	EB444740	1-aminocyclopropane-1-carboxylate oxidase	hormone metabolism.ethylene.synthesis-degradation.1-aminocyclopropane-1-carboxylate oxidase	1.32	2.49666	0.0044
A_95_P130452	FG636365	1-aminocyclopropane-1-carboxylate oxidase	hormone metabolism.ethylene.synthesis-degradation.1-aminocyclopropane-1-carboxylate oxidase	1.24667	2.37293	3.1e-05
A_95_P210692	EH615398	Gibberellin-responsive protein, putative	hormone metabolism.gibberelin.induced-regulated-responsive-activated	2.37667	5.19335	0.018063
A_95_P134302	EB436530	SAUR family protein (SAUR21)	Hormones related	1.01333	2.01857	0.013971
A_95_P017561	TA13526_4097	LEA protein	development.late embryogenesis abundant	1.29667	2.45661	0.003163
A_95_P259066	EB440322	LEA1-like protein	development.late embryogenesis abundant	1.10667	2.15348	0.002382
A_95_P110992	TA13525_4097	LEA1-like protein	development.late embryogenesis abundant	1.03	2.04202	0.004078
A_95_P136547	EB440322	LEA1-like protein	development.late embryogenesis abundant	1.03	2.04202	0.005305
A_95_P125952	EB425138	Cupin family protein	development.storage proteins	1.12	2.17347	0.000206
A_95_P105487	CV017481	Auxin associated family protein	development.unspecified	3.92667	15.207	0.011702
A_95_P176997	TA11848_4097	Auxin-repressed 12.5 kDa protein	development.unspecified	3.53	11.5514	0.006102
A_95_P003171	TA11850_4097	Auxin-repressed protein	development.unspecified	3.52667	11.5248	0.01547
A_95_P114717	CV021732	Auxin-repressed protein	development.unspecified	3.64667	12.5244	0.009678
A_95_P106782	CV018057	Auxin-repressed protein related	development.unspecified	3.54333	11.6587	0.011943
A_95_P106487	CV017919	Auxin-repressed protein related	development.unspecified	3.44333	10.8779	0.009834
A_95_P179737	TA12574_4097	BYPASS 1 protein	development.unspecified	1.04	2.05623	0.000373
A_95_P146558	TA12573_4097	BYPASS 1 protein, putative	development.unspecified	1.01	2.01391	8.6e-05
A_95_P205077	EB446847	Caleosin-related family protein	development.unspecified	1.31333	2.48515	0.000599
A_95_P105232	TA11850_4097	Dormancy associated protein	development.unspecified	3.95333	15.4907	0.008824
A_95_P114372	CV021563	Dormancy associated protein	development.unspecified	3.67	12.7286	0.009876
A_95_P105552	TA11849_4097	Dormancy associated protein	development.unspecified	3.63333	12.4092	0.01085
A_95_P177002	TA11849_4097	Dormancy associated protein	development.unspecified	3.57333	11.9037	0.010444
A_95_P108877	CV019047	Dormancy associated protein	development.unspecified	3.46	11.0043	0.011654
A_95_P297428	EB683457	GIGANTEA protein	development.unspecified	1.6	3.03143	0.013833
A_95_P151092	EB681326	NAC domain containing protein	development.unspecified	1.20333	2.30271	0.000492
A_95_P126537	EB425871	NAC domain transcription factor, putative	development.unspecified	1.27667	2.42279	0.001286
A_95_P116722	DV159516	Nodulin family protein	development.unspecified	1.25333	2.38392	0.000229
A_95_P008616	TA14100_4097	Nodulin MtN3 family protein	development.unspecified	1.41333	2.66352	0.002736
A_95_P028741	EB451539	Nodulin MtN3 family protein	development.unspecified	1.34	2.53151	0.003553
A_95_P226219	DV998761	Nodulin MtN3 family protein	development.unspecified	1.28	2.42839	0.005679
A_95_P297548	EB684182	Nodulin, putative	development.unspecified	1.80333	3.49026	0.011121
A_95_P002771	TA13656_4097	Senescence-associated protein	development.unspecified	1.32333	2.50244	0.005324
A_95_P186307	TA14096_4097	Senescence-associated protein DIN1	development.unspecified	3.17333	9.02129	0.000547
A_95_P240579	DQ116561	Senescence-associated protein DIN1	development.unspecified	2.99333	7.96312	0.000467
A_95_P115072	DQ116561	Senescence-associated protein DIN1, putative	development.unspecified	2.92333	7.58597	0.000252
A_95_P010851	EB450914	Senescence-associated protein, putative	development.unspecified	1.38333	2.6087	0.003572
A_95_P233869	FG640633	Senescence-associated protein, putative	development.unspecified	1.32333	2.50244	9.6e-05
A_95_P005541	TA13206_4097	Senescence-associated protein, putative	development.unspecified	1.32667	2.50822	0.000209
A_95_P072440	BP525961	Senescence-associated protein, putative	development.unspecified	1.25333	2.38392	0.000159
A_95_P184287	TA13657_4097	Senescence-associated protein-related	development.unspecified	1.15333	2.22427	0.013045
A_95_P221617	EH622008	Senescence-associated protein-related	development.unspecified	1.15	2.21914	0.009726
A_95_P014216	CN498809	Tetraspanin 8 family protein	development.unspecified	1.24667	2.37293	0.000804
A_95_P203367	TA17839_4097	Tetraspanin family protein	development.unspecified	1.32	2.49666	0.000748
A_95_P126277	EB425538	Tetraspanin8	development.unspecified	1.03333	2.04675	0.001708
A_95_P109867	FG640633	Senescence-associated protein, putative	development.unspecified	1.28	2.42839	0.000263
A_95_P018771	DW003948	Flowering promoting factor-like 1	flower development	1.32667	2.50822	0.00091
A_95_P205537	EB425528	Short-chain dehydrogenase/reductase (SDR)	abscisic acid metabolism related	1.38	2.60268	0.000223
A_95_P150257	EB680347	Short-chain dehydrogenase/reductase (SDR) family protein	abscisic acid metabolism related	1.2	2.2974	0.032288
A_95_P005801	TA18251_4097	Short-chain dehydrogenase/reductase (SDR) family protein	abscisic acid metabolism related	1.12667	2.18354	0.000234
		Interesting and miscellanoeus- 48 (2-18.3 X)
A_95_P063390	BP135770	Cysteine-rich protein 25 (SCR25)	Interesting and miscellanoeus	1.22667	2.34026	0.003254
A_95_P270571	EB433159	DPP6 N-terminal domain-like protein	Interesting and miscellanoeus	2.25333	4.76783	0.000218
A_95_P144607	EB448051	enr-T1 gene, putative	Interesting and miscellanoeus	1.34667	2.54324	0.014781
A_95_P230100	DV158806	GUT15 protein, putative	Interesting and miscellanoeus	1.09	2.12874	0.006672
A_95_P186407	EB444508	Hydroxyproline-rich glycoprotein precursor	Interesting and miscellanoeus	1.87333	3.66378	0.000233
A_95_P024856	EB444508	Hydroxyproline-rich glycoprotein precursor	Interesting and miscellanoeus	1.99333	3.98156	0.000289
A_95_P282258	FG638566	LOB domain-containing protein, putative	Interesting and miscellanoeus	1.13333	2.19365	0.000105
A_95_P162522	EH621474	LURP1 (Late upregulated in resposnse protein 1) protein, putative	Interesting and miscellanoeus	1.70333	3.25653	0.001546
A_95_P300648	FG645329	LURP-one-related 4-like, predicted	Interesting and miscellanoeus	1.35	2.54912	0.00389
A_95_P157842	EH615871	Meloidogyne-induced giant cell protein, putative	Interesting and miscellanoeus	1.02333	2.03261	0.015136
A_95_P144592	EB448040	NC domain-containing protein	Interesting and miscellanoeus	1.16	2.23457	0.003248
A_95_P020131	DW002375	TA20 gene, putative	Interesting and miscellanoeus	1.19	2.28153	0.026329
A_95_P263506	EH621387	Thioglucosidase 3D precursor, putative	Interesting and miscellanoeus	1.51	2.8481	0.001285
A_95_P000691	EB445947	WD-40 repeat containing protein	Interesting and miscellanoeus	1.84	3.5801	0.002067
A_95_P007231	NP918204	A3 protein gene	Intersting and miscellaneous	1.2	2.2974	0.01409
A_95_P026071	TA12557_4097	AB hydrolyase	Intersting and miscellaneous	1.69667	3.24151	0.000793
A_95_P030476	TA12555_4097	Abhydrolase	Intersting and miscellaneous	1.78667	3.45017	0.000222
A_95_P060000	BP134886	Alpha/beta hydrolase, hypothetical	Intersting and miscellaneous	1.73667	3.33264	0.007943
A_95_P148597	EB677958	Arabinoxylan arabinofuranohydrolase isoenzyme AXAH-II, putative	Intersting and miscellaneous	1.1	2.14355	0.008982
A_95_P016211	TA14678_4097	ATP/GTP-binding protein, putative	Intersting and miscellaneous	1.19	2.28153	0.00015
A_95_P229404	DV160146	ATP/GTP-binding protein, putative	Intersting and miscellaneous	1.11	2.15846	0.000549
A_95_P303808	FG157473	Carotenoid cleavage dioxygenase 4 (CCD4)	Intersting and miscellaneous	1.37	2.58471	0.006694
A_95_P019891	EB682845	Catalytic/ hydrolase	Intersting and miscellaneous	1.37667	2.59668	0.002655
A_95_P055106	BP133610	Catalytic/ hydrolase, putative	Intersting and miscellaneous	1.54	2.90795	0.005889
A_95_P032091	DV159517	Class II transposable element	Intersting and miscellaneous	1	2	0.001573
A_95_P211952	TA19726_4097	Cyclase gene, putative	Intersting and miscellaneous	3.18333	9.08404	0.003167
A_95_P262981	EH624433	Epoxide hydrolase	Intersting and miscellaneous	1.47667	2.78305	0.00826
A_95_P164182	EH623320	Epoxide hydrolase, putative	Intersting and miscellaneous	1.44667	2.72578	0.003722
A_95_P008681	TA14135_4097	Epoxide hydrolase, putative	Intersting and miscellaneous	1.13333	2.19365	0.003061
A_95_P269601	EB425589	Epoxide hydrolase, putative	Intersting and miscellaneous	1.07667	2.10916	0.001546
A_95_P186477	EB424797	Epoxide hydrolase, putative	Intersting and miscellaneous	1.05	2.07053	0.001297
A_95_P234734	FG639527	Fruit-specific protein, putative	Intersting and miscellaneous	1.71333	3.27918	0.040401
A_95_P196387	DW004241	Hydrolase, alpha/beta fold family protein	Intersting and miscellaneous	1.85	3.605	0.003873
A_95_P139842	AM851012	Hydrolase, alpha/beta fold family protein	Intersting and miscellaneous	1.02	2.02792	0.001169
A_95_P301143	FG636498	Hydrolase, putative	Intersting and miscellaneous	2.67	6.36429	0.020233
A_95_P114132	FG639886	Microsatellite Stv_Ipb_1466 sequence	Intersting and miscellaneous	1.12	2.17347	0.038755
A_95_P019596	EB441354	Organ-specific protein S2 (OS)	Intersting and miscellaneous	1.17667	2.26054	0.006694
A_95_P027912	FG636363	Organ-specific protein S2, putative	Intersting and miscellaneous	1.40333	2.64512	0.013592
A_95_P308613	FG643023	Presumably centromeric region, putative	Intersting and miscellaneous	1.16333	2.23974	0.002277
A_95_P032981	AF211726	Retrotransposon Ty1/copia-like	Intersting and miscellaneous	4.19667	18.3368	0.001358
A_95_P079970	EB424877	Serine esterase family protein	Intersting and miscellaneous	1.10667	2.15348	0.002655
A_95_P184222	TA13643_4097	Serine-rich protein-related	Intersting and miscellaneous	1.28	2.42839	0.002245
A_95_P205492	TA18302_4097	Serine-rich protein-related	Intersting and miscellaneous	1.19667	2.29209	0.001905
A_95_P144572	FG164439	Serine-rich protein-related	Intersting and miscellaneous	1.11333	2.16345	0.001928
A_95_P190042	FG144865	Serine-rich protein-related	Intersting and miscellaneous	1.05	2.07053	0.005385
A_95_P020991	EB681060	Tetratricopeptide domain containg protein, putative	Intersting and miscellaneous	1.17667	2.26054	0.006918
A_95_P224542	EB447892	Tetratricopeptide domain containg protein, putative	Intersting and miscellaneous	1.14	2.20381	0.007439
A_95_P214127	TA20195_4097	Y-box family member	Intersting and miscellaneous	1.80333	3.49026	0.002728
		Lipid metabolism, transfer and degradation related- 47 (2- 12.8X)
A_95_P306943	FG644491	Fatty acid 9/13-hydroperoxide lyase	lipid metabolism	1.15667	2.22942	0.002689
A_95_P306538	FG161377	Acyl:coa ligase acetate-coa synthetase-like protein (ACLL5)	Lipid metabolism related	1.00333	2.00463	0.002382
A_95_P205822	TA18372_4097	Esterase	Lipid metabolism related	1.07333	2.10429	0.001681
A_95_P020246	TC8945	Lipid transfer protein,	Lipid metabolism related	1.27	2.41162	0.002704
A_95_P164432	FG151495	Lipid-associated family protein	Lipid metabolism related	2.14667	4.42804	0.009929
A_95_P019511	TA17507_4097	Saposin B domain-containing protein	Lipid metabolism related	1.44	2.71321	0.000381
A_95_P201837	TA17507_4097	Saposin B domain-containing protein	Lipid metabolism related	1.34333	2.53737	0.000593
A_95_P111332	FG635722	PLA2 (F8), putative	Lipid metabolism related/membrane related/ signalling	1.87	3.65533	0.003613
A_95_P000501	FG635722	PLA2 (F8), putative	Lipid metabolism related/membrane related/ signalling	1.85	3.605	0.003327
A_95_P103707	FG635722	PLA2 (F8), putative	Lipid metabolism related/membrane related/ signalling	1.61667	3.06666	0.005386
A_95_P102232	FG638546	PLA2 (F8), putative	Lipid metabolism related/membrane related/ signalling	1.51	2.8481	0.004722
A_95_P104912	CV017220	PLA2 related protein, putative	Lipid metabolism related/membrane related/ signalling	1.85667	3.6217	0.004822
A_95_P146492	EB450557	ASC1-like protein 1	lipid metabolism.''exotics'' (steroids, squalene etc).sphingolipids	2.04333	4.12197	0.001921
A_95_P107457	CV018379	CPRD49-like protein	lipid metabolism.lipid degradation.beta-oxidation.enoyl CoA hydratase	1.00333	2.00463	0.001451
A_95_P139272	EB443004	Delta(3), delta(2)-enoyl CoA isomerase 1	lipid metabolism.lipid degradation.beta-oxidation.enoyl CoA hydratase	1.10667	2.15348	0.002388
A_95_P208727	TA19031_4097	Enoyl-CoA hydratase/isomerase	lipid metabolism.lipid degradation.beta-oxidation.enoyl CoA hydratase	1.86333	3.63847	0.004207
A_95_P221527	TA21838_4097	Abnormal inflorescence meristem protein	lipid metabolism.lipid degradation.beta-oxidation.multifunctional	2.04333	4.12197	0.000667
A_95_P290233	DV162350	Abnormal inflorescence meristem protein	lipid metabolism.lipid degradation.beta-oxidation.multifunctional	1.29333	2.45094	0.00119
A_95_P015011	CV018922	1-phosphatidylinositol phosphodiesterase	lipid metabolism.lipid degradation.lysophospholipases	1.26333	2.4005	0.001052
A_95_P207067	EB451448	Phosphoesterase family protein	lipid metabolism.lipid degradation.lysophospholipases	2.32333	5.00487	0.003842
A_95_P016051	Z84822	Phospholipase D	lipid metabolism.lipid degradation.lysophospholipases	1.30667	2.47369	0.008068
A_95_P027386	TA16051_4097	Phospholipase D alpha 1	lipid metabolism.lipid degradation.lysophospholipases	1.22667	2.34026	0.011213
A_95_P107382	TA12799_4097	Lipid transfer protein	lipid metabolism.lipid transfer proteins etc	1.09	2.12874	0.031562
A_95_P246567	DV157934	Diacylglycerol acyltransferase	triacylglycerol biosynthesis related	2.59333	6.03491	0.007027
A_95_P021541	TA13329_4097	Diacylglycerol acyltransferase, putative	triacylglycerol biosynthesis related	2.58667	6.00709	0.007177
A_95_P302493	FG185597	GDSL-lipase protein (LIP1)	misc.GDSL-motif lipase	1.06667	2.09459	0.011175
A_95_P243547	EB424812	GDSL-motif lipase/hydrolase family protein	misc.GDSL-motif lipase	1.08333	2.11893	0.000833
A_95_P219817	TA21476_4097	GDSL-motif lipase/hydrolase family protein	misc.GDSL-motif lipase	1.51333	2.85469	0.003172
A_95_P111457	EB424812	GDSL-motif lipase/hydrolase family protein	misc.GDSL-motif lipase	1.18	2.26577	0.000814
A_95_P015261	EH617763	Lipid transfer protein (LTP) family protein	misc.protease inhibitor/seed storage/lipid transfer protein (LTP) family protein	2.18667	4.55252	0.006508
A_95_P125077	DW004902	Lipid transfer protein (LTP) family protein	misc.protease inhibitor/seed storage/lipid transfer protein (LTP) family protein	2.08333	4.23785	0.00199
A_95_P161357	EH617763	Lipid transfer protein (LTP) family protein	misc.protease inhibitor/seed storage/lipid transfer protein (LTP) family protein	1.82	3.53081	0.011213
A_95_P192077	TA15376_4097	Lipid transfer protein (LTP) family protein	misc.protease inhibitor/seed storage/lipid transfer protein (LTP) family protein	1.80333	3.49026	0.015505
A_95_P000961	DW001775	Lipid transfer protein (LTP) family protein	misc.protease inhibitor/seed storage/lipid transfer protein (LTP) family protein	1.38667	2.61474	0.013051
A_95_P238389	AB041516	P-rich protein EIG-I30	misc.protease inhibitor/seed storage/lipid transfer protein (LTP) family protein	2.84333	7.17676	0.001213
A_95_P103172	FG636567	P-rich protein NtEIG-C29	misc.protease inhibitor/seed storage/lipid transfer protein (LTP) family protein	3.68667	12.8765	0.018948
A_95_P000541	FG636567	P-rich protein NtEIG-C29	misc.protease inhibitor/seed storage/lipid transfer protein (LTP) family protein	3.68	12.8171	0.021972
A_95_P000536	EB683763	P-rich protein NtEIG-C29	misc.protease inhibitor/seed storage/lipid transfer protein (LTP) family protein	3.43	10.7779	0.018396
A_95_P112022	EB683763	P-rich protein NtEIG-C29	misc.protease inhibitor/seed storage/lipid transfer protein (LTP) family protein	3.11	8.63383	0.018243
A_95_P105132	CV017312	P-rich protein NtEIG-C29	misc.protease inhibitor/seed storage/lipid transfer protein (LTP) family protein	2.68667	6.43824	0.016972
A_95_P102367	CV015995	P-rich protein NtEIG-C29	misc.protease inhibitor/seed storage/lipid transfer protein (LTP) family protein	2.55	5.85634	0.014355
A_95_P112757	CV020817	P-rich protein NtEIG-C29	misc.protease inhibitor/seed storage/lipid transfer protein (LTP) family protein	2.12667	4.36707	0.011845
A_95_P113822	DW001775	Proline-rich protein	misc.protease inhibitor/seed storage/lipid transfer protein (LTP) family protein	1.65333	3.1456	0.005863
A_95_P113567	DW001775	Proline-rich protein	misc.protease inhibitor/seed storage/lipid transfer protein (LTP) family protein	1.43667	2.70695	0.010299
A_95_P183518	TA13477_4097	Protease inhibitor/seed storage/lipid transfer protein (LTP) family protein	misc.protease inhibitor/seed storage/lipid transfer protein (LTP) family protein	2.07333	4.20858	0.00328
A_95_P008576	TA14240_4097	Alcohol dehydrogenase	misc.short chain dehydrogenase/reductase (SDR)	3.04667	8.26301	0.000172
A_95_P009401	TA14843_4097	Peroxisomal 3-ketoacyl-CoA thiolase 2	Fatty acid metabolism	1.20333	2.30271	0.006492
		Carbhohydrate metabolism related-59 (2-8.2 X)
A_95_P226539	FG135141	Cytosolic fructose-1,6-biphosphatase	major CHO metabolism.degradation	1.65	3.13834	0.006021
A_95_P118477	DV161561	4-alpha-glucanotransferase	major CHO metabolism.degradation.starch.D enzyme	1.64	3.11666	0.009389
A_95_P207287	TA18707_4097	Alpha-glucan water dikinase	major CHO metabolism.degradation.starch.glucan water dikinase	3.04333	8.24394	0.021846
A_95_P009251	TA17404_4097	Alpha-glucan water dikinase isoform 3, putative	major CHO metabolism.degradation.starch.glucan water dikinase	1.19	2.28153	0.001299
A_95_P201352	TA17405_4097	Alpha-glucan water dikinase isoform 3, putative	major CHO metabolism.degradation.starch.glucan water dikinase	1.14667	2.21402	0.001289
A_95_P050261	BP132352	Alpha-glucan, water dikinase	major CHO metabolism.degradation.starch.glucan water dikinase	2.2	4.59479	0.015745
A_95_P212662	TA19883_4097	Alpha-glucan, water dikinase	major CHO metabolism.degradation.starch.glucan water dikinase	1.42333	2.68204	0.012235
A_95_P216717	EH623168	Isoamylase	major CHO metabolism.degradation.starch.ISA3	1.02667	2.03731	0.040499
A_95_P207642	EB680934	Tyrosine phosphatase-like	major CHO metabolism.degradation.starch.laforin like phosphoglucan phosphatase (SEX4)	1.71	3.27161	0.011534
A_95_P164177	EH623316	Tyrosine phosphatase-like	major CHO metabolism.degradation.starch.laforin like phosphoglucan phosphatase (SEX4)	1.13667	2.19872	0.01603
A_95_P014381	TA11720_4097	Alpha-amylase	major CHO metabolism.degradation.starch.starch cleavage	2.41	5.31474	0.022733
A_95_P176682	TA11720_4097	Alpha-amylase	major CHO metabolism.degradation.starch.starch cleavage	2.20667	4.61608	0.037789
A_95_P259351	EB428843	Alpha-amylase precursor	major CHO metabolism.degradation.starch.starch cleavage	1.71333	3.27918	0.025762
A_95_P273391	EB102906	Plastid alpha-amylase	major CHO metabolism.degradation.starch.starch cleavage	2.09333	4.26733	0.011014
A_95_P203562	TA17879_4097	Beta-amylase	major CHO metabolism.degradation.starch.starch cleavage.beta amylase	2.37333	5.18137	0.039473
A_95_P227489	FG143181	Beta-amylase	major CHO metabolism.degradation.starch.starch cleavage.beta amylase	1.92667	3.80176	0.032523
A_95_P267841	DV162243	Beta-amylase	major CHO metabolism.degradation.starch.starch cleavage.beta amylase	2.05	4.14106	0.008205
A_95_P154752	EG649746	Beta-galactosidase, putative	major CHO metabolism.degradation.starch.starch cleavage.beta amylase	1.23	2.34567	0.031258
A_95_P023936	TA17206_4097	Alpha-glucan phosphorylase	major CHO metabolism.degradation.starch.starch phosphorylase	1.69667	3.24151	0.00517
A_95_P013771	TA13849_4097	Fructokinase	major CHO metabolism.degradation.sucrose.fructokinase	1.98333	3.95406	0.002561
A_95_P239254	AY553217	Hexokinase 4a	major CHO metabolism.degradation.sucrose.hexokinase	1.14667	2.21402	0.00851
A_95_P251817	AY553218	Hexokinase 4a	major CHO metabolism.degradation.sucrose.hexokinase	1.03667	2.05148	0.005649
A_95_P254744	FG645377	Sucrose synthase 2	major CHO metabolism.degradation.sucrose.Susy	1.06333	2.08975	0.00369
A_95_P195947	TA16229_4097	Sucrose synthase 3	major CHO metabolism.degradation.sucrose.Susy	1.02667	2.03731	0.003214
A_95_P106362	CV017874	Sucrose-phosphatase synthase 2	major CHO metabolism.degradation.sucrose.Susy	1.95333	3.87268	0.011522
A_95_P043331	BP130586	Isoamylase	major CHO metabolism.synthesis.starch.debranching	1.18333	2.27101	0.026526
A_95_P229449	FG146265	Starch associated protein R1	major CHO metabolism.synthesis.starch.starch branching	2.56667	5.92439	0.016237
A_95_P021376	TA16455_4097	Starch branching enzyme 2.1	major CHO metabolism.synthesis.starch.starch branching	1	2	0.005881
A_95_P267336	DV159801	Starch branching enzyme 2.2	major CHO metabolism.synthesis.starch.starch branching	1.26333	2.4005	0.000349
A_95_P249137	FG160796	Fructokinase-like	major CHO metabolism.synthesis.sucrose.FBPase	1.13667	2.19872	0.00722
A_95_P044436	BP130876	Fructose-1,6-bisphosphatase	major CHO metabolism.synthesis.sucrose.FBPase	1.11	2.15846	0.000724
A_95_P134497	FG135141	Fructose-1,6-bisphosphatase, putative	major CHO metabolism.synthesis.sucrose.FBPase	1.77	3.41054	0.00717
A_95_P052571	BP132957	Fructose-1,6-bisphosphatase, putative	major CHO metabolism.synthesis.sucrose.FBPase	1.12333	2.1785	0.025598
A_95_P017281	DQ213015	Sucrose phosphate synthase 3F	major CHO metabolism.synthesis.sucrose.SPS	1.78	3.43426	0.011367
A_95_P079595	BP527803	Sucrose-phosphate synthase	major CHO metabolism.synthesis.sucrose.SPS	1.25	2.37841	7.4e-05
A_95_P240424	DQ213015	Sucrose-phosphate synthase isoform B	major CHO metabolism.synthesis.sucrose.SPS	1.64	3.11666	0.011689
A_95_P235469	DQ213014	Sucrose-phosphate synthase isoform C (SPSC)	major CHO metabolism.synthesis.sucrose.SPS	1.63333	3.10229	0.000405
A_95_P079585	BP527800	Sucrose-phosphate synthase, putative	major CHO metabolism.synthesis.sucrose.SPS	1.13667	2.19872	0.000317
A_95_P245487	DQ923118	NADP-dependent malic enzyme, putative	TCA / org. transformation.other organic acid transformaitons.malic	1.98	3.94493	9.7e-05
A_95_P247317	EB677935	Aconitase	TCA / org. transformation.TCA.aconitase	1.12333	2.1785	0.00189
A_95_P009086	TA13860_4097	Aconitate hydratase, cytoplasmic, putative	TCA / org. transformation.TCA.aconitase	1.18	2.26577	0.001809
A_95_P009126	TA16001_4097	Xylose isomerase	minor CHO metabolism.others.Xylose isomerase	1.03333	2.04675	0.015477
A_95_P209247	TA19148_4097	Alkaline alpha-galactosidase seed imbibition protein	minor CHO metabolism.raffinose family.raffinose synthases.putative	2.26	4.78991	0.005044
A_95_P004746	FG176614	DIN10 (Dark inducible 10) hydrolase	minor CHO metabolism.raffinose family.raffinose synthases.putative	1.18	2.26577	0.009327
A_95_P272416	EB449916	DIN10 (Dark inducible 10) hydrolase	minor CHO metabolism.raffinose family.raffinose synthases.putative	1.05667	2.08012	0.012456
A_95_P291608	DW004941	Seed imbibition protein	minor CHO metabolism.raffinose family.raffinose synthases.putative	1.36333	2.57279	0.008862
A_95_P143422	EB446724	Trehalase precursor, putative	minor CHO metabolism.trehalose.trehalase	1.19333	2.2868	0.000128
A_95_P198287	DV161543	NDH-dependent cyclic electron flow 1	carbhohydrate metabolism related	1.02	2.02792	0.001002
A_95_P302208	FG200633	Phosphoglucomutase, putative	carbhohydrate metabolism related	2.16333	4.47949	0.027852
A_95_P000246	EH623349	Ribulose bisphosphate carboxylase small chains	carbhohydrate metabolism related	1.45	2.73208	0.010294
A_95_P210027	TA19313_4097	Pyruvate,orthophosphate dikinase	gluconeogenese/ glyoxylate cycle.pyruvate dikinase	1.18667	2.27626	0.008144
A_95_P258816	DV161220	Malate dehydrogenase	gluconeogenesis.Malate DH	1.03	2.04202	0.000306
A_95_P125117	DW004932	Glucose-6-phosphate isomerase, putative	glycolysis.plastid branch.glucose-6-phosphate isomerase	1.01333	2.01857	0.002129
A_95_P162182	EH621050	Aldose 1-epimerase family protein	minor CHO metabolism.others	1.51667	2.86129	0.000915
A_95_P186927	TA14232_4097	3-chloroallyl aldehyde dehydrogenase/ aldehyde dehydrogenase (NAD)	fermentation.aldehyde dehydrogenase	1.10333	2.14851	0.005134
A_95_P254419	EH624379	Ribose-5-phosphate isomerase	OPP.non-reductive PP.ribose 5-phosphate isomerase	1.00333	2.00463	0.020048
A_95_P192587	EH624379	Ribose-5-phosphate isomerase	OPP.non-reductive PP.ribose 5-phosphate isomerase	1.01333	2.01857	0.011671
A_95_P029486	EB427996	Glucosamine/galactosamine-6-phosphate isomerase family protein	OPP.oxidative PP.6-phosphogluconolactonase	1.13333	2.19365	0.000153
A_95_P251979	AJ001771	Glucose-6-phosphate dehydrogenase precursor	OPP.oxidative PP.G6PD	1.01	2.01391	0.037981
		Membrane related-5 (2-3.5 X)
A_95_P155647	EG650179	Integral membrane family protein	membrane related	1.76333	3.39482	0.00142
A_95_P148292	EB677558	Integral membrane family protein	membrane related	1.04333	2.06098	0.001063
A_95_P227339	EB678381	Cytoplasmic membrane protein, putative	Membrane related	1.18667	2.27626	0.001227
A_95_P103357	CV016472	Membrane lipoprotein, putative	Membrane related	1.35667	2.56093	0.0085
A_95_P004401	TA19062_4097	Membrane protein, putative	Membrane related	1.80333	3.49026	0.024149
		Metal binding proteins related-43 (2-6.1X)
A_95_P296178	EB450558	Metal ion binding protein, hypothetical	Metal binding related	1.22667	2.34026	0.016664
A_95_P185067	EH616857	Metal ion binding protein, putative	Metal binding related	1.03	2.04202	0.00274
A_95_P115227	DQ460200	Metal transporter	Metal binding related	1.07	2.09943	0.003233
A_95_P270051	EB429524	Metallo-beta-lactamase family protein	Metal binding related	1.16333	2.23974	0.004332
A_95_P220257	TA21570_4097	Metallo-beta-lactamase family protein	Metal binding related	1.08	2.11404	0.004796
A_95_P108132	TA12400_4097	Aluminum-induced protein	metal handling	1.41	2.65737	3.3e-05
A_95_P210277	TA19364_4097	Aluminum-induced protein	metal handling	1.33	2.51403	0.000889
A_95_P293273	FG644705	Aluminum-induced protein (AIP)	metal handling	1.00667	2.00926	0.000733
A_95_P225652	FG166616	Amino acid transporter	metal handling	1.09	2.12874	0.000506
A_95_P007741	TA12401_4097	Stem-specific protein TSJT1	metal handling	1.15	2.21914	0.000484
A_95_P178987	TA12399_4097	Stem-specific protein TSJT1	metal handling	1.09	2.12874	0.000595
A_95_P145447	EB449196	Metal ion binding	metal handling.binding, chelation and storage	1.07667	2.10916	0.000742
A_95_P176617	TA11668_4097	Metallothionein-like protein	metal handling.binding, chelation and storage	1.13667	2.19872	0.004188
A_95_P000156	TA11669_4097	Metallothionein-like protein	metal handling.binding, chelation and storage	1.40667	2.65124	0.002605
A_95_P102822	CV016215	Metallothionein-like protein related	metal handling.binding, chelation and storage	1.62333	3.08086	0.000727
A_95_P020776	CV020907	Metallothionein-like protein type	metal handling.binding, chelation and storage	1.69667	3.24151	0.004669
A_95_P000166	EH618220	Metallothionein-like protein type 2	metal handling.binding, chelation and storage	1.69	3.22657	0.00078
A_95_P104197	EH621670	Metallothionein-like protein type 2	metal handling.binding, chelation and storage	1.62333	3.08086	0.001788
A_95_P112892	CV020907	Metallothionein-like protein type 2	metal handling.binding, chelation and storage	1.57667	2.9828	0.009004
A_95_P176542	TA11634_4097	Metallothionein-like protein type 2	metal handling.binding, chelation and storage	1.49	2.80889	0.000639
A_95_P105087	CV017290	Metallothionein-like protein type 2	metal handling.binding, chelation and storage	1.48667	2.80241	0.002939
A_95_P106292	CV017845	Metallothionein-like protein type 2	metal handling.binding, chelation and storage	1.44	2.71321	0.000112
A_95_P102557	TA11636_4097	Metallothionein-like protein type 2	metal handling.binding, chelation and storage	1.39	2.62079	0.002225
A_95_P107362	EH621670	Metallothionein-like protein type 2	metal handling.binding, chelation and storage	1.35333	2.55502	0.018735
A_95_P114077	CV021432	Metallothionein-like protein type 2	metal handling.binding, chelation and storage	1.33333	2.51984	0.00116
A_95_P104667	TA11636_4097	Metallothionein-like protein type 2	metal handling.binding, chelation and storage	1.31667	2.4909	0.001041
A_95_P108557	CV018887	Metallothionein-like protein type 2	metal handling.binding, chelation and storage	1.31667	2.4909	0.001615
A_95_P107062	TA11666_4097	Metallothionein-like protein type 2	metal handling.binding, chelation and storage	1.25	2.37841	0.000324
A_95_P113657	CV021242	Metallothionein-like protein type 2	metal handling.binding, chelation and storage	1.22333	2.33486	0.000772
A_95_P005456	TA11650_4097	Metallothionein-like protein type 2	metal handling.binding, chelation and storage	1.17333	2.25532	0.005004
A_95_P000126	EH621670	Metallothionein-like protein type 2	metal handling.binding, chelation and storage	1.10667	2.15348	0.024271
A_95_P106222	CV017812	Metallothionein-like protein type 2	metal handling.binding, chelation and storage	1.07	2.09943	0.034878
A_95_P104672	CV017125	Metallothionein-like protein type 2	metal handling.binding, chelation and storage	1.47667	2.78305	0.000184
A_95_P103972	CV016788	Metallothionein-like protein type 2	metal handling.binding, chelation and storage	1.42333	2.68204	0.000508
A_95_P003141	CV020904	Metallothionein-like protein type 2	metal handling.binding, chelation and storage	1.22333	2.33486	0.000473
A_95_P110567	CV019786	Metallothionein-like protein type 2 related	metal handling.binding, chelation and storage	1.59667	3.02444	0.000375
A_95_P112507	CV020714	Metallothionein-like protein type 2 related	metal handling.binding, chelation and storage	1.44333	2.71948	0.000311
A_95_P112447	CV020687	Metallothionein-like protein type 2 related	metal handling.binding, chelation and storage	1.40667	2.65124	0.000384
A_95_P259366	EH617915	Metallothionein-like protein type 3	metal handling.binding, chelation and storage	1.04667	2.06575	0.010899
A_95_P012936	TA12849_4097	Plant cadmium resistance 2	stress related	2.61667	6.13331	0.000561
A_95_P013361	TA12848_4097	Plant cadmium resistance 2	stress related	2.32667	5.01645	0.000432
A_95_P028416	TA12849_4097	Plant cadmium resistance 2	stress related	2.21	4.62675	0.000572
A_95_P121357	DW001395	Plant cadmium resistance 2	stress related	1.56333	2.95536	0.001143
		Kinases and phosphatase and hydrolyases related-21 (2-3.5 X)
A_95_P242557	AM839241	28 kDa glycoprotein	misc.acid and other phosphatases	1.27667	2.42279	0.013568
A_95_P140407	EB444326	Acid phosphatase	misc.acid and other phosphatases	1.39333	2.62685	0.001881
A_95_P115207	DQ460179	Acid phosphatase 1 precursor, putative	misc.acid and other phosphatases	1.37	2.58471	0.010802
A_95_P145037	EB448579	Acid phosphatase class B family protein	misc.acid and other phosphatases	1.19667	2.29209	0.00239
A_95_P204257	EB425796	Phosphatase	misc.acid and other phosphatases	1.19333	2.2868	0.005216
A_95_P164262	EH623408	Phosphatase inhibitor 2 containing protein	misc.acid and other phosphatases	1.00667	2.00926	0.00905
A_95_P286568	FG640162	Phosphate abc transporter, putative	misc.acid and other phosphatases	1.10333	2.14851	0.005989
A_95_P299383	AM793808	Protein phosphatase 2C	phosphatases	1.09667	2.1386	0.01495
A_95_P025751	EB447103	Dual specificity protein phosphatase family protein	Phosphatases related	1.01333	2.01857	0.003258
A_95_P194347	TA15872_4097	Octicosapeptide/Phox/Bem1p	kinase related	1.33333	2.51984	0.003522
A_95_P227699	EB680199	Octicosapeptide/Phox/Bem1p (PB1) domain-containing protein	kinase related	1.2	2.2974	0.005165
A_95_P227249	FG640414	Octicosapeptide/Phox/Bem1p (PB1), putative	kinase related	1.12333	2.1785	0.00056
A_95_P136212	EB440040	Phox and Bem1p domain containing protein	kinase related	1.82667	3.54717	0.028001
A_95_P035988	BP128614	LRR receptor-like serine/threonine-protein Kinase, predicted	kinase related	1.09667	2.1386	0.002927
A_95_P282728	AM840103	LysM receptor-like kinase (Bti9)	Kinase related	1.05667	2.08012	0.000934
A_95_P290628	FG167670	MAP/ERK kinase 1	Kinase related	1.16333	2.23974	0.003394
A_95_P254394	FG171627	MAPKK mRNA for mitogen-activated protein kinase	Kinase related	1.5	2.82843	0.002074
A_95_P120792	DW000751	3-phosphoinositide dependent protein kinase-1 (PDPK1), putative	Kinases related	1.11667	2.16845	0.001273
A_95_P153962	EB684114	DhbK protein (dhbK)	kinases related	1.06333	2.08975	0.005176
A_95_P029981	BP129737	Arabinosidase ARA-1	Hydrolyases	1.48667	2.80241	0.011503
A_95_P287883	FG153402	RD2 (RD2) protein	Hydrolyases	1.01667	2.02324	0.001655
		Methyl transferases and one carbon metabolism related-6 (2-2.6 X)
A_95_P079505	EB438652	O-methyltransferase domain containing protein, putative	misc.O-methyl transferases	1.41333	2.66352	0.010963
A_95_P264496	EB438652	O-methyltransferase domain containing protein, putative	misc.O-methyl transferases	1.37667	2.59668	0.015094
A_95_P111117	CV020062	SMT2 (STEROL METHYLTRANSFERASE 2)	Methylation related	1.25333	2.38392	0.024019
A_95_P102637	CV016117	Dimethylmenaquinone methyltransferase family protein	C1-metabolism	1.10667	2.15348	0.000355
A_95_P024591	CV017357	S-adenosylmethionine:2-demethylmenaquinone methyltransferase-like	C1-metabolism	1.04	2.05623	0.00234
A_95_P034164	AJ718241	Nectarin 5	one-carbon metabolic process	1.15667	2.22942	0.018798
		Glucosyl transferases related-5 (2.2-3.5 X)
A_95_P013256	TA15546_4097	Glucosyl transferase	misc.UDP glucosyl and glucoronyl transferases	1.16	2.23457	0.00593
A_95_P206117	TA18438_4097	Glucosyltransferase-2	misc.UDP glucosyl and glucoronyl transferases	1.21667	2.32409	0.003017
A_95_P239644	AB052557	UDP-glucoronosyl/UDP-glucosyl transferase family protein	misc.UDP glucosyl and glucoronyl transferases	1.45667	2.74473	0.003038
A_95_P182112	TA13135_4097	UDP-glucosyl transferase 73B3	misc.UDP glucosyl and glucoronyl transferases	1.52333	2.87454	0.000323
A_95_P153997	EB684160	UDP-glycosyltransferase	misc.UDP glucosyl and glucoronyl transferases	1.84	3.5801	0.000449
		Electron transport related-4 (2-3.7 X)
A_95_P245677	EB438409	Integral membrane protein, putative	mitochondrial electron transport / ATP synthesis.cytochrome c oxidase	1.1	2.14355	0.000281
A_95_P012006	TA17212_4097	Integral membrane protein, putative	mitochondrial electron transport / ATP synthesis.cytochrome c oxidase	1.02333	2.03261	0.000355
A_95_P197592	TA16597_4097	ATP synthase epsilon chain	Electron transport related	1.08333	2.11893	0.003454
A_95_P104192	CV016881	NADH dehydrogenase subunit 5, putative	electron transport related/respiratory chain related	1.9	3.73213	0.013465
		Unknown-261 (2- 38 X)
A_95_P303498	FG198624	unknown	not assigned.unknown	1.17333	2.25532	0.002962
A_95_P106537	CV017942	unknown	not assigned.unknown	1.05	2.07053	0.000291
A_95_P305273	FG640894	unknown	not assigned.unknown	2.32	4.99332	0.000668
A_95_P019816	DW000435	unknown	not assigned.unknown	1.29	2.44528	0.000261
A_95_P264316	FG637585	unknown	not assigned.unknown	5.25	38.0546	0.008046
A_95_P076795	FG637585	unknown	not assigned.unknown	4.96667	31.2691	0.006637
A_95_P159202	EH617160	unknown	not assigned.unknown	4.85667	28.9736	0.027974
A_95_P017966	DW001477	unknown	not assigned.unknown	3.17667	9.04216	0.000507
A_95_P006536	FG644589	unknown	not assigned.unknown	3.17333	9.02129	3.1e-05
A_95_P180197	TA12681_4097	unknown	not assigned.unknown	2.91333	7.53357	0.006373
A_95_P077090	BP527163	unknown	not assigned.unknown	2.76667	6.80534	2.5e-05
A_95_P164307	EH623474	unknown	not assigned.unknown	2.75667	6.75833	0.000373
A_95_P180202	DV159519	unknown	not assigned.unknown	2.68	6.40856	0.01624
A_95_P115932	DV157934	unknown	not assigned.unknown	2.61	6.10504	0.006931
A_95_P001331	EB430511	unknown	not assigned.unknown	2.57333	5.95183	0.000202
A_95_P194622	FG644589	unknown	not assigned.unknown	2.55667	5.88347	2.8e-05
A_95_P107677	CV018488	unknown	not assigned.unknown	2.51333	5.70938	0.011982
A_95_P118182	DV161197	unknown	not assigned.unknown	2.48	5.57897	0.02625
A_95_P005166	TA12079_4097	unknown	not assigned.unknown	2.47667	5.5661	0.002323
A_95_P136022	TA12681_4097	unknown	not assigned.unknown	2.34	5.06303	0.002874
A_95_P107272	CV018293	unknown	not assigned.unknown	2.33333	5.03968	0.003412
A_95_P302478	FG637981	unknown	not assigned.unknown	2.29667	4.91321	0.010418
A_95_P147742	EB643431	unknown	not assigned.unknown	2.28333	4.86801	0.001237
A_95_P103907	CV016747	unknown	not assigned.unknown	2.22667	4.68051	0.001304
A_95_P005381	TA12487_4097	unknown	not assigned.unknown	2.22333	4.66971	0.004158
A_95_P111157	TA12079_4097	unknown	not assigned.unknown	2.20667	4.61608	0.003454
A_95_P114702	CV021725	unknown	not assigned.unknown	2.18667	4.55252	0.000889
A_95_P110952	FG641444	unknown	not assigned.unknown	2.18333	4.54202	0.0085
A_95_P000841	FG641444	unknown	not assigned.unknown	2.15667	4.45883	0.00835
A_95_P111837	CV020396	unknown	not assigned.unknown	2.12333	4.35699	0.00826
A_95_P156247	FG641444	unknown	not assigned.unknown	2.10333	4.29701	0.009112
A_95_P003136	TA18899_4097	unknown	not assigned.unknown	2.1	4.28709	0.001167
A_95_P210862	TA19486_4097	unknown	not assigned.unknown	2.09333	4.26733	0.008716
A_95_P005781	CV020011	unknown	not assigned.unknown	2.08333	4.23785	0.001282
A_95_P201882	TA17516_4097	unknown	not assigned.unknown	2.05333	4.15064	0.001948
A_95_P106022	CV017724	unknown	not assigned.unknown	2.01667	4.04648	0.015949
A_95_P103492	CV016527	unknown	not assigned.unknown	2.00333	4.00925	0.007821
A_95_P114512	CV021642	unknown	not assigned.unknown	2	4	0.015001
A_95_P180332	TA12718_4097	unknown	not assigned.unknown	1.99333	3.98156	0.000449
A_95_P006701	TA19034_4097	unknown	not assigned.unknown	1.97333	3.92674	0.003672
A_95_P163902	EH622965	unknown	not assigned.unknown	1.96333	3.89962	0.003417
A_95_P188242	TA14527_4097	unknown	not assigned.unknown	1.95333	3.87268	0.00912
A_95_P286468	FG635148	unknown	not assigned.unknown	1.95	3.86375	0.0047
A_95_P137007	EB440753	unknown	not assigned.unknown	1.95	3.86375	0.000304
A_95_P213932	TA20153_4097	unknown	not assigned.unknown	1.92333	3.79298	0.000365
A_95_P088823	BP530235	unknown	not assigned.unknown	1.9	3.73213	0.009439
A_95_P024651	TA14086_4097	unknown	not assigned.unknown	1.89333	3.71493	0.003592
A_95_P186412	TA14122_4097	unknown	not assigned.unknown	1.86667	3.64689	0.000597
A_95_P111567	CV020255	unknown	not assigned.unknown	1.85	3.605	0.003955
A_95_P263746	DW002576	unknown	not assigned.unknown	1.84667	3.59668	0.011653
A_95_P117372	DV160276	unknown	not assigned.unknown	1.84667	3.59668	0.000323
A_95_P142762	EB446176	unknown	not assigned.unknown	1.83	3.55537	0.003465
A_95_P000356	EH615584	unknown	not assigned.unknown	1.82333	3.53898	0.001142
A_95_P300453	FG638254	unknown	not assigned.unknown	1.82	3.53081	0.000547
A_95_P021046	TA14086_4097	unknown	not assigned.unknown	1.82	3.53081	0.005216
A_95_P066990	BP136744	unknown	not assigned.unknown	1.81667	3.52266	0.000431
A_95_P106327	CV017864	unknown	not assigned.unknown	1.79333	3.46615	0.027751
A_95_P307283	FG638101	unknown	not assigned.unknown	1.79	3.45815	0.004197
A_95_P139677	EB443528	unknown	not assigned.unknown	1.78333	3.44221	0.001541
A_95_P030891	EB431338	unknown	not assigned.unknown	1.75333	3.37137	0.001977
A_95_P141517	EB445209	unknown	not assigned.unknown	1.73	3.31728	0.001746
A_95_P113507	CV021167	unknown	not assigned.unknown	1.73	3.31728	0.019441
A_95_P112777	CV020831	unknown	not assigned.unknown	1.72667	3.30962	0.013385
A_95_P104417	CV017002	unknown	not assigned.unknown	1.71	3.27161	0.001207
A_95_P133057	FG645581	unknown	not assigned.unknown	1.69	3.22657	0.003412
A_95_P223157	TA22190_4097	unknown	not assigned.unknown	1.68333	3.21169	0.014085
A_95_P131372	EB431558	unknown	not assigned.unknown	1.67	3.18215	0.000599
A_95_P019201	TA12150_4097	unknown	not assigned.unknown	1.65333	3.1456	0.008677
A_95_P025536	EB446704	unknown	not assigned.unknown	1.63	3.09513	0.001053
A_95_P128037	FG638848	unknown	not assigned.unknown	1.62667	3.08799	0.001868
A_95_P107512	FG645581	unknown	not assigned.unknown	1.62333	3.08086	0.002986
A_95_P131712	EB432097	unknown	not assigned.unknown	1.60667	3.04547	0.001719
A_95_P201952	TA17530_4097	unknown	not assigned.unknown	1.6	3.03143	0.002418
A_95_P160802	EH619499	unknown	not assigned.unknown	1.59333	3.01746	0.002207
A_95_P103637	CV016612	unknown	not assigned.unknown	1.59333	3.01746	0.024851
A_95_P292508	FG638848	unknown	not assigned.unknown	1.58667	3.00355	0.002406
A_95_P153892	EB684063	unknown	not assigned.unknown	1.58667	3.00355	0.00477
A_95_P141192	EB444985	unknown	not assigned.unknown	1.58333	2.99661	0.000347
A_95_P016871	EB442346	unknown	not assigned.unknown	1.58333	2.99661	0.003888
A_95_P164287	EH623430	unknown	not assigned.unknown	1.58333	2.99661	0.00586
A_95_P011556	EB679997	unknown	not assigned.unknown	1.58	2.9897	5.1e-05
A_95_P214937	TA20370_4097	unknown	not assigned.unknown	1.56333	2.95536	0.008257
A_95_P129427	EB429304	unknown	not assigned.unknown	1.56	2.94854	0.000506
A_95_P219027	DW001900	unknown	not assigned.unknown	1.56	2.94854	0.007262
A_95_P162442	EH621393	unknown	not assigned.unknown	1.54333	2.91467	0.010777
A_95_P114577	CV021676	unknown	not assigned.unknown	1.53	2.88786	0.000746
A_95_P146317	EB450322	unknown	not assigned.unknown	1.52333	2.87454	0.000817
A_95_P125092	DW004908	unknown	not assigned.unknown	1.51667	2.86129	0.000291
A_95_P195122	EB446559	unknown	not assigned.unknown	1.51333	2.85469	0.006141
A_95_P020886	TC9225	unknown	not assigned.unknown	1.51	2.8481	0.001778
A_95_P078785	BP527602	unknown	not assigned.unknown	1.51	2.8481	0.006815
A_95_P283653	FG634034	unknown	not assigned.unknown	1.50667	2.84153	0.000165
A_95_P271686	FG644182	unknown	not assigned.unknown	1.49667	2.8219	0.000179
A_95_P026391	EB434760	unknown	not assigned.unknown	1.49333	2.81539	0.01569
A_95_P262766	FG640449	unknown	not assigned.unknown	1.49	2.80889	0.009856
A_95_P194127	DW002434	unknown	not assigned.unknown	1.48333	2.79594	0.002498
A_95_P019226	TC8519	unknown	not assigned.unknown	1.47667	2.78305	0.002595
A_95_P109732	EB442346	unknown	not assigned.unknown	1.46667	2.76383	0.007077
A_95_P223747	EB681609	unknown	not assigned.unknown	1.46	2.75108	0.00605
A_95_P083550	FG644215	unknown	not assigned.unknown	1.46	2.75108	0.034566
A_95_P208692	TA19023_4097	unknown	not assigned.unknown	1.45	2.73208	0.00082
A_95_P141062	EB445966	unknown	not assigned.unknown	1.44333	2.71948	0.007066
A_95_P296068	FG641937	unknown	not assigned.unknown	1.43667	2.70695	0.000518
A_95_P261691	BP526347	unknown	not assigned.unknown	1.43667	2.70695	0.001992
A_95_P231759	FG136072	unknown	not assigned.unknown	1.43333	2.7007	0.004786
A_95_P203142	TA17790_4097	unknown	not assigned.unknown	1.43	2.69447	0.001299
A_95_P269076	DW003941	unknown	not assigned.unknown	1.43	2.69447	0.010645
A_95_P104882	CV017206	unknown	not assigned.unknown	1.42667	2.68825	0.002313
A_95_P228154	DW004594	unknown	not assigned.unknown	1.42333	2.68204	0.00127
A_95_P065990	BP136478	unknown	not assigned.unknown	1.42	2.67586	0.001675
A_95_P034588	AJ719184	unknown	not assigned.unknown	1.39667	2.63293	4.7e-05
A_95_P108037	CV018643	unknown	not assigned.unknown	1.39667	2.63293	0.009943
A_95_P225592	DW003763	unknown	not assigned.unknown	1.39	2.62079	0.000198
A_95_P086250	BP529487	unknown	not assigned.unknown	1.39	2.62079	0.012788
A_95_P153552	EB683798	unknown	not assigned.unknown	1.39	2.62079	4.4e-05
A_95_P117437	DV160344	unknown	not assigned.unknown	1.39	2.62079	0.000258
A_95_P218922	BP533757	unknown	not assigned.unknown	1.38667	2.61474	0.00234
A_95_P225242	FG140346	unknown	not assigned.unknown	1.38333	2.6087	0.007963
A_95_P209617	TA19229_4097	unknown	not assigned.unknown	1.38	2.60268	0.005325
A_95_P176822	TA11798_4097	unknown	not assigned.unknown	1.38	2.60268	0.032861
A_95_P031091	EB450512	unknown	not assigned.unknown	1.37333	2.59068	0.00389
A_95_P017471	EB681392	unknown	not assigned.unknown	1.37	2.58471	0.000881
A_95_P143962	EB447161	unknown	not assigned.unknown	1.35667	2.56093	0.000565
A_95_P002521	TA11922_4097	unknown	not assigned.unknown	1.35	2.54912	0.014648
A_95_P113927	CV021368	unknown	not assigned.unknown	1.34	2.53151	0.000212
A_95_P141312	EB445071	unknown	not assigned.unknown	1.33667	2.52567	0.000457
A_95_P090988	BP531163	unknown	not assigned.unknown	1.33667	2.52567	0.006927
A_95_P109317	TA11922_4097	unknown	not assigned.unknown	1.33667	2.52567	0.016641
A_95_P146582	EB450652	unknown	not assigned.unknown	1.31	2.47942	0.008843
A_95_P107377	CV018344	unknown	not assigned.unknown	1.30333	2.46798	0.006186
A_95_P090273	BP530884	unknown	not assigned.unknown	1.29667	2.45661	0.000351
A_95_P254319	FG634837	unknown	not assigned.unknown	1.29	2.44528	0.000633
A_95_P125187	DW004974	unknown	not assigned.unknown	1.28667	2.43964	0.002593
A_95_P027736	TA13134_4097	unknown	not assigned.unknown	1.28333	2.43401	0.000222
A_95_P266471	BP533757	unknown	not assigned.unknown	1.28333	2.43401	0.002026
A_95_P216582	TA20738_4097	unknown	not assigned.unknown	1.28333	2.43401	0.002905
A_95_P003431	TA13829_4097	unknown	not assigned.unknown	1.28333	2.43401	0.005547
A_95_P161722	EH620360	unknown	not assigned.unknown	1.28	2.42839	0.003143
A_95_P158137	EH616221	unknown	not assigned.unknown	1.28	2.42839	0.00024
A_95_P078540	BP527541	unknown	not assigned.unknown	1.27667	2.42279	0.006547
A_95_P114342	TA13134_4097	unknown	not assigned.unknown	1.27667	2.42279	6.4e-05
A_95_P012846	EB681392	unknown	not assigned.unknown	1.27333	2.41719	0.000292
A_95_P127237	EB426744	unknown	not assigned.unknown	1.27333	2.41719	0.001002
A_95_P196962	TA16457_4097	unknown	not assigned.unknown	1.26667	2.40605	0.004194
A_95_P002716	FG645249	unknown	not assigned.unknown	1.26333	2.4005	0.021886
A_95_P108082	CV018662	unknown	not assigned.unknown	1.26	2.39496	0.011666
A_95_P022116	FG635093	unknown	not assigned.unknown	1.26	2.39496	0.015996
A_95_P306618	FG635755	unknown	not assigned.unknown	1.25667	2.38943	0.000687
A_95_P112002	CV020471	unknown	not assigned.unknown	1.25667	2.38943	0.006717
A_95_P195442	TA16117_4097	unknown	not assigned.unknown	1.25333	2.38392	0.000671
A_95_P103982	CV016792	unknown	not assigned.unknown	1.25333	2.38392	0.024693
A_95_P274858	AM796145	unknown	not assigned.unknown	1.24667	2.37293	6.4e-05
A_95_P271946	FG145976	unknown	not assigned.unknown	1.24333	2.36745	0.003435
A_95_P006341	TA17902_4097	unknown	not assigned.unknown	1.24333	2.36745	0.007232
A_95_P109582	CV019372	unknown	not assigned.unknown	1.24	2.36199	0.003012
A_95_P202467	TA17643_4097	unknown	not assigned.unknown	1.23667	2.35653	0.005649
A_95_P009816	EB448132	unknown	not assigned.unknown	1.23	2.34567	0.001758
A_95_P177672	TA12042_4097	unknown	not assigned.unknown	1.22667	2.34026	0.003097
A_95_P256184	FG163825	unknown	not assigned.unknown	1.22667	2.34026	0.00853
A_95_P147292	EB451626	unknown	not assigned.unknown	1.22667	2.34026	0.012051
A_95_P132157	EB432626	unknown	not assigned.unknown	1.21667	2.32409	6.4e-05
A_95_P123562	DW003435	unknown	not assigned.unknown	1.21667	2.32409	0.000397
A_95_P103067	TA12042_4097	unknown	not assigned.unknown	1.21	2.31338	0.003214
A_95_P160332	FG636077	unknown	not assigned.unknown	1.20667	2.30804	0.000407
A_95_P125987	EB425170	unknown	not assigned.unknown	1.2	2.2974	0.002655
A_95_P307748	FG639340	unknown	not assigned.unknown	1.2	2.2974	0.007798
A_95_P286618	FG639886	unknown	not assigned.unknown	1.2	2.2974	0.028103
A_95_P016596	EB429278	unknown	not assigned.unknown	1.19667	2.29209	0.000504
A_95_P042011	BP130244	unknown	not assigned.unknown	1.19667	2.29209	0.00255
A_95_P218387	TA21163_4097	unknown	not assigned.unknown	1.19	2.28153	7.8e-05
A_95_P283403	EX465135	unknown	not assigned.unknown	1.19	2.28153	0.018293
A_95_P027471	DV160049	unknown	not assigned.unknown	1.18667	2.27626	0.000237
A_95_P150462	EB680547	unknown	not assigned.unknown	1.18667	2.27626	0.002648
A_95_P219597	DV159891	unknown	not assigned.unknown	1.18333	2.27101	0.026562
A_95_P177667	TA12041_4097	unknown	not assigned.unknown	1.18	2.26577	0.002636
A_95_P104862	CV017196	unknown	not assigned.unknown	1.17667	2.26054	0.029516
A_95_P109592	TA15601_4097	unknown	not assigned.unknown	1.17333	2.25532	0.011894
A_95_P001236	EH614346	unknown	not assigned.unknown	1.17333	2.25532	0.027873
A_95_P016126	EB446543	unknown	not assigned.unknown	1.17	2.25012	0.000447
A_95_P144577	EB448030	unknown	not assigned.unknown	1.17	2.25012	0.007465
A_95_P146612	EB450691	unknown	not assigned.unknown	1.16333	2.23974	0.003038
A_95_P289053	FG641473	unknown	not assigned.unknown	1.16	2.23457	0.011678
A_95_P106727	FG640449	unknown	not assigned.unknown	1.16	2.23457	0.031777
A_95_P150087	EB680152	unknown	not assigned.unknown	1.15667	2.22942	0.010995
A_95_P030291	TC13125	unknown	not assigned.unknown	1.15333	2.22427	0.000126
A_95_P111212	CV020099	unknown	not assigned.unknown	1.15333	2.22427	0.012883
A_95_P304043	FG187103	unknown	not assigned.unknown	1.15	2.21914	0.001866
A_95_P030141	EB446687	unknown	not assigned.unknown	1.15	2.21914	0.013164
A_95_P164362	EH623576	unknown	not assigned.unknown	1.14333	2.20891	0.012543
A_95_P123187	DW003073	unknown	not assigned.unknown	1.14	2.20381	9.9e-05
A_95_P219352	TA21377_4097	unknown	not assigned.unknown	1.13333	2.19365	0.002717
A_95_P268011	DV999194	unknown	not assigned.unknown	1.13	2.18859	0.001871
A_95_P197577	TA16594_4097	unknown	not assigned.unknown	1.12	2.17347	0.000564
A_95_P131002	TA13864_4097	unknown	not assigned.unknown	1.12	2.17347	0.002873
A_95_P290638	FG636196	unknown	not assigned.unknown	1.12	2.17347	0.003758
A_95_P193112	TA15601_4097	unknown	not assigned.unknown	1.11333	2.16345	0.013786
A_95_P208137	EB679127	unknown	not assigned.unknown	1.10667	2.15348	0.002445
A_95_P029921	DV162689	unknown	not assigned.unknown	1.10667	2.15348	0.003478
A_95_P030456	TC13201	unknown	not assigned.unknown	1.10333	2.14851	0.00135
A_95_P141262	EB445034	unknown	not assigned.unknown	1.10333	2.14851	0.014606
A_95_P009981	TA16594_4097	unknown	not assigned.unknown	1.1	2.14355	0.002354
A_95_P146782	EB450894	unknown	not assigned.unknown	1.09667	2.1386	0.016837
A_95_P208202	EB449785	unknown	not assigned.unknown	1.09	2.12874	0.00894
A_95_P193837	TA15757_4097	unknown	not assigned.unknown	1.08667	2.12383	0.000426
A_95_P272101	EB447618	unknown	not assigned.unknown	1.08667	2.12383	0.00183
A_95_P133222	EB434534	unknown	not assigned.unknown	1.08667	2.12383	0.013685
A_95_P094783	BP532868	unknown	not assigned.unknown	1.08333	2.11893	0.01465
A_95_P029936	TC12987	unknown	not assigned.unknown	1.08333	2.11893	0.021081
A_95_P273706	FG636077	unknown	not assigned.unknown	1.08	2.11404	0.000397
A_95_P163892	EH622951	unknown	not assigned.unknown	1.08	2.11404	0.004772
A_95_P145217	DV998919	unknown	not assigned.unknown	1.08	2.11404	0.004853
A_95_P031086	TA19607_4097	unknown	not assigned.unknown	1.07667	2.10916	0.000963
A_95_P297648	FG198080	unknown	not assigned.unknown	1.07333	2.10429	0.011325
A_95_P226124	DW004536	unknown	not assigned.unknown	1.06667	2.09459	0.000471
A_95_P074585	BP526509	unknown	not assigned.unknown	1.06667	2.09459	0.000149
A_95_P100583	BP535439	unknown	not assigned.unknown	1.06333	2.08975	0.001823
A_95_P224307	DV998919	unknown	not assigned.unknown	1.06333	2.08975	0.002884
A_95_P132822	FG633369	unknown	not assigned.unknown	1.06333	2.08975	0.008226
A_95_P206357	TA18496_4097	unknown	not assigned.unknown	1.06	2.08493	0.004452
A_95_P129292	TA17548_4097	unknown	not assigned.unknown	1.05667	2.08012	0.008419
A_95_P222207	DV999296	unknown	not assigned.unknown	1.05667	2.08012	0.000162
A_95_P205357	TA18266_4097	unknown	not assigned.unknown	1.05667	2.08012	0.013625
A_95_P009096	EB424911	unknown	not assigned.unknown	1.05333	2.07532	0.000111
A_95_P253239	DW003641	unknown	not assigned.unknown	1.05333	2.07532	0.000695
A_95_P093968	BP532507	unknown	not assigned.unknown	1.05333	2.07532	0.006429
A_95_P001681	DW000262	unknown	not assigned.unknown	1.05	2.07053	0.00314
A_95_P308218	FG641582	unknown	not assigned.unknown	1.05	2.07053	0.003425
A_95_P040731	BP129906	unknown	not assigned.unknown	1.04667	2.06575	0.000677
A_95_P019286	TA16261_4097	unknown	not assigned.unknown	1.04333	2.06098	0.000194
A_95_P150577	EB680694	unknown	not assigned.unknown	1.04333	2.06098	0.022824
A_95_P090208	BP530859	unknown	not assigned.unknown	1.04	2.05623	0.00071
A_95_P196207	TA16290_4097	unknown	not assigned.unknown	1.04	2.05623	0.00364
A_95_P139112	EB442808	unknown	not assigned.unknown	1.04	2.05623	0.005824
A_95_P207372	TA18725_4097	unknown	not assigned.unknown	1.03667	2.05148	0.000568
A_95_P017861	EB440968	unknown	not assigned.unknown	1.03667	2.05148	0.000568
A_95_P005481	EB427541	unknown	not assigned.unknown	1.03667	2.05148	0.016904
A_95_P112277	CV020606	unknown	not assigned.unknown	1.03667	2.05148	0.006581
A_95_P246247	EH614573	unknown	not assigned.unknown	1.03333	2.04675	0.002189
A_95_P283558	FG643419	unknown	not assigned.unknown	1.03333	2.04675	0.009579
A_95_P267766	AM837432	unknown	not assigned.unknown	1.03333	2.04675	0.036528
A_95_P119127	DV162197	unknown	not assigned.unknown	1.02667	2.03731	0.000785
A_95_P159937	EH618507	unknown	not assigned.unknown	1.02667	2.03731	0.002015
A_95_P312233	FG148516	unknown	not assigned.unknown	1.02333	2.03261	9.7e-05
A_95_P189472	EH614573	unknown	not assigned.unknown	1.01667	2.02324	0.001868
A_95_P211422	TA19607_4097	unknown	not assigned.unknown	1.01333	2.01857	0.000829
A_95_P262931	BP137328	unknown	not assigned.unknown	1.01333	2.01857	0.003537
A_95_P112642	CV020770	unknown	not assigned.unknown	1.01333	2.01857	0.010975
A_95_P293738	EB437382	unknown	not assigned.unknown	1.00667	2.00926	0.000487
A_95_P271376	EB442831	unknown	not assigned.unknown	1.00667	2.00926	0.014987
A_95_P292963	FG633299	unknown	not assigned.unknown	1.00333	2.00463	0.005976
A_95_P121932	DW002007	unknown	not assigned.unknown	1.00333	2.00463	0.016563
A_95_P224792	EB443436	unknown	not assigned.unknown	1.53333	2.89454	0.000612
A_95_P273031	FG644849	unknown	not assigned.unknown	1.43667	2.70695	0.003428
A_95_P210357	TA19380_4097	unknown	not assigned.unknown	1.32333	2.50244	0.004601
A_95_P295688	EB447606	unknown	not assigned.unknown	1.15333	2.22427	0.001085
A_95_P189412	TA14783_4097	unknown	not assigned.unknown	1.35333	2.55502	0.001053
A_95_P114537	TA12080_4097	unknown	not assigned.unknown	2.49667	5.6438	0.003653
A_95_P000451	TA12080_4097	unknown	not assigned.unknown	2.44333	5.43897	0.002909
A_95_P219507	AM808565	unknown	not assigned.unknown	1.41333	2.66352	0.000992
A_95_P257529	AM808565	unknown	not assigned.unknown	1.08667	2.12383	0.002969
A_95_P248877	EB679127	unknown	not assigned.unknown	1.27	2.41162	0.001671
		Nucleic acid and metabolism related-11 (2- 4.9 X)
A_95_P006031	CV016644	Inosine-uridine preferring nucleoside hydrolase	nuclecic acid related	1.65	3.13834	0.004535
A_95_P299863	FG182558	Inositol-1,4,5-triphosphate-5-phosphatase	nuclecic acid related	1.12	2.17347	0.001148
A_95_P274518	AM835908	Inositol-1,4,5-triphosphate-5-phosphatase (5PT4)	nuclecic acid related	1.11667	2.16845	0.001028
A_95_P156717	EH614704	Uricase	nucleotide metabolism.degradation	1.16667	2.24492	0.000725
A_95_P069940	BP192480	Uricase	nucleotide metabolism.degradation	1.14	2.20381	0.000184
A_95_P237119	DQ365933	Uricase / urate oxidase / nodulin 35, putative	nucleotide metabolism.degradation	1.11333	2.16345	0.000633
A_95_P107142	TA13160_4097	Adenylate kinase family protein	nucleotide metabolism.phosphotransfer and pyrophosphatases.adenylate kinase	1.06333	2.08975	0.005207
A_95_P290473	DV999704	Adenylate kinase family protein	nucleotide metabolism.phosphotransfer and pyrophosphatases.adenylate kinase	1.01333	2.01857	8.9e-05
A_95_P117147	DV159924	Nudix hydrolase 8	nucleotide metabolism.salvage.NUDIX hydrolases	2.23333	4.70219	0.001216
A_95_P209492	TA19202_4097	Nudix hydrolase homolog 8	nucleotide metabolism.salvage.NUDIX hydrolases	2.29333	4.90187	0.000843
A_95_P136712	EB440480	Nudix hydrolase homolog 8	nucleotide metabolism.salvage.NUDIX hydrolases	1.94333	3.84593	0.001698
		Protein syntheis, degradation, posttranslational modification and aminoacid metabolism related- 150 (2- 13.5 X)
A_95_P156877	EH614951	ATPase inhibitor, putative	protease inhibitor related	1.05	2.07053	0.000244
A_95_P105387	CV017445	Cucumisin-like serine protease	protease related	1.06667	2.09459	0.003134
A_95_P000776	X67075	Microbial serine proteinases inhibitor	protease inhibitor related	1.17667	2.26054	0.027769
A_95_P000771	X67076	Proteinase inhibitor I-B	protease inhibitor related	2.63	6.19026	0.002153
A_95_P003786	TA11883_4097	Ribosomal protein S10 containing protein, putative	protein synthesis related	1.94667	3.85483	0.002561
A_95_P002111	AM827677	Translation initiation factor eIF-4A1	protein synthesis related	2.56333	5.91072	2.8e-05
A_95_P072990	BP526097	Glycyl-tRNA synthetase, putative	protein.aa activation.glycine-tRNA ligase	2.75667	6.75833	0.034646
A_95_P195347	EH617306	N-1-naphthylphthalamic acid binding / aminopeptidase	protein.degradation	1.33667	2.52567	0.001299
A_95_P131087	EB431214	Peptidase M48 family protein	protein.degradation	1.38667	2.61474	0.000361
A_95_P191097	TA15156_4097	Peptidase M50 precursor	protein.degradation	1.97333	3.92674	0.015388
A_95_P010716	TA13715_4097	Pyrrolidone-carboxylate peptidase	protein.degradation	1.30333	2.46798	0.000642
A_95_P011921	DW000377	Pyrrolidone-carboxylate peptidase	protein.degradation	1.27333	2.41719	0.000666
A_95_P184527	TA13715_4097	Pyrrolidone-carboxylate peptidase	protein.degradation	1.26333	2.4005	0.000594
A_95_P195352	TA16097_4097	Xaa-Pro aminopeptidase 2	protein.degradation	1.26333	2.4005	0.001662
A_95_P024746	BP130288	Xaa-Pro aminopeptidase 2	protein.degradation	1.07667	2.10916	0.00501
A_95_P198587	TA16811_4097	AAA-type ATPase family protein	protein.degradation.AAA type	1.06333	2.08975	0.007609
A_95_P004716	DV161184	Aspartyl protease family protein	protein.degradation.aspartate protease	1.01667	2.02324	0.001326
A_95_P024721	TA16574_4097	Autophagy 8c protein	protein.degradation.autophagy	1.12333	2.1785	5.6e-05
A_95_P209742	TA19255_4097	Autophagy 8f protein	protein.degradation.autophagy	3.75333	13.4855	2.5e-05
A_95_P123532	DW003404	Autophagy 8f protein	protein.degradation.autophagy	1.77333	3.41843	6.5e-05
A_95_P288503	FG641869	Autophagy 8f protein	protein.degradation.autophagy	1.57667	2.9828	7.6e-05
A_95_P095078	FG641869	Autophagy-related protein 8, putative	protein.degradation.autophagy	1.58667	3.00355	0.0002
A_95_P117647	DV160569	Cathepsin B-like cysteine protease, putative	protein.degradation.cysteine protease	1.10667	2.15348	0.001231
A_95_P245427	EB438565	Cathepsin B-like cysteine protease, putative	protein.degradation.cysteine protease	1.93667	3.8282	0.003025
A_95_P019471	TA14297_4097	Cathepsin B-like cysteine protease, putative	protein.degradation.cysteine protease	1.82333	3.53898	0.000948
A_95_P025386	TA13467_4097	Cathepsin B-like cysteine protease, putative	protein.degradation.cysteine protease	1.34667	2.54324	0.001457
A_95_P016206	TA13466_4097	Cathepsin B-like cysteine proteinase	protein.degradation.cysteine protease	2.03	4.08405	0.005046
A_95_P108467	FG637164	Cysteine protease inhibitor, putative	protein.degradation.cysteine protease	1.20333	2.30271	0.000767
A_95_P292133	FG144691	Cysteine protease TDI-65 (tdi-65)	protein.degradation.cysteine protease	1.26667	2.40605	0.001589
A_95_P012341	TA14044_4097	Cysteine proteinase RD21a precursor, putative	protein.degradation.cysteine protease	2.11333	4.3269	0.000449
A_95_P013126	TA14043_4097	Cysteine-type endopeptidase	protein.degradation.cysteine protease	2.11667	4.33691	0.001116
A_95_P192272	TA15415_4097	FTsH 6 protease	protein.degradation.metalloprotease	1.89667	3.72352	0.002463
A_95_P226444	EB439491	FtsH protease	protein.degradation.metalloprotease	2.67667	6.39377	0.001863
A_95_P022491	TA15416_4097	FtsH protease	protein.degradation.metalloprotease	2.43333	5.4014	0.001917
A_95_P235294	EB425163	Peptidase S1 and S6, chymotrypsin/Hap	protein.degradation.serine protease	1.09667	2.1386	0.000376
A_95_P218682	DV161338	Serine carboxypeptidase-like 40	protein.degradation.serine protease	1.18667	2.27626	0.002678
A_95_P023871	TA15503_4097	serine carboxypeptidase-like 42	protein.degradation.serine protease	1.05	2.07053	5.9e-05
A_95_P228799	EB677431	Serine carboxypeptidase-like 42 precursor	protein.degradation.serine protease	1.13	2.18859	0.000103
A_95_P107994	CV018626	Serine carboxypeptidase-like 47	protein.degradation.serine protease	1.96	3.89062	0.003748
A_95_P114797	CV021763	Serine carboxypeptidase-like 48	protein.degradation.serine protease	1.21	2.31338	0.003208
A_95_P124272	DW004126	Serine carboxypeptidase-like 50	protein.degradation.serine protease	1.28667	2.43964	0.002111
A_95_P224937	FG136012	Subtilase	protein.degradation.subtilases	1.01333	2.01857	0.004205
A_95_P136152	EB439783	Subtilase family protein	protein.degradation.subtilases	1.78	3.43426	0.003556
A_95_P107622	CV018465	Subtilase family protein	protein.degradation.subtilases	1.23667	2.35653	0.001398
A_95_P026131	TA17129_4097	Subtilase family protein	protein.degradation.subtilases	1.09333	2.13366	0.001515
A_95_P143337	EB446669	Subtilisin-like protease	protein.degradation.subtilases	1.94	3.83706	0.002453
A_95_P107627	CV018466	Ubiquitin carrier-like protein	protein.degradation.ubiquitin.E2	1.36333	2.57279	8e-05
A_95_P178577	TA12284_4097	Ubiquitin carrier-like protein	protein.degradation.ubiquitin.E2	1.27	2.41162	0.000259
A_95_P164217	EH623365	Ubiquitin ligase E3	protein.degradation.ubiquitin.E2	1.16333	2.23974	0.002498
A_95_P203102	EB429600	Ubiquitin ligase E3	protein.degradation.ubiquitin.E2	1.00333	2.00463	0.004452
A_95_P140917	EB444726	Ubiquitin-conjugating enzym	protein.degradation.ubiquitin.E2	1.04	2.05623	0.018398
A_95_P012381	DW001653	Ubiquitin-conjugating enzyme	protein.degradation.ubiquitin.E2	1.46	2.75108	0.000168
A_95_P108157	TA12282_4097	Ubiquitin-conjugating enzyme	protein.degradation.ubiquitin.E2	1.39667	2.63293	0.000114
A_95_P110642	TA12282_4097	Ubiquitin-conjugating enzyme	protein.degradation.ubiquitin.E2	1.38333	2.6087	0.000149
A_95_P209547	FG645573	Ubiquitin-conjugating enzyme	protein.degradation.ubiquitin.E2	1.37333	2.59068	0.007447
A_95_P178567	TA12282_4097	Ubiquitin-conjugating enzyme	protein.degradation.ubiquitin.E2	1.35667	2.56093	0.000765
A_95_P117422	DV160333	Ubiquitin-conjugating enzyme raletd, putative	protein.degradation.ubiquitin.E2	1.49	2.80889	0.03601
A_95_P113022	TA12601_4097	Ubiquitin ligase E3	protein.degradation.ubiquitin.E3	2.12	4.34694	0.005475
A_95_P215672	TA20539_4097	Ubiquitin-conjugating enzyme	protein.degradation.ubiquitin.E3	1.85	3.605	0.000275
A_95_P223057	TA22166_4097	BT1 (BTB and TAZ domain protein 1)	protein.degradation.ubiquitin.E3.BTB/POZ Cullin3.BTB/POZ	3.00667	8.03705	0.014655
A_95_P227174	EB426240	C3HC4-type RING finger family protein	protein.degradation.ubiquitin.E3.RING	1.13667	2.19872	0.005559
A_95_P271731	EB445042	C3HC4-type RING finger family protein	protein.degradation.ubiquitin.E3.RING	1.20667	2.30804	0.000472
A_95_P158792	TA18836_4097	C3HC4-type RING finger family protein	protein.degradation.ubiquitin.E3.RING	1.04	2.05623	0.000234
A_95_P006276	DV158259	RING zinc finger protein-like protein, putative	protein.degradation.ubiquitin.E3.RING	2.08333	4.23785	0.019484
A_95_P269586	EB425527	RING zinc finger protein-like protein, putative	protein.degradation.ubiquitin.E3.RING	1.02	2.02792	0.001063
A_95_P289108	DV157571	Ubiquitin ligase E3	protein.degradation.ubiquitin.E3.RING	1.07333	2.10429	0.002204
A_95_P054436	BP133434	Ubiquitin-conjugating enzyme raletd, putative	protein.degradation.ubiquitin.E3.RING	1.36	2.56685	0.023363
A_95_P003881	FG641821	Ubiquitin-protein ligase	protein.degradation.ubiquitin.E3.RING	1.08667	2.12383	0.000229
A_95_P136942	EB440657	EIN3-binding F-box protein 1	protein.degradation.ubiquitin.E3.SCF.FBOX	1.14333	2.20891	0.002301
A_95_P254924	EB448804	F-box family protein	protein.degradation.ubiquitin.E3.SCF.FBOX	1.02667	2.03731	0.003246
A_95_P303953	FG643489	F-box protein PP2-B15-like, predicted	protein.degradation.ubiquitin.E3.SCF.FBOX	2.20667	4.61608	0.002576
A_95_P009851	TA14156_4097	Kelch repeat-containing F-box family protein	protein.degradation.ubiquitin.E3.SCF.FBOX	1.41667	2.66968	0.016194
A_95_P268586	DW002277	Kelch repeat-containing F-box family protein	protein.degradation.ubiquitin.E3.SCF.FBOX	1.08333	2.11893	0.0004
A_95_P123492	DW003353	NHL repeat-containing protein	protein.degradation.ubiquitin.E3.SCF.FBOX	2.04667	4.1315	0.004924
A_95_P028111	TA15042_4097	Peptidoglycan-binding LysM domain-containing protein	protein.degradation.ubiquitin.E3.SCF.FBOX	1.08333	2.11893	0.001547
A_95_P229474	EB680954	Peptidoglycan-binding LysM domain-containing protein	protein.degradation.ubiquitin.E3.SCF.FBOX	1.04333	2.06098	0.001067
A_95_P127077	EB426493	SKP1-interacting partner 1	protein.degradation.ubiquitin.E3.SCF.SKP	1.11	2.15846	0.000956
A_95_P025341	TA12601_4097	Ubiquitin ligase E3	protein.degradation.ubiquitin.E4	2.07	4.19887	0.007728
A_95_P112762	CV020825	Polyubiquitin OUB2 protein	protein.degradation.ubiquitin.ubiquitin	1.08333	2.11893	0.000156
A_95_P157738	EH615777	Polyubiquitin OUB2, putative	protein.degradation.ubiquitin.ubiquitin	1.13667	2.19872	0.000217
A_95_P010476	TA11987_4097	polyubiquitin protein	protein.degradation.ubiquitin.ubiquitin	1.03333	2.04675	0.000642
A_95_P164112	EH623254	Ubiquitin related	protein.degradation.ubiquitin.ubiquitin	1.04667	2.06575	0.000844
A_95_P099723	BP535042	Ubiquitin ligase E3, putative	protein.degradation.ubiquitin.ubiquitin protease	1.94667	3.85483	0.008917
A_95_P267641	DV161001	Immunophilin / FKBP-type peptidyl-prolyl cis-trans isomerase family protein	protein.folding	1.40667	2.65124	0.013985
A_95_P269001	DW003762	Beta-N-acetylhexosaminidase	protein.glycosylation.alpha-1,3-mannosyl-glycoprotein-beta-1,2-N-acetylglucosaminyltransferase(GnTI)	1.21667	2.32409	0.000915
A_95_P098698	BP534604	CBL interacting protein kinase	protein.postranslational modification	1.15667	2.22942	0.008587
A_95_P032101	EB683726	CBL-interacting protein kinase 23	protein.postranslational modification	1.04667	2.06575	0.000856
A_95_P101373	CN498813	CBL-interacting protein kinase 9	protein.postranslational modification	1.15333	2.22427	0.001006
A_95_P033324	AJ344616	CBL-interacting protein kinase 9	protein.postranslational modification	1.02667	2.03731	0.001235
A_95_P153462	EB683726	CIPK-like protein 1	protein.postranslational modification	1.17	2.25012	0.000836
A_95_P219012	TA21306_4097	MAP3Ka	protein.postranslational modification	1.16333	2.23974	0.000424
A_95_P030616	TA17712_4097	Mitogen-activated protein kinase	protein.postranslational modification	1.29667	2.45661	0.000292
A_95_P048676	BP131977	OBP3-responsive gene 1	protein.postranslational modification	2.74333	6.69616	0.00193
A_95_P051106	BP132563	OBP3-responsive gene 1 (ORG1), putative	protein.postranslational modification	1.40667	2.65124	0.012275
A_95_P012621	DV161154	Pentatricopeptide (PPR) repeat-containing protein	protein.postranslational modification	1.47	2.77022	0.000177
A_95_P207957	TA18860_4097	Pentatricopeptide (PPR) repeat-containing protein	protein.postranslational modification	1.43	2.69447	0.000165
A_95_P226469	EB680054	Pentatricopeptide (PPR) repeat-containing protein, putative	protein.postranslational modification	1.64667	3.13109	0.001737
A_95_P168131	EH664357	Protein kinase	protein.postranslational modification	1.01667	2.02324	0.000313
A_95_P149397	EB679234	Protein kinase, 41K	protein.postranslational modification	1.32	2.49666	0.011943
A_95_P144932	EB448488	Protein kinase, putative	protein.postranslational modification	1.41	2.65737	0.006225
A_95_P132732	EB433366	Serine/threonine kinase	protein.postranslational modification	1.12667	2.18354	0.036594
A_95_P125522	EB102909	Serine/threonine kinase	protein.postranslational modification	2.85333	7.22668	0.006314
A_95_P015591	TA15397_4097	Serine/threonine protein kinase B-raf	protein.postranslational modification	1.02667	2.03731	0.000365
A_95_P118653	DV161729	Serine/threonine protein kinase SAPK8-like protein	protein.postranslational modification	2.11	4.31691	0.025525
A_95_P157827	EH615857	Serine/threonine protein kinase SAPK8-like protein	protein.postranslational modification	1.41667	2.66968	0.012076
A_95_P125357	DW005153	Serine/threonine protein kinase SAPK8-like protein	protein.postranslational modification	2.44	5.42642	0.023018
A_95_P290014	DV161729	Serine/threonine protein kinase SAPK8-like protein	protein.postranslational modification	2.22333	4.66971	0.022288
A_95_P311288	FG141368	Serine/threonine-protein kinase cx32, putative	protein.postranslational modification	1.06333	2.08975	0.001707
A_95_P190912	EH620499	Signal transducer/ two-component sensor molecule, putative	protein.postranslational modification	2.51	5.6962	0.019228
A_95_P273761	EH620246	TLP1 protein	protein.postranslational modification	2.84	7.1602	0.040827
A_95_P162157	EH621011	Protein kinase binding domain	protein.postranslational modification.kinase.receptor like cytoplasmatic kinase IX	1.1	2.14355	0.003428
A_95_P206922	TA18627_4097	LysM-domain containing receptor-like kinase	protein.postranslational modification.kinase.receptor like cytoplasmatic kinase VII	1.58667	3.00355	0.004877
A_95_P252549	EH624365	LysM-domain containing receptor-like kinase	protein.postranslational modification.kinase.receptor like cytoplasmatic kinase VII	1.42667	2.68825	0.005183
A_95_P068130	BP137059	Protein kinase, putative	protein.postranslational modification.kinase.receptor like cytoplasmatic kinase VII	1.15667	2.22942	0.01828
A_95_P144732	EB448246	Protein kinase, putative	protein.postranslational modification.kinase.receptor like cytoplasmatic kinase VII	1.43333	2.7007	0.0311
A_95_P093283	TA12804_4097	Eukaryotic translation initiation factor SUI1, putativeessed	protein.synthesis.initiation	1.48333	2.79594	0.007232
A_95_P004331	TA12804_4097	Translation initiation factor SUI1	protein.synthesis.initiation	1.64667	3.13109	0.003449
A_95_P158967	TA12804_4097	Translation initiation factor SUI1	protein.synthesis.initiation	1.06	2.08493	0.002682
A_95_P224967	EB426172	Translation initiation factor, putative	protein.synthesis.initiation	1.39667	2.63293	0.021325
A_95_P002436	TA12805_4097	Translation initiation factor-like protein	protein.synthesis.initiation	1.61667	3.06666	0.003846
A_95_P216457	EB450703	30S ribosomal protein	protein.synthesis.ribosomal protein.prokaryotic.chloroplast.30S subunit.S30A	1.05667	2.08012	0.027974
A_95_P000726	EB441939	60S ribosomal protein L13	protein.synthesis.ribosomal protein.prokaryotic.chloroplast.30S subunit.S30A	2.66667	6.3496	0.000218
A_95_P222842	TA22120_4097	60S ribosomal protein L18A-like	protein.synthesis.ribosomal protein.prokaryotic.chloroplast.30S subunit.S30A	1.23667	2.35653	0.000663
A_95_P002561	TA19143_4097	18S ribosomal RNA gene	protein.synthesis.ribosomal protein.unknown.unknown	1.80667	3.49833	0.005212
A_95_P295758	EB447976	a	protein.synthesis.ribosomal protein.unknown.unknown	2.24	4.72397	0.005018
A_95_P031291	EB433445	RNA polymerase sigma subunit SigD, putative	protein.synthesis.ribosomal protein.unknown.unknown	2.52	5.73582	0.007561
A_95_P083335	FG638409	RNA polymerase sigma subunit SigD, putative	protein.synthesis.ribosomal protein.unknown.unknown	2.49333	5.63077	0.005857
A_95_P132757	EB433445	RNA polymerase sigma subunit SigD, putative	protein.synthesis.ribosomal protein.unknown.unknown	2.47667	5.5661	0.008898
A_95_P287373	FG638409	RNA polymerase sigma subunit SigD, putative	protein.synthesis.ribosomal protein.unknown.unknown	2.42333	5.36409	0.005681
A_95_P078055	BP527416	Peroxisomal membrane protein 22 kDa related, putative	protein.targeting.peroxisomes	1.15333	2.22427	0.018415
A_95_P123402	DW003244	ER lumen protein retaining receptor family protein	protein.targeting.secretory pathway.ER	1.37667	2.59668	0.000481
A_95_P216467	DV160776	ADP-ribosylation factor-like A1C	protein.targeting.secretory pathway.unspecified	1.16	2.23457	0.0097
A_95_P007441	AB075948	Vacuolar processing enzyme-1b	protein.targeting.secretory pathway.vacuole	1.14667	2.21402	0.00324
A_95_P108662	CV018941	Alanine acetyl transferase-like protein	Acyl transferases	1.29333	2.45094	0.002325
A_95_P198707	DW001909	ACT domain-containing protein	amino acid metabolism	1.8	3.4822	0.004812
A_95_P021041	TA14454_4097	Urease accessory protein G	amino acid metabolism.degradation.glutamate family.arginine	1.65333	3.1456	0.0027
A_95_P226679	EB425900	Urease accessory protein G	amino acid metabolism.degradation.glutamate family.arginine	1.43333	2.7007	0.002837
A_95_P104507	CV017047	Urease accessory protein G	amino acid metabolism.degradation.glutamate family.arginine	1.00333	2.00463	0.002967
A_95_P116247	DV158867	Urease accessory protein G	amino acid metabolism.degradation.glutamate family.arginine	1.07333	2.10429	0.003735
A_95_P140402	EB444325	Branched-chain amino acid aminotransferase	amino acid metabolism.synthesis.branched chain group.common.branched-chain amino acid aminotransferase	1.22	2.32947	0.003968
A_95_P265461	EH622629	Alanine--glyoxylate aminotransferase, putative	amino acid metabolism.synthesis.central amino acid metabolism.alanine.alanine-glyoxylate aminotransferase	1.33333	2.51984	0.000149
A_95_P024616	TA13879_4097	Beta-alanine-pyruvate aminotransferase, putative	amino acid metabolism.synthesis.central amino acid metabolism.alanine.alanine-glyoxylate aminotransferase	1.24333	2.36745	0.000248
A_95_P022621	EB681352	Beta-alanine-pyruvate aminotransferase, putative	amino acid metabolism.synthesis.central amino acid metabolism.alanine.alanine-glyoxylate aminotransferase	1.23667	2.35653	0.000195
A_95_P012221	AF352732	Glutamate decarboxylase	amino acid metabolism.synthesis.central amino acid metabolism.GABA.Glutamate decarboxylase	2.15333	4.44854	0.00918
A_95_P179182	TA12444_4097	Glutamate decarboxylase	amino acid metabolism.synthesis.central amino acid metabolism.GABA.Glutamate decarboxylase	1.88	3.68075	0.013716
A_95_P283868	FG633793	Glutamate decarboxylase isozyme 1 (NtGAD1)	amino acid metabolism.synthesis.central amino acid metabolism.GABA.Glutamate decarboxylase	1.82333	3.53898	0.000999
A_95_P259636	FG169266	Glutamate decarboxylase isozyme 1 (NtGAD1)	amino acid metabolism.synthesis.central amino acid metabolism.GABA.Glutamate decarboxylase	1.73333	3.32495	0.000941
A_95_P147427	EB451837	Aspartate-glutamate racemase family	amino acid metabolism.synthesis.glutamate family.arginine.aspartate racemase	1.32667	2.50822	0.01527
A_95_P200982	TA17327_4097	Cysteine synthase	amino acid metabolism.synthesis.serine-glycine-cysteine group.cysteine.OASTL	1.14	2.20381	0.004621
A_95_P126377	EB425720	Cysteine synthase	amino acid metabolism.synthesis.serine-glycine-cysteine group.cysteine.OASTL	1.06	2.08493	0.010619
		Photosyntheis and chloroplast related- 28 (2 -4.6 X)
A_95_P000630	EH622880	CP12 precursor	PS.calvin cycle	1.27667	2.42279	0.014049
A_95_P010701	TA17132_4097	Fructose-bisphosphate aldolase	PS.calvin cycle.aldolase	1.01	2.01391	0.004147
A_95_P235124	DV998904	Fructose-bisphosphate aldolase, putative	PS.calvin cycle.aldolase	1.21333	2.31873	0.000545
A_95_P103337	TA17132_4097	Fructose-bisphosphate aldolase, putative	PS.calvin cycle.aldolase	1.17667	2.26054	0.001544
A_95_P177937	TA12107_4097	Glyceraldehyde-3-phosphate dehydrogenase	PS.calvin cycle.GAP	1.28333	2.43401	0.000418
A_95_P272936	EB680311	ATP synthase protein I -related	PS.lightreaction.ATP synthase	1.43	2.69447	0.031625
A_95_P159077	EH617027	H+-transporting ATP synthase chain9 - like protein	PS.lightreaction.ATP synthase.subunit B_ (ATPX)	1.6	3.03143	0.003471
A_95_P126337	EB425680	Alternative oxidase	PS.lightreaction.cyclic electron flow-chlororespiration	1.00667	2.00926	0.00918
A_95_P181252	EB679822	PGR5-like A	PS.lightreaction.cyclic electron flow-chlororespiration	1.19667	2.29209	6.9e-05
A_95_P258952	EB429556	PGR5-LIKE A	PS.lightreaction.cyclic electron flow-chlororespiration	1.26667	2.40605	5.6e-05
A_95_P181262	TA12939_4097	PGR5-like A	PS.lightreaction.cyclic electron flow-chlororespiration	1.13333	2.19365	0.000134
A_95_P181257	EB679822	PGR5-like A	PS.lightreaction.cyclic electron flow-chlororespiration	1.07	2.09943	0.000488
A_95_P022991	TA16052_4097	Post-illumination chlorophyll fluorescence increase protein	PS.lightreaction.cyclic electron flow-chlororespiration	2.21333	4.63746	0.011923
A_95_P086255	FG194366	NAD(P)H:plastoquinone dehydrogenase complex	PS.lightreaction.NADH DH	1.25333	2.38392	0.00274
A_95_P028586	EB680897	NAD(P)H:plastoquinone dehydrogenase complex	PS.lightreaction.NADH DH	1.22333	2.33486	0.001216
A_95_P132292	FG194366	NAD(P)H:plastoquinone dehydrogenase complex	PS.lightreaction.NADH DH	1.12	2.17347	0.004447
A_95_P113417	CV021138	Photosystem I subunit L	PS.lightreaction.photosystem I.PSI polypeptide subunits	1.06	2.08493	0.001088
A_95_P000371	TA11911_4097	Photosystem I subunit L (PSAL)	PS.lightreaction.photosystem I.PSI polypeptide subunits	1.17333	2.25532	3.1e-05
A_95_P112802	CV020851	Photosystem I subunit O	PS.lightreaction.photosystem I.PSI polypeptide subunits	1.05333	2.07532	0.000381
A_95_P105412	CV017454	Photosystem II subunit R	PS.lightreaction.photosystem II.PSII polypeptide subunits	1.05667	2.08012	8.4e-05
A_95_P176697	TA11728_4097	Photosystem II subunit R	PS.lightreaction.photosystem II.PSII polypeptide subunits	1.05667	2.08012	0.000517
A_95_P119822	DV999410	PPL2 (PsbP-like protein 2)	PS.lightreaction.photosystem II.PSII polypeptide subunits	1.20333	2.30271	0.00142
A_95_P228739	FG641655	PPL2 (PsbP-like protein 2)	PS.lightreaction.photosystem II.PSII polypeptide subunits	1.02	2.02792	0.001105
A_95_P144957	EB448513	(S)-2-hydroxy-acid oxidase, peroxisomal, putative	PS.photorespiration.glycolate oxydase	1.70333	3.25653	0.000295
A_95_P000056	EH620863	Chloroplast oxygen-evolving protein 16 kDa	photosynthesis related	1.63667	3.10947	0.004952
A_95_P127997	EB427568	Plastid terminal oxidase (PTOX)	plastid development	1.01	2.01391	0.009548
A_95_P211417	TA19605_4097	Chloroplast inner membrane	chloroplast related	1.04667	2.06575	0.028594
A_95_P264481	AM793637	Chloroplast genome	chloroplast related	1.21	2.31338	8e-05
		ROS, peroxidase and oxidoreductases related-73 ( 2- 14 X)
A_95_P011116	TA15854_4097	Membrane steroid-binding protein 1, putative	redox.ascorbate and glutathione	1.17667	2.26054	0.002447
A_95_P194267	EB449400	MSBP1 (membrane steroid binding protein 1)	redox.ascorbate and glutathione	1.30333	2.46798	0.001759
A_95_P181497	TA12996_4097	Glutathione peroxidase	redox.ascorbate and glutathione.glutathione	1.07	2.09943	0.003101
A_95_P250097	EB449449	Glutathione peroxidase	redox.ascorbate and glutathione.glutathione	1.02667	2.03731	0.002913
A_95_P181492	TA12995_4097	Glutathione peroxidase	redox.ascorbate and glutathione.glutathione	1.22	2.32947	0.000729
A_95_P110122	TA12996_4097	Glutathione peroxidase	redox.ascorbate and glutathione.glutathione	1.04333	2.06098	0.002245
A_95_P088893	BP530262	Glutathione peroxidase, putative	redox.ascorbate and glutathione.glutathione	1.29	2.44528	0.025063
A_95_P034339	EB449449	Phospholipid hydroperoxide glutathione peroxidase	redox.ascorbate and glutathione.glutathione	1.13333	2.19365	0.000513
A_95_P012116	U07627	Catalase (CAT-1)	redox.dismutases and catalases	1.53	2.88786	0.003412
A_95_P105342	FG132880	Catalase isozyme 1	redox.dismutases and catalases	1.41333	2.66352	0.002942
A_95_P001321	CV017371	Catalase isozyme 1	redox.dismutases and catalases	1.41	2.65737	0.002705
A_95_P177127	EF532799	Catalase like	redox.dismutases and catalases	1.52667	2.88119	0.006745
A_95_P295908	FG132880	SR1 catalase (CAT-1)	redox.dismutases and catalases	1.37667	2.59668	0.006949
A_95_P000361	U07627	SR1 catalase (CAT-1)	redox.dismutases and catalases	1.32667	2.50822	0.00902
A_95_P268211	DW000075	Glutaredoxin family protein	redox.glutaredoxins	1.18667	2.27626	0.010949
A_95_P023291	FG645383	Non-symbiotic hemoglobin 3	redox.heme	1.41667	2.66968	0.005947
A_95_P018716	TA16588_4097	Oxidoreductase family protein	ROS related	1.30333	2.46798	0.017113
A_95_P152727	EB683068	Oxidoreductase/ transition metal ion binding protein	ROS related	1.13667	2.19872	0.028695
A_95_P295468	FG637012	Thioredoxin-like protein	ROS related	2.39667	5.26585	0.008548
A_95_P142922	EB446320	Thioredoxin-like protein, putative	ROS related	2.49667	5.6438	0.023722
A_95_P187112	TA14274_4097	Glutathione peroxidase, putative	misc.glutathione S transferases	1.55333	2.93494	0.025476
A_95_P163312	EH622305	Glutathione S-transferase	misc.glutathione S transferases	3.04	8.22491	0.000913
A_95_P246042	DW000121	Glutathione S-transferase	misc.glutathione S transferases	1.06	2.08493	0.002943
A_95_P231884	DV160385	Glutathione S-transferase 12	misc.glutathione S transferases	1.08667	2.12383	0.002144
A_95_P178972	DV162525	Glutathione S-transferase T2	misc.glutathione S transferases	1.14	2.20381	0.002891
A_95_P240454	DV162525	Glutathione S-transferase T2, putative	misc.glutathione S transferases	1.11667	2.16845	0.002435
A_95_P177857	EH621190	Glutathione S-transferase, C-terminal domain	misc.glutathione S transferases	2.13333	4.3873	0.005782
A_95_P007911	TA14239_4097	Glutathione transferase	misc.glutathione S transferases	1.18667	2.27626	0.00688
A_95_P010971	DV162525	Glutathione transferase	misc.glutathione S transferases	1.17	2.25012	0.004344
A_95_P258281	EB431441	Glutathione transferase	misc.glutathione S transferases	1.15333	2.22427	0.023312
A_95_P248862	X64399	Glutathione transferase	misc.glutathione S transferases	3.17	9.00047	0.000865
A_95_P182022	TA13116_4097	Glutathione transferase	misc.glutathione S transferases	2.36333	5.14558	0.000511
A_95_P161997	EH620702	Glutathione transferase	misc.glutathione S transferases	2.01667	4.04648	0.000374
A_95_P136182	EB439818	Glutathione transferase	misc.glutathione S transferases	1.20333	2.30271	0.000498
A_95_P198448	TA16779_4097	Glutathione transferase	misc.glutathione S transferases	1.18	2.26577	0.00152
A_95_P142727	EB446140	Glutathione transferase	misc.glutathione S transferases	1.09667	2.1386	0.001156
A_95_P229239	DV162712	Glutathione transferase	misc.glutathione S transferases	1.02667	2.03731	0.001722
A_95_P010131	X64399	Glutathione transferase 9	misc.glutathione S transferases	3.08	8.45614	0.001189
A_95_P193602	DQ350335	Cytochrome P450	ROS related	1.21333	2.31873	0.001644
A_95_P196247	DQ350362	Cytochrome P450 71D7, putative	ROS related	3.08	8.45614	0.00011
A_95_P193607	DQ350338	Cytochrome p450 related	ROS related	1.44333	2.71948	0.003068
A_95_P186802	DQ350318	Cytochrome 450 family protein	misc.cytochrome P450	1.66333	3.16748	0.021312
A_95_P217592	DQ350320	Cytochrome 450 related	misc.cytochrome P450	1.63667	3.10947	0.000295
A_95_P015271	TA11797_4097	Cytochrome oxidase subunit I	misc.cytochrome P450	2.07333	4.20858	0.021869
A_95_P105422	TA11797_4097	Cytochrome oxidase subunit I, hypothwtical	misc.cytochrome P450	2.12	4.34694	0.016237
A_95_P124017	DW003870	Cytochrome P450	misc.cytochrome P450	1.67667	3.19688	0.002331
A_95_P216762	DQ350358	Cytochrome P450	misc.cytochrome P450	3.80667	13.9933	0.000209
A_95_P251152	EB424840	Cytochrome P450 76B1	misc.cytochrome P450	2.54333	5.82934	0.000115
A_95_P209942	TA19295_4097	Cytochrome P450 monooxygenase	misc.cytochrome P450	1.63333	3.10229	0.000682
A_95_P156942	DQ350358	Cytochrome P450 related	misc.cytochrome P450	3.35667	10.2437	0.000193
A_95_P161912	DQ350318	Cytochrome p450 related	misc.cytochrome P450	1.33667	2.52567	0.024066
A_95_P024691	TA17824_4097	Cytochrome P450, putative	misc.cytochrome P450	2.37	5.16941	0.000149
A_95_P006776	AB006654	Cytochrome P450, putative	misc.cytochrome P450	1.49333	2.81539	0.025902
A_95_P211102	FG139286	Cytochrome P450, putative	misc.cytochrome P450	1.05	2.07053	0.002626
A_95_P191682	AF092915	Cytochrome P450-dependent fatty acid hydroxylase	misc.cytochrome P450	1.59333	3.01746	0.030504
A_95_P282428	AM838243	Flavonoid 3',5'-hydroxylase -like protein	cytochrome related	1.42667	2.68825	0.000926
A_95_P103132	CV016360	Flavonol synthase/flavanone 3-hydroxylase, putative	cytochrome related	1.07	2.09943	0.007652
A_95_P011866	EB681738	Cationic peroxidase 1	misc.peroxidases	1.31333	2.48515	0.004993
A_95_P188977	AB044154	Cationic peroxidase 2 precursor	misc.peroxidases	2.81667	7.04533	0.000414
A_95_P016471	DW003925	Peroxidase	misc.peroxidases	3.22667	9.36103	0.00076
A_95_P240174	DW003925	Peroxidase	misc.peroxidases	2.54667	5.84283	0.000298
A_95_P030766	FG637828	Peroxidase	misc.peroxidases	2.54667	5.84283	0.00078
A_95_P291358	DW003925	Peroxidase	misc.peroxidases	2.44	5.42642	0.00047
A_95_P188972	DW003925	Peroxidase	misc.peroxidases	2.43667	5.41389	0.000749
A_95_P003626	FG637828	Peroxidase	misc.peroxidases	1.54333	2.91467	0.006373
A_95_P220957	EB449799	Peroxidase 21 (PER21)	misc.peroxidases	1.14333	2.20891	0.014075
A_95_P177717	TA12055_4097	Peroxidase,	misc.peroxidases	1.24	2.36199	0.003465
A_95_P135667	FG637828	Peroxidase, putative	misc.peroxidases	2.46	5.50217	0.000377
A_95_P008126	TA12056_4097	Secretory peroxidase	misc.peroxidases	1.31	2.47942	0.003191
A_95_P112997	AF149251	Secretory peroxidase	misc.peroxidases	1.26	2.39496	0.010542
A_95_P110332	CV019688	Secretory peroxidase	misc.peroxidases	1.22333	2.33486	0.012542
A_95_P034843	EH664907	Peroxidase 12 (PER12)	misc.peroxidases	1.11333	2.16345	0.014418
A_95_P008316	EB449250	NAD-dependent epimerase/dehydratase	oxidoreductase	1.01667	2.02324	0.001496
		RNA processing and binding related-11 (2-4.6 X)
A_95_P101168	BQ843215	RRNA assembly protein Mis3	RNA binding related	1.35333	2.55502	0.027585
A_95_P059680	BP134799	U6 small nuclear RNA	RNA binding related	1.54333	2.91467	0.014663
A_95_P087783	BP529878	U6 snRNA pseudogene (LeU6.2ps)	RNA binding related	1.94	3.83706	0.013321
A_95_P058476	BP134482	ERI1 exoribonuclease, putative	RNA processing related	1.06	2.08493	0.000527
A_95_P154357	EG649549	Fibrillarin, putative	RNA processing related	1.46667	2.76383	0.020222
A_95_P258956	DW000081	Plastid matK gene for maturase K	RNA splicing related	1.47	2.77022	0.002869
A_95_P185302	TA13882_4097	CCR4 associated factor 1-related protein	RNA.processing.ribonucleases	1.87667	3.67226	0.002328
A_95_P185012	TA13822_4097	CCR4 associated factor 1-related protein (CAF1)	RNA.processing.ribonucleases	1.9	3.73213	0.033274
A_95_P189682	TA14840_4097	Pherophorin-C2 protein	RNA.RNA binding	1.02	2.02792	0.015477
A_95_P106502	EH616340	RNA-binding gricine-rich protein-1	RNA.RNA binding	2.20333	4.60542	0.040817
A_95_P257524	AM804856	RNA-binding gricine-rich protein-1c, putative	RNA.RNA binding	1.77	3.41054	0.035379
		TRanscription factors related-86 ( 2- 6.4X)
A_95_P267226	DV159281	BHLH transcription factor	RNA.regulation of transcription.bHLH,Basic Helix-Loop-Helix family	1.31667	2.4909	0.003936
A_95_P206662	TA18566_4097	MYC transcription factor	RNA.regulation of transcription.bHLH,Basic Helix-Loop-Helix family	1.16667	2.24492	0.007886
A_95_P022156	TA15922_4097	Basic leucine-zipper 44	RNA.regulation of transcription.bZIP transcription factor family	1.36667	2.57874	0.005377
A_95_P237574	U90214	Leucine zipper transcription factor TGA2.1	RNA.regulation of transcription.bZIP transcription factor family	1.05	2.07053	0.003023
A_95_P006856	NP916818	Transcription factor, putative	RNA.regulation of transcription.bZIP transcription factor family	1.17333	2.25532	0.035559
A_95_P217352	TA20914_4097	Zinc finger (B-box type) family protein	RNA.regulation of transcription.C2C2(Zn) CO-like, Constans-like zinc finger family	1.15667	2.22942	0.014877
A_95_P112417	TA16815_4097	Cys2-His2 type zinc finger protein	RNA.regulation of transcription.C2H2 zinc finger family	1.16667	2.24492	0.028257
A_95_P007316	AY248904	EIN3 (Ethylene-Insensitive 3)	RNA.regulation of transcription.EIN3-like(EIL) transcription factor family	1.33333	2.51984	0.002286
A_95_P188932	TA14682_4097	EIN3 (Ethylene-Insensitive 3)	RNA.regulation of transcription.EIN3-like(EIL) transcription factor family	1.27333	2.41719	0.001726
A_95_P151427	FG160075	Myb family transcription factor	RNA.regulation of transcription.G2-like transcription factor family, GARP	1.00333	2.00463	0.012617
A_95_P213597	EH623411	GRAS1	RNA.regulation of transcription.GRAS transcription factor family	1.23	2.34567	0.005511
A_95_P137022	EB440779	BEL1-related homeotic protein 11	RNA.regulation of transcription.HB,Homeobox transcription factor family	1.35	2.54912	0.002012
A_95_P137292	EB441011	Bell-like homeodomain protein 2	RNA.regulation of transcription.HB,Homeobox transcription factor family	1.12	2.17347	0.008261
A_95_P088028	BP529943	Bell-like homeodomain protein 2	RNA.regulation of transcription.HB,Homeobox transcription factor family	1.24	2.36199	0.000517
A_95_P208797	TA19048_4097	Bell-like homeodomain protein 3	RNA.regulation of transcription.HB,Homeobox transcription factor family	1.95667	3.88164	0.00082
A_95_P201762	TA17492_4097	Bell-like homeodomain protein 3	RNA.regulation of transcription.HB,Homeobox transcription factor family	1.64667	3.13109	0.000599
A_95_P017341	BP134080	Bell-like homeodomain protein 3	RNA.regulation of transcription.HB,Homeobox transcription factor family	1.5	2.82843	0.00112
A_95_P037771	BP129089	Bell-like homeodomain protein 3	RNA.regulation of transcription.HB,Homeobox transcription factor family	1.27667	2.42279	0.001641
A_95_P145222	TA18693_4097	HAT22 transcription factor	RNA.regulation of transcription.HB,Homeobox transcription factor family	1.18667	2.27626	0.000959
A_95_P220962	TA21720_4097	Homeobox protein knotted-1-like 3, putative	RNA.regulation of transcription.HB,Homeobox transcription factor family	1.33667	2.52567	0.009256
A_95_P145137	EB448685	Homeobox-leucine zipper protein ATHB-6-like, predicted	RNA.regulation of transcription.HB,Homeobox transcription factor family	1.37333	2.59068	0.00102
A_95_P092983	BP532080	Homeobox-leucine zipper protein HAT7, putative	RNA.regulation of transcription.HB,Homeobox transcription factor family	1.59333	3.01746	0.012582
A_95_P258446	FG141746	Homeodomain leucine zipper protein (hb-1)	RNA.regulation of transcription.HB,Homeobox transcription factor family	1.14667	2.21402	0.00199
A_95_P150127	TA15197_4097	Homeodomain leucine zipper protein CPHB-5, putative	RNA.regulation of transcription.HB,Homeobox transcription factor family	1.29	2.44528	0.001328
A_95_P191277	TA15197_4097	Homeodomain leucine zipper protein HDZ3	RNA.regulation of transcription.HB,Homeobox transcription factor family	1.25333	2.38392	0.001923
A_95_P025351	TA15197_4097	Homeodomain leucine zipper protein HDZ3	RNA.regulation of transcription.HB,Homeobox transcription factor family	1.17667	2.26054	0.002837
A_95_P152542	TA15197_4097	Homeodomain leucine zipper protein HDZ3	RNA.regulation of transcription.HB,Homeobox transcription factor family	1.28333	2.43401	0.00171
A_95_P019941	DW001739	Homeodomain protein Hfi22	RNA.regulation of transcription.HB,Homeobox transcription factor family	1.17667	2.26054	0.001698
A_95_P034658	AY101610	Homeodomain protein Hfi22	RNA.regulation of transcription.HB,Homeobox transcription factor family	1.58333	2.99661	0.00079
A_95_P200227	EH616905	Homeodomain-leucine zipper transcription factor, putative	RNA.regulation of transcription.HB,Homeobox transcription factor family	1.93	3.81055	0.000109
A_95_P252734	EH616905	Homeodomain-leucine zipper, putative	RNA.regulation of transcription.HB,Homeobox transcription factor family	1.98667	3.9632	0.000138
A_95_P013711	TA16042_4097	Leucine zipper, homeobox-associated	RNA.regulation of transcription.HB,Homeobox transcription factor family	1.05667	2.08012	0.003084
A_95_P199627	TA17035_4097	TAGL12 transcription factor	RNA.regulation of transcription.MADS box transcription factor family	1.68667	3.21912	0.000127
A_95_P106127	EF051129	High mobility group protein 2-like	RNA.regulation of transcription.Nucleosome/chromatin assembly factor group	1.03333	2.04675	0.005911
A_95_P284928	DV162180	Two-component response regulator-like PRR95, putative	RNA.regulation of transcription.Psudo ARR transcription factor family	2.48333	5.59188	0.031965
A_95_P226329	EB680294	DC1 domain-containing protein	RNA.regulation of transcription.unclassified	2.23667	4.71307	0.000862
A_95_P181577	TA13013_4097	DC1 domain-containing protein	RNA.regulation of transcription.unclassified	2.18333	4.54202	0.000742
A_95_P009481	TA13012_4097	DC1 domain-containing protein	RNA.regulation of transcription.unclassified	2.09667	4.2772	0.000985
A_95_P181572	TA13012_4097	DC1 domain-containing protein	RNA.regulation of transcription.unclassified	2.07333	4.20858	0.002274
A_95_P019061	TA12425_4097	Multiple stress-responsive zinc-finger protein ISAP1, putative	RNA.regulation of transcription.unclassified	1.38333	2.6087	0.000853
A_95_P212457	FG633793	Phosphoinositide-interacting protein 3	RNA.regulation of transcription.unclassified	1.35667	2.56093	0.00215
A_95_P109367	CV019266	Remorin 2 (rem-2) protein	RNA.regulation of transcription.unclassified	1.18	2.26577	0.011773
A_95_P006111	TA13617_4097	Remorin family protein	RNA.regulation of transcription.unclassified	1.36333	2.57279	0.004052
A_95_P003236	TA13618_4097	Remorin family protein	RNA.regulation of transcription.unclassified	1.34	2.53151	0.002388
A_95_P234449	FG639094	Remorin family protein	RNA.regulation of transcription.unclassified	1.24	2.36199	0.00746
A_95_P096373	BP533597	Zinc finger (DNL type) family protein	RNA.regulation of transcription.unclassified	1.83333	3.56359	0.000269
A_95_P135867	DV160063	Zinc finger (AN1-like) family protein	RNA.regulation of transcription.unclassified	1.64	3.11666	0.030559
A_95_P151122	TA15633_4097	Zinc finger (AN1-like) family protein	RNA.regulation of transcription.unclassified	1.52333	2.87454	0.040349
A_95_P103042	FG143585	Zinc finger (AN1-like) family protein	RNA.regulation of transcription.unclassified	1.18	2.26577	0.00128
A_95_P016081	TA17875_4097	Zinc finger (AN1-like) family protein	RNA.regulation of transcription.unclassified	1.50667	2.84153	0.03254
A_95_P193262	TA15633_4097	Zinc finger (AN1-like) family protein	RNA.regulation of transcription.unclassified	1.34333	2.53737	0.036593
A_95_P114782	CV021755	Zinc finger (AN1-like) family protein	RNA.regulation of transcription.unclassified	1.28667	2.43964	0.001078
A_95_P206547	FG158098	Zinc finger (AN1-like) family protein	RNA.regulation of transcription.unclassified	1.07333	2.10429	0.013385
A_95_P302878	FG635812	Zinc finger (B-box type) family protein	RNA.regulation of transcription.unclassified	1.17333	2.25532	0.024883
A_95_P023856	EB426055	Zinc finger (DNL type) family protein	RNA.regulation of transcription.unclassified	1.88667	3.6978	0.000204
A_95_P109022	CV019112	Zinc finger and C2 domain protein-like	RNA.regulation of transcription.unclassified	2.35667	5.12186	0.000447
A_95_P148192	EB677428	Zinc finger CCCH domain-containing protein 2-like, predicted	RNA.regulation of transcription.unclassified	1.67667	3.19688	0.001379
A_95_P164622	EH623893	Zinc finger, B-box	RNA.regulation of transcription.unclassified	1.39333	2.62685	0.008995
A_95_P205397	TA18277_4097	Zinc finger, B-box	RNA.regulation of transcription.unclassified	1.27	2.41162	0.002332
A_95_P161277	EH620028	Zinc finger, C2H2-type	RNA.regulation of transcription.unclassified	1.09	2.12874	0.008117
A_95_P183942	TA13575_4097	Zinc-binding family protein	RNA.regulation of transcription.unclassified	1.2	2.2974	0.001594
A_95_P248372	DW001800	Zinc-binding family protein	RNA.regulation of transcription.unclassified	1.02	2.02792	0.005507
A_95_P217537	TA20955_4097	DNA-binding protein 4	RNA.regulation of transcription.WRKY domain transcription factor family	1.18667	2.27626	0.007839
A_95_P112217	CV020579	WRKY DNA-binding protein	RNA.regulation of transcription.WRKY domain transcription factor family	2.63667	6.21893	0.00025
A_95_P255914	EH617029	WRKY transcription factor-30	RNA.regulation of transcription.WRKY domain transcription factor family	1.26333	2.4005	0.013351
A_95_P159082	EH617029	WRKY transcription factor-30	RNA.regulation of transcription.WRKY domain transcription factor family	1.53333	2.89454	0.007746
A_95_P163907	EH622966	WRKY2, putative	RNA.regulation of transcription.WRKY domain transcription factor family	1.26	2.39496	0.002773
A_95_P032421	AB063575	WRKY33 transcription factor	RNA.regulation of transcription.WRKY domain transcription factor family	2.68667	6.43824	0.000212
A_95_P007411	AB063573	WRKY33 transcription factor	RNA.regulation of transcription.WRKY domain transcription factor family	1.80333	3.49026	0.01459
A_95_P101338	AB063573	WRKY33 transcription factor	RNA.regulation of transcription.WRKY domain transcription factor family	1.43333	2.7007	0.029063
A_95_P194052	TA15810_4097	WRKY53 protein	RNA.regulation of transcription.WRKY domain transcription factor family	1.63333	3.10229	0.000185
A_95_P255899	EH623997	WRKY53 transcription factor	RNA.regulation of transcription.WRKY domain transcription factor family	1.90333	3.74076	7.2e-05
A_95_P032896	AF193771	WRKY70 transcription factor	RNA.regulation of transcription.WRKY domain transcription factor family	1.83667	3.57184	0.006729
A_95_P258031	EH618950	WRKY70 transcription factor	RNA.regulation of transcription.WRKY domain transcription factor family	1.26	2.39496	0.003903
A_95_P273796	EH622266	WRKY70 transcription factor	RNA.regulation of transcription.WRKY domain transcription factor family	1.25333	2.38392	0.001758
A_95_P222837	EB428872	WRKY70 transcription factor	RNA.regulation of transcription.WRKY domain transcription factor family	1.17333	2.25532	0.041655
A_95_P004626	D61377	WRKY-type transcription factor related	RNA.regulation of transcription.WRKY domain transcription factor family	1.32667	2.50822	0.000881
A_95_P204447	TA18068_4097	DNA binding protein, putative	transcription factor related	1.76333	3.39482	0.004332
A_95_P026836	BP526782	DNA-binding protein, putative	transcription factor related	1.07	2.09943	0.014876
A_95_P306578	FG635672	FLORICULA/LEAFY-like protein (PFL) gene, putative	transcription factor related	2.45333	5.4768	0.036934
A_95_P134717	EB437400	Nam-like protein 10	transcription factor related	1.25	2.37841	0.002023
A_95_P083090	BP528672	Ring H2 zinc finger related	transcription factor related	1.28667	2.43964	8.4e-05
A_95_P011451	EB449889	Transcription factor, putative	transcription factor related	1.18333	2.27101	0.018724
A_95_P233479	FG641901	Basic helix-loop-helix (bHLH) family protein	Transcription factore related	1.48	2.78949	0.006267
A_95_P104477	CV017036	CCCH-type zinc finger protein, putative	Transcription factore related	1.17	2.25012	0.001086
A_95_P104382	CV016979	Gip1 protein related cluster	Transcription factore related	2.15667	4.45883	0.030936
		Secondary metabloism and flavonoids related-24 (2-10.2 X)
A_95_P215947	TA20597_4097	Dihydroflavonol 4-reductase	secondary metabolism.flavonoids.dihydroflavonols	1.56333	2.95536	0.013039
A_95_P291748	EB424773	Scenescence related gene 1	secondary metabolism.flavonoids.flavonols	1.62	3.07375	0.001421
A_95_P180402	TA12734_4097	3-hydroxy-3-methylglutaryl-coenzyme A reductase	secondary metabolism.isoprenoids.mevalonate pathway.HMG-CoA reductase	1.14667	2.21402	0.003119
A_95_P183872	AB049816	Isopentenyl-diphosphate delta-isomerase	secondary metabolism.isoprenoids.mevalonate pathway.isopentenyl pyrophosphate:dimethyllallyl pyrophosphate isomerase	1.33333	2.51984	0.000194
A_95_P031591	EH618558	5-epi-aristolochene synthase	secondary metabolism.isoprenoids.terpenoids	2.89333	7.42985	0.000805
A_95_P007511	AF272244	5-epi-aristolochene synthase	secondary metabolism.isoprenoids.terpenoids	2.84333	7.17676	0.000687
A_95_P257114	EH621975	5-epi-aristolochene synthase	secondary metabolism.isoprenoids.terpenoids	2.71667	6.57352	0.000727
A_95_P178782	EH618558	5-epi-aristolochene synthase	secondary metabolism.isoprenoids.terpenoids	2.65333	6.29119	0.000634
A_95_P273726	EH619367	Epi-arisotolchene synthase 110	secondary metabolism.isoprenoids.terpenoids	2.23667	4.71307	0.006776
A_95_P027701	TA12341_4097	Epi-arisotolchene synthase 110	secondary metabolism.isoprenoids.terpenoids	1.48333	2.79594	0.026163
A_95_P160707	EH623458	Epi-arisotolchene synthase 110	secondary metabolism.isoprenoids.terpenoids	1.42	2.67586	0.028688
A_95_P259126	EH623458	Epi-arisotolchene synthase 110	secondary metabolism.isoprenoids.terpenoids	1.04667	2.06575	0.02801
A_95_P178767	TA12338_4097	Terpene synthase/cyclase family protein	secondary metabolism.isoprenoids.terpenoids	1.49333	2.81539	0.018948
A_95_P124057	DW003905	Anthranilate N-benzoyltransferase-like protein	secondary metabolism.phenylpropanoids	1.39333	2.62685	0.001004
A_95_P200822	TA17291_4097	Isochorismatase hydrolase	secondary metabolism.phenylpropanoids	3.35333	10.2201	0.006249
A_95_P016146	TA17291_4097	Isochorismatase hydrolase	secondary metabolism.phenylpropanoids	3.23667	9.42614	0.005441
A_95_P200827	EB448410	Isochorismatase hydrolase	secondary metabolism.phenylpropanoids	2.66333	6.33495	0.003823
A_95_P236259	FG642265	Iron-sulfur assembly protein IscA	secondary metabolism.sulfur-containing	1.22667	2.34026	0.000492
A_95_P024061	TA16142_4097	Iron-sulfur assembly protein IscA	secondary metabolism.sulfur-containing	1.07667	2.10916	0.001422
A_95_P161287	EH620031	10-deacetylbaccatin III 10-O-acetyltransferase	Terpenoid biosynthesis	1.31667	2.4909	0.026431
A_95_P136687	EB449973	Glucosyltransferase, putative	flavinoid bisynthesis	1.26333	2.4005	0.000225
A_95_P292563	EB427707	FMO-like monooxygenase/ oxidoreductase	misc.oxidases - copper, flavone etc.	1.20333	2.30271	0.00186
A_95_P013896	EB684084	NADP-dependent oxidoreductase, putative	misc.oxidases - copper, flavone etc.	1.25667	2.38943	0.00034
A_95_P221732	TA21882_4097	Polyamine oxidase 2	misc.oxidases - copper, flavone etc.	1.46667	2.76383	0.019005
		Signalling related-37 (2- 5.5 X)
A_95_P111507	CV020237	Patched protein homolog 1	Signalling related	1.11333	2.16345	0.000401
A_95_P063565	BP135814	Calcium-binding EF hand family protein	signalling.calcium	1.11	2.15846	0.000706
A_95_P195052	AY971376	Calcium-dependent protein kinase (CPK5)	signalling.calcium	1.17333	2.25532	0.000291
A_95_P102552	CV016071	Calcium-dependent protein kinase (CPK5)	signalling.calcium	1.06667	2.09459	0.000779
A_95_P000636	DV999134	Calmodulin, putative	signalling.calcium	1.32333	2.50244	0.001547
A_95_P135457	EB438908	Calmodulin, putative	signalling.calcium	1.26	2.39496	0.000819
A_95_P206302	TA18485_4097	Calmodulin, putative	signalling.calcium	1.25	2.37841	0.000676
A_95_P028226	TC12221	Calmodulin-5/6/7/8	signalling.calcium	1.45667	2.74473	0.005683
A_95_P254654	EH620516	Calmodulin-binding protein	signalling.calcium	1.70333	3.25653	0.003148
A_95_P201617	EH620516	Calmodulin-binding protein	signalling.calcium	1.66667	3.1748	0.002866
A_95_P140022	TA17508_4097	Calmodulin-binding protein-related	signalling.calcium	1.01667	2.02324	0.003452
A_95_P067875	BP136988	Calmodulin-related protein	signalling.calcium	1.40667	2.65124	0.007486
A_95_P072980	BP526095	Calmodulin-related protein	signalling.calcium	1.17	2.25012	0.005492
A_95_P027856	EB442502	Calmodulin-related protein	signalling.calcium	1.02	2.02792	0.003124
A_95_P297148	EB681755	Embryo sac development arrest 39	signalling.calcium	1.21333	2.31873	0.007077
A_95_P128052	EB427609	Rubisco subunit binding-protein beta subunit-like	signalling.calcium	1.46667	2.76383	0.010159
A_95_P185092	TA13840_4097	Sodium/calcium exchanger family protein	signalling.calcium	1.14333	2.20891	0.023651
A_95_P260091	DV162086	YT521-B-like protein, predicted	signalling.calcium	1.44333	2.71948	0.013577
A_95_P160657	EH619322	GTP-binding family protein	signalling.G-proteins	1.20667	2.30804	0.010908
A_95_P220937	EB438139	GTP-binding family protein	signalling.G-proteins	1.72333	3.30198	0.007797
A_95_P146837	EB450984	Glutamate receptor 3.3 precursor	signalling.in sugar and nutrient physiology	1.16	2.23457	0.000166
A_95_P143882	EB447073	Glutamate receptor 3.3 precursor	signalling.in sugar and nutrient physiology	1.22	2.32947	0.000844
A_95_P195077	AB020590	Mitogen associate protein kinase 3	signalling.MAP kinases	1.95	3.86375	0.00106
A_95_P024461	AB020590	Mitogen associate protein kinase 3	signalling.MAP kinases	1.94667	3.85483	0.000953
A_95_P031266	TA16601_4097	Mitogen associate protein kinase 3	signalling.MAP kinases	1.40333	2.64512	0.001048
A_95_P009996	TA16600_4097	Mitogen-activated kinase alpha, putative	signalling.MAP kinases	1.40667	2.65124	0.000128
A_95_P240519	AY319760	Mitogen-activated protein kinase	signalling.MAP kinases	1.59333	3.01746	0.000135
A_95_P109322	AB020590	Mitogen-activated protein kinase 3	signalling.MAP kinases	2.46667	5.52765	0.000389
A_95_P225707	X69971	Mitogen-activated protein kinase homolog NTF3	signalling.MAP kinases	1.22333	2.33486	0.00274
A_95_P114262	CV021521	Receptor-like protein kinase FERONIA-like	signalling.receptor kinases	1.19667	2.29209	0.000992
A_95_P208947	TA19083_4097	Leucine rich repeat family protein	signalling.receptor kinases.leucine rich repeat VIII-2	1.15333	2.22427	0.011
A_95_P221787	TA21893_4097	Leucine-rich repeat transmembrane protein kinase, putative	signalling.receptor kinases.leucine rich repeat XI	2.09667	4.2772	0.01156
A_95_P213267	AB073628	Leucine-rich repeat transmembrane protein kinase, putative	signalling.receptor kinases.leucine rich repeat XI	1.95667	3.88164	3.6e-05
A_95_P153212	EB683512	Receptor protein kinase CLAVATA1 precursor	signalling.receptor kinases.leucine rich repeat XI	1.25	2.37841	0.001483
A_95_P299068	FG155138	Receptor protein kinase CLAVATA1 precursor, putative	signalling.receptor kinases.leucine rich repeat XI	1.14333	2.20891	0.000293
A_95_P242622	DW000916	Leucine-rich repeat family protein	signalling.receptor kinases.misc	1.15333	2.22427	0.002008
A_95_P014431	EB429498	C2 domain containg protein	calcium dependent	2.35667	5.12186	0.000856
		Biotic and abiotic stress related- 174 (2 - 24.1 X)
A_95_P102453	CV016028	Thionin-like protein (D6)	Stress .biotic	2.02333	4.06522	0.00902
A_95_P110192	CV019616	Thionin-like protein (D6)	Stress .biotic	1.94333	3.84593	0.00937
A_95_P114917	CV021818	Thionin-like protein (D6)	Stress .biotic	1.90333	3.74076	0.016407
A_95_P108767	CV018994	Hydrogen peroxide-induced 1	stress abiotic	2.37667	5.19335	0.002874
A_95_P009426	TA12687_4097	BAX inhibitor motif-containing protein 4, putative	stress biotic	1.08333	2.11893	0.002217
A_95_P034953	BJ999191	EIG like	stress biotic	3.44667	10.9031	0.019881
A_95_P004391	EH618856	EIG like	stress biotic	3.44333	10.8779	0.019929
A_95_P113432	EB683763	EIG like	stress biotic	2.93333	7.63873	0.017243
A_95_P178317	TA12212_4097	EIG like	stress biotic	2.45333	5.4768	0.014664
A_95_P244642	EB424839	FBL4 protein (BAX inhibitor protein)	stress biotic	1.11333	2.16345	0.000985
A_95_P184207	TA13640_4097	Hyper sensitive induce protein (Band 7 family protein)	stress biotic	1.10667	2.15348	0.001103
A_95_P162662	EH621663	Hypersensitive-induced reaction protein	stress biotic	1.27667	2.42279	0.001282
A_95_P155792	TA16504_4097	Hypersensitive-induced reaction protein	stress biotic	1.12	2.17347	0.001033
A_95_P248197	FG160346	Hypersensitive-induced response (band 7 family) protein	stress biotic	1.03	2.04202	0.000448
A_95_P003006	FG151495	Tumor-related protein	stress biotic	2.28	4.85678	0.008082
A_95_P005501	TA12601_4097	Tumor-related protein	stress biotic	2.10667	4.30695	0.006211
A_95_P155332	EG650015	Tumor-related protein precursor	stress biotic	1.04	2.05623	0.000708
A_95_P188597	TA14606_4097	Abscisic stress ripening protein	stress related	1.07	2.09943	0.000384
A_95_P176777	TA11768_4097	Glycine rich protein	stress related	1.92333	3.79298	0.005173
A_95_P103757	CV016677	Glycine rich protein	stress related	1.61333	3.05958	0.003984
A_95_P103362	FG169086	Glycine-rich protein	stress related	2.26333	4.80099	0.011057
A_95_P286013	FG169086	Glycine-rich protein	stress related	2.20333	4.60542	0.010992
A_95_P107497	FG639744	Glycine-rich protein (LeGRP1)	stress related	1.67	3.18215	0.003213
A_95_P002946	CV020003	Glycine-rich protein (LeGRP1)	stress related	1.79	3.45815	0.003633
A_95_P164872	EH624277	Glycine-rich protein precursor	stress related	2.17333	4.51064	0.001709
A_95_P103367	DV159758	Glycine-rich protein precursor (GRP)	stress related	2.20333	4.60542	0.002105
A_95_P156937	DV159758	Glycine-rich protein precursor (GRP)	stress related	1.98667	3.9632	0.002426
A_95_P104267	DV159758	Glycine-rich protein precursor (GRP)	stress related	1.60333	3.03845	0.004473
A_95_P000696	FG639744	Glycine-rich protein TomR2 (TomR2)	stress related	1.64	3.11666	0.005358
A_95_P206577	TA18548_4097	Glycine-rich protein, hypothetical	stress related	1.63	3.09513	0.006581
A_95_P254204	EB426930	Glycine-rich protein, putative	stress related	2.02	4.05584	0.006211
A_95_P201137	EB450512	Stress up-regulated Nod 19 family	stress related	1.48667	2.80241	0.002344
A_95_P182347	TA13192_4097	ASR2	Stress response	1.05	2.07053	0.003955
A_95_P146122	TA13193_4097	ASR2 - Lycopersicon peruvianum var. humifusum	Stress response	1.07667	2.10916	0.003135
A_95_P268451	EB445078	EDR1 protein, putative	stress. Biotic	1.48667	2.80241	0.008907
A_95_P176202	X65700	Osmotin 34 precursor	stress.abiotic	3.39	10.4831	0.001063
A_95_P180587	M64081	Osmotin 34 precursor	stress.abiotic	2.06333	4.17951	0.003437
A_95_P002546	TA13085_4097	Osmotin precursor	stress.abiotic	3.83667	14.2874	0.00078
A_95_P106637	TA13085_4097	Osmotin precursor	stress.abiotic	3.77	13.6422	0.000658
A_95_P113967	CV021386	Osmotin precursor	stress.abiotic	2	4	0.000178
A_95_P180577	TA12781_4097	Osmotin precursor	stress.abiotic	1.58333	2.99661	0.000844
A_95_P105032	EB428527	Cold acclimation protein COR413-PM1, putative	stress.abiotic.cold	2.96	7.78124	0.016306
A_95_P009051	EB441160	Cold acclimation protein WCOR413-like	stress.abiotic.cold	3.23333	9.40438	0.017284
A_95_P190187	TA14956_4097	Cold acclimation protein WCOR413-like	stress.abiotic.cold	3.07667	8.43663	0.018372
A_95_P184147	EB679701	Cold acclimation protein WCOR413-like	stress.abiotic.cold	1.50667	2.84153	7e-05
A_95_P157202	EH615226	Cold acclimation WCOR413-like protein	stress.abiotic.cold	1.44667	2.72578	0.000141
A_95_P184152	TA13626_4097	Cold acclimation WCOR413-like protein gamma	stress.abiotic.cold	1.42333	2.68204	0.000434
A_95_P242052	AJ718945	SRC2 protein	stress.abiotic.cold	1.16	2.23457	0.00082
A_95_P102522	CV016057	Stress-responsive protein, putative	stress.abiotic.cold	2.92	7.56846	0.016063
A_95_P028846	TA11767_4097	Dehydrin	stress.abiotic.drought	1.09	2.12874	0.000349
A_95_P002756	TA11916_4097	Dehydrin-like protein	stress.abiotic.drought	1.67667	3.19688	0.00127
A_95_P108122	EB428016	Dehydrin-like protein	stress.abiotic.drought	1.49333	2.81539	0.0001
A_95_P003641	EB428016	Dehydrin-like protein	stress.abiotic.drought	1.46667	2.76383	5.1e-05
A_95_P142897	EB428016	Dehydrin-like protein	stress.abiotic.drought	1.31667	2.4909	0.000179
A_95_P112102	EB428016	Dehydrin-like protein	stress.abiotic.drought	1.30667	2.47369	8.3e-05
A_95_P162677	EH621675	Dehydrin-like protein	stress.abiotic.drought	1.16667	2.24492	9.7e-05
A_95_P000576	EB446879	Dehydration-induced protein ERD15	stress.abiotic.drought/salt	1.59	3.01049	0.002354
A_95_P235119	EH615107	ERD15 protein	stress.abiotic.drought/salt	1.41333	2.66352	0.001707
A_95_P030076	TA18497_4097	17.5 kDa class I heat shock protein	stress.abiotic.heat	1.40333	2.64512	0.011383
A_95_P180267	TA12704_4097	17.8 kDa class I heat shock protein (HSP17.8-CI)	stress.abiotic.heat	2.34	5.06303	0.002065
A_95_P233289	CV016412	26.5 kDa class P-related heat shock protein (HSP26.5-P)	stress.abiotic.heat	1.42	2.67586	0.013457
A_95_P250877	DV160326	Chaperone protein dnaJ 20	stress.abiotic.heat	1.17	2.25012	0.001061
A_95_P215127	TA20416_4097	Chaperone protein dnaJ 20	stress.abiotic.heat	1.15667	2.22942	0.00041
A_95_P036603	BP128776	DNAJ heat shock N-terminal domain-containing protein	stress.abiotic.heat	4.59333	24.1397	0.02902
A_95_P233959	DV999223	DnaJ protein, putative	stress.abiotic.heat	1.76667	3.40267	0.018573
A_95_P132857	EB433648	DnaJ-like protein	stress.abiotic.heat	1.17667	2.26054	0.000804
A_95_P015951	TA15761_4097	Heat shock factor	stress.abiotic.heat	1.83	3.55537	0.001009
A_95_P238019	AB014483	Heat shock factor	stress.abiotic.heat	1.81333	3.51453	0.000673
A_95_P193862	TA15762_4097	Heat shock factor	stress.abiotic.heat	1.45667	2.74473	0.001438
A_95_P012171	EB447760	Heat shock factor 4	stress.abiotic.heat	1.53	2.88786	0.001018
A_95_P014836	TA16067_4097	Heat shock protein	stress.abiotic.heat	1.76	3.38698	0.014285
A_95_P016221	EB431066	Heat shock protein 18.2	stress.abiotic.heat	1.59333	3.01746	0.003514
A_95_P254174	EB449045	Heat shock protein binding	stress.abiotic.heat	1.32333	2.50244	0.00028
A_95_P031601	TA16934_4097	Heat shock protein binding	stress.abiotic.heat	2.20333	4.60542	0.000426
A_95_P177572	TA12010_4097	Hsp20.1 protein	stress.abiotic.heat	1.96333	3.89962	0.00933
A_95_P015871	TA12007_4097	Hsp20.1 protein	stress.abiotic.heat	1.63	3.09513	0.003543
A_95_P029586	EB450630	J8; heat shock protein binding / unfolded protein binding	stress.abiotic.heat	1.61333	3.05958	0.022729
A_95_P078340	CV016412	26.5 kDa class P-related heat shock protein (HSP26.5-P)	stress.abiotic.heat	1.14	2.20381	0.017508
A_95_P135532	TA21534_4097	wound inducive protein	stress.abiotic.touch/wounding	3.18667	9.10505	0.000374
A_95_P203552	TA17877_4097	Wound-induced protein 1	stress.abiotic.touch/wounding	1.69333	3.23403	0.00013
A_95_P228419	DW003680	Wound-induced protein 1	stress.abiotic.touch/wounding	1.64	3.11666	0.000162
A_95_P239144	FG164149	Wound-induced protein 1	stress.abiotic.touch/wounding	1.55333	2.93494	0.003984
A_95_P006821	TA17849_4097	Wound-induced protein 1	stress.abiotic.touch/wounding	1.43	2.69447	0.004703
A_95_P222807	TA22113_4097	Wound-induced WI12	stress.abiotic.touch/wounding	1.64	3.11666	0.000687
A_95_P196392	TA16328_4097	Wound-responsive family protein	stress.abiotic.touch/wounding	3.32333	10.0097	0.007848
A_95_P008951	TA16328_4097	Wound-responsive family protein	stress.abiotic.touch/wounding	2.80333	6.98051	0.004149
A_95_P220092	TA21534_4097	wound-responsive protein-related	stress.abiotic.touch/wounding	3.12333	8.71399	0.000359
A_95_P224867	AB009885	Wound-responsive protein-related	stress.abiotic.touch/wounding	2.69333	6.46806	0.000373
A_95_P105622	EB440996	Bet v I allergen family protein	stress.abiotic.unspecified	2.75	6.72717	0.001505
A_95_P010771	X51426	Acidic chitinase PR-P	stress.biotic	2.83	7.11074	0.005073
A_95_P162717	Z11564	Acidic endochitinase (CHIB1)	stress.biotic	1.86667	3.64689	0.000361
A_95_P128342	X51426	Acidic endochitinase P precursor	stress.biotic	2.98	7.88986	0.004406
A_95_P030516	Z11563	Acidic endochitinase precursor	stress.biotic	1.57333	2.97592	0.001379
A_95_P160827	TA18974_4097	Acidic endochitinase precursor	stress.biotic	1.47667	2.78305	0.001926
A_95_P305858	EF183473	Basic chitinase I-like	stress.biotic	1.88667	3.6978	0.002954
A_95_P179847	M15173	Basic endochitinase	stress.biotic	2.07333	4.20858	0.000565
A_95_P159427	EH617615	Basic endochitinase (CHIB1)	stress.biotic	3.07	8.39773	0.000651
A_95_P188287	Z11564	Basic endochitinase (CHIB1)	stress.biotic	3.40667	10.605	0.000545
A_95_P013991	Z11564	Basic endochitinase (CHIB1)	stress.biotic	2.95667	7.76328	0.000768
A_95_P159072	EH617015	Basic endochitinase precursor	stress.biotic	2.81	7.01285	3.7e-05
A_95_P220487	TA21618_4097	EDS1-like protein, putative	stress.biotic	1.30667	2.47369	0.000805
A_95_P188312	TA14543_4097	Elicitor inducible gene NtEIG-A1	stress.biotic	1.03333	2.04675	0.019313
A_95_P193792	TA15746_4097	Elicitor inducible protein	stress.biotic	2.57333	5.95183	0.013845
A_95_P015286	DW003897	Elicitor inducible protein	stress.biotic	2.55	5.85634	0.017113
A_95_P058611	TA15746_4097	Elicitor inducible protein	stress.biotic	2.17333	4.51064	0.016234
A_95_P000258	EB441762	Elicitor resposible protein	stress.biotic	1.9	3.73213	0.00132
A_95_P005206	TA11753_4097	Elicitor resposible protein	stress.biotic	1.82667	3.54717	0.001719
A_95_P110052	CV019567	Elicitor resposible protein	stress.biotic	1.80333	3.49026	0.003974
A_95_P104032	EB437923	Elicitor resposible protein	stress.biotic	1.57333	2.97592	0.002013
A_95_P247247	EB437923	Elicitor resposible protein	stress.biotic	1.55667	2.94173	0.001956
A_95_P258021	FG166340	Elicitor resposible protein	stress.biotic	1.1	2.14355	0.016801
A_95_P102472	TA11752_4097	Elicitor resposible protein (TCIP)	stress.biotic	1.82	3.53081	0.00278
A_95_P002542	TA11752_4097	Elicitor resposible protein (TCIP)	stress.biotic	1.81667	3.52266	0.003174
A_95_P105517	CV017494	Endochitinase	stress.biotic	2.02333	4.06522	0.002071
A_95_P032271	A16119	Endochitinase A precursor	stress.biotic	2.1	4.28709	0.000889
A_95_P007591	S44869	Endochitinase A precursor	stress.biotic	1.52667	2.88119	0.017887
A_95_P105127	CV017311	Endochitinase A precursor related	stress.biotic	1.92667	3.80176	0.001189
A_95_P007676	M15173	Endochitinase B precursor	stress.biotic	2.06	4.16986	0.000668
A_95_P162057	EH620807	Endochitinase PR4 precursor, putative	stress.biotic	1.05667	2.08012	0.000398
A_95_P007481	X95343	Hsr201 protein	stress.biotic	1.27333	2.41719	0.040577
A_95_P155857	EG650296	Leucine-rich repeat protein	stress.biotic	1.38	2.60268	0.010368
A_95_P249797	BP529388	Leucine-rich repeat protein	stress.biotic	1.30333	2.46798	0.012744
A_95_P115287	M64081	Osmotin 34 precursor	stress.biotic	2.33	5.02805	0.00294
A_95_P004201	X65700	Osmotin precursor	stress.biotic	1.98667	3.9632	0.013189
A_95_P092108	EB446912	Pathogenesis-related family protein	stress.biotic	1.49667	2.8219	0.000361
A_95_P205112	EH621604	Pathogenesis-related family protein	stress.biotic	1.46	2.75108	0.002917
A_95_P157317	FG640154	Pathogenesis-related protein (PRP) 1	stress.biotic	1.00667	2.00926	0.003284
A_95_P003871	FG641379	Pathogenesis-related protein 1 precursor (PRP 1)	stress.biotic	1.69667	3.24151	0.039516
A_95_P070650	BP192690	Pathogen-related protein	stress.biotic	1.06333	2.08975	0.000137
A_95_P144047	EB447220	Pathogen-related protein-like, putative	stress.biotic	1.77667	3.42634	0.001082
A_95_P226559	DW003852	Phytoalexin-deficient 4-1 protein	stress.biotic	2.00667	4.01853	4.4e-05
A_95_P112157	CV020547	SAR8.2b protein	stress.biotic	1.13	2.18859	0.003496
A_95_P004671	EH622851	SAR8.2c protein	stress.biotic	1.1	2.14355	0.029521
A_95_P004441	TA11684_4097	Sar8.2c protein, hyothetical	stress.biotic	1.70667	3.26406	0.00963
A_95_P004421	TA11690_4097	SAR8.2d protein	stress.biotic	1.55333	2.93494	0.014979
A_95_P004366	EH618609	SAR8.2d protein	stress.biotic	1.51	2.8481	0.016396
A_95_P160902	EH619593	SAR8.2d protein	stress.biotic	1.20333	2.30271	0.006314
A_95_P006336	EH621322	SAR8.2e protein	stress.biotic	1.71	3.27161	0.009332
A_95_P108332	CV018796	SAR8.2m protein	stress.biotic	1.65	3.13834	0.00142
A_95_P112707	TA11685_4097	SAR8.2m protein	stress.biotic	1.64667	3.13109	0.000976
A_95_P163727	EH622818	Sar8_2	stress.biotic	1.62	3.07375	0.013052
A_95_P119112	EH621322	Sar8_2	stress.biotic	1.52333	2.87454	0.011892
A_95_P000196	TA11690_4097	Sar8_2	stress.biotic	1.37	2.58471	0.017529
A_95_P163927	EH622972	Sar8_2 protein	stress.biotic	1.37	2.58471	0.014196
A_95_P193372	TA15655_4097	Thaumatin-like protein	stress.biotic	1.06667	2.09459	0.020812
A_95_P200492	EB424834	VAMP protein SEC22	stress.biotic	1.37	2.58471	0.002342
A_95_P248807	EB424834	VAMP protein SEC22, putative, expressedHin1	stress.biotic	1.32333	2.50244	0.001394
A_95_P024551	S72424	wound induced protein	stress.biotic	2.47667	5.5661	0.00079
A_95_P249267	S72452	Wound induced protein	stress.biotic	2.06333	4.17951	0.00115
A_95_P135592	EB439093	Disease resistance protein (TIR-NBS-LRR class), putative	stress.biotic.PR-proteins	1.62667	3.08799	0.002018
A_95_P049626	BP132210	Disease resistance protein (TIR-NBS-LRR class), putative	stress.biotic.PR-proteins	1.12	2.17347	0.002032
A_95_P162897	EH621890	Disease resistance protein, putative	stress.biotic.PR-proteins	1.00667	2.00926	0.00453
A_95_P267586	DV160751	TMV resistance protein N	stress.biotic.PR-proteins	1.38667	2.61474	0.002272
A_95_P188537	TA14594_4097	Trypsin and protease inhibitor family protein / Kunitz family protein	stress.biotic.PR-proteins.proteinase inhibitors.trypsin inhibitor	1.12333	2.1785	0.018404
A_95_P298383	EH620366	Respiratory burst oxidase homolog	stress.biotic.respiratory burst	1.51667	2.86129	0.01049
A_95_P150987	EB449923	Carboxyesterase 18	Biodegradation of Xenobiotics	1.05	2.07053	0.000419
A_95_P009061	EB425363	3-hydroxybutyryl-CoA dehydrogenase, putative	Biodegradation of Xenobiotics.3-hydroxybutyryl-CoA dehydrogenase	1.02667	2.03731	0.000433
A_95_P108777	EB424839	BAX inhibitor motif-containing protein 4	biotic stress related	1.09667	2.1386	0.000867
A_95_P115777	TA12687_4097	BAX inhibitor motif-containing protein 4	biotic stress related	1.06	2.08493	0.000871
A_95_P180222	TA12686_4097	BI1-like protein	biotic stress related	1.07	2.09943	0.000486
A_95_P000491	FG638670	Defensin-like, putative	biotic stress related	1.59333	3.01746	0.001207
A_95_P020736	EB434749	Jasmonic acid 2	biotic stress related	1.13333	2.19365	0.013465
A_95_P280048	AM818198	JJH-R-like protein mRNA	biotic stress related	1.36333	2.57279	0.003183
A_95_P123007	DW002898	Methanol inducible protein (MIG-21)	defense related	2.14667	4.42804	0.017791
A_95_P009846	EB440040	Methanol inducible protein (MIG-21)	defense related	1.76667	3.40267	0.039135
A_95_P158342	FG176379	Methanol inducible protein (MIG-21)	defense related	1.08333	2.11893	0.031957
A_95_P140482	EB444372	Methanol inducible protein (MIG-21)	defense related	1.14667	2.21402	0.018529
A_95_P026581	TC11579	Pollen coat-like protein	defense related	1.66333	3.16748	0.021446
A_95_P181152	TA12913_4097	Pollen coat-like protein	defense related	1.56667	2.9622	0.02167
A_95_P257189	EH623355	SNF1-related kinase, putative	defense related	2.18333	4.54202	0.007923
A_95_P221062	TA21742_4097	Hypersensitive-induced reaction protein	Defense related	1.48	2.78949	0.00293
A_95_P222482	TA22043_4097	Tetracycline resistance protein	Defense related	1.93	3.81055	0.00237
A_95_P106277	CV017834	Wound-induced protein, putative	Defense related	1.65667	3.15287	0.005293
A_95_P211627	TA19657_4097	Jacalin lectin family protein	misc.myrosinases-lectin-jacalin	1.64667	3.13109	0.012532
		Transporters related- 52 ( 2- 10 X)
A_95_P026116	TA20833_4097	ABC transporter family protein	transport.ABC transporters and multidrug resistance systems	1.24667	2.37293	0.003339
A_95_P004526	EH622485	PDR-type ABC transporter 1, putative	transport.ABC transporters and multidrug resistance systems	1.95	3.86375	6.7e-05
A_95_P007276	TA15255_4097	Pleiotropic drug resistance protein 1	transport.ABC transporters and multidrug resistance systems	3.32667	10.0329	0.005869
A_95_P122477	DW002444	Amino acid transporter family protein, putative	transport.amino acids	1.11333	2.16345	0.000252
A_95_P195592	EB681348	Ammonium transmembrane transporter	transport.ammonium	2.98333	7.90811	0.000447
A_95_P294273	EB440682	Ammonium transmembrane transporter	transport.ammonium	2.22667	4.68051	0.000681
A_95_P133067	EB434138	Ammonium transmembrane transporter	transport.ammonium	1.68333	3.21169	0.001094
A_95_P309468	FG167388	Ammonium transporter (PtrAMT1-1)	transport.ammonium	1.05667	2.08012	0.000422
A_95_P268321	DW000989	Ammonium transporter 1	transport.ammonium	2.28333	4.86801	0.000323
A_95_P225984	EB681348	Ammonium transporter 1 member 3	transport.ammonium	3.04	8.22491	0.000381
A_95_P178912	TA12375_4097	Ca2+/H+ exchanger	transport.calcium	2.20667	4.61608	0.010405
A_95_P007966	EB430381	Ca2+/H+ exchanger	transport.calcium	2.09333	4.26733	0.008548
A_95_P245847	DW000764	Ca2+/H+ exchanger	transport.calcium	2.08667	4.24766	0.010382
A_95_P178907	TA12374_4097	Ca2+/H+ exchanger	transport.calcium	1.96	3.89062	0.004753
A_95_P247207	EH622095	Cadmium resiatnce 2	transport.calcium	2.61	6.10504	0.000306
A_95_P122277	DW002296	Calcium lipid binding protein-like, putative	transport.calcium	1.05	2.07053	0.006744
A_95_P253709	EB425667	Cyclic nucleotide-gated ion channel 2	transport.cyclic nucleotide or calcium regulated channels	1.35	2.54912	0.002082
A_95_P018381	TA17526_4097	Cyclic nucleotide-gated ion channel 4	transport.cyclic nucleotide or calcium regulated channels	1.25667	2.38943	0.001524
A_95_P129297	EB429007	Delta-VM23	transport.Major Intrinsic Proteins	1.18	2.26577	0.003434
A_95_P106492	CV017920	Triose phosphate/phosphate translocator, chloroplast precursor	transport.metabolite transporters at the envelope membrane	1.08333	2.11893	0.001395
A_95_P227134	EB424603	Metal ion binding protein, putative	transport.metal	1.51667	2.86129	0.0027
A_95_P005201	TA13904_4097	Metal ion transport	transport.metal	1.83	3.55537	0.003024
A_95_P146402	EB450438	Metal transporter	transport.metal	1.69667	3.24151	0.002655
A_95_P220797	TA21686_4097	Metal transporter	transport.metal	1.29	2.44528	0.002655
A_95_P225442	DV999954	Metal transporter	transport.metal	1.06333	2.08975	0.007613
A_95_P242602	EB427401	Metal transporter Nramp2	transport.metal	1.19667	2.29209	0.002862
A_95_P189022	TA14702_4097	Auxin efflux carrier family protein	transport.misc	1.18667	2.27626	0.004873
A_95_P189027	TA14703_4097	Auxin efflux carrier family protein	transport.misc	1.29333	2.45094	0.001048
A_95_P023711	TA14702_4097	Auxin efflux carrier family protein	transport.misc	1.20667	2.30804	0.005452
A_95_P127202	TA14702_4097	Auxin efflux carrier-like protein	transport.misc	1.26333	2.4005	0.006665
A_95_P291733	EB424741	Purine permease 9, putative	transport.nucleotides	1.14667	2.21402	0.013492
A_95_P203337	TA17833_4097	Vacuolar ATP synthase catalytic subunit A	transport.p- and v-ATPases.H+-transporting two-sector ATPase	1.01333	2.01857	0.004195
A_95_P137517	EB441245	Oligopeptide transporter	transport.peptides and oligopeptides	1.42667	2.68825	0.005586
A_95_P110977	CV019992	Oligopeptide transporter	transport.peptides and oligopeptides	2.21333	4.63746	0.001663
A_95_P159532	EH617779	Oligopeptide transporter 3	transport.peptides and oligopeptides	2.19	4.56305	0.001839
A_95_P138682	EB442402	Proton-dependent oligopeptide transport (POT) family protein	transport.peptides and oligopeptides	1.65333	3.1456	0.002111
A_95_P181112	TA12903_4097	Phospate transpoter	transport.phosphate	1.14	2.20381	0.016452
A_95_P007331	AB042950	Phosphate transporter	transport.phosphate	1.39333	2.62685	0.002517
A_95_P208867	TA19064_4097	Polyol transporter	transport.sugars	1.73667	3.33264	0.000208
A_95_P122677	DW002655	Polyol transporter	transport.sugars	1.69	3.22657	3.4e-05
A_95_P125897	EB425028	Sugar transporter	transport.sugars	1.47	2.77022	0.002447
A_95_P223472	TA22258_4097	Sugar transporter	transport.sugars	1.31333	2.48515	0.002506
A_95_P010036	X82276	Sucrose-proton symporter	transport.sugars.sucrose	1.84333	3.58838	0.000259
A_95_P123712	DW003582	Nucleoside transporter, putative	transport.unspecified cations	1.33	2.51403	0.007912
A_95_P135622	EB439134	Nucleoside transporter, putative	transport.unspecified cations	1.14333	2.20891	0.007793
A_95_P111707	CV020338	Iron transport protein 2	transporter related	1.16	2.23457	0.001025
A_95_P109267	CV019219	Nitrate transporter, putative	transporter related	1.23	2.34567	0.002561
A_95_P092308	BP531742	Polyol transporter related cluster	transporter related	1.44333	2.71948	0.000444
A_95_P305063	FG192954	Peptide transporter, putative	transporter.peptide	1.09	2.12874	0.001082
A_95_P048491	BP131925	Sulfite exporter TauE/SafE family protein, putative	transporters related	1.96333	3.89962	0.002217
A_95_P284548	FG637689	Sulfite exporter TauE/SafE family protein, putative	transporters related	1.96	3.89062	0.002149
A_95_P004706	EH623844	Transporter, putative	transporters related	1.89667	3.72352	0.012314
