# Supplementary material for: Multiple Different Defense Mechanisms Are Activated in the Young Transgenic Tobacco Plants Which Express the Full Length Genome of the Tobacco Mosaic Virus, and Are Resistant against this Virus
Source: PLoS One. 2014 Sep 22;9(9):e107778. doi: 10.1371/journal.pone.0107778 (PMC4171492; doi:10.1371/journal.pone.0107778)
Supplement: Table S2 — Normalized microarray data showing both down- (sheet1) and up-regulated (sheet 2) transcripts in the leaves of ARB-TMV transgenic tobacco plants. (XLSX) [file pone.0107778.s005.xlsx]

## Sheet: Sheet1
Supplemental Table 3. Normalized ARB-TMV down-regulated microarray data
Probe ID	EST/mRNA	Gene description	Functional classification	Log 2 value	Fold change	p.adjusted
		Cell wall related- 33
A_95_P305273	FG640894	21 kDa protein precursor, putative	misc.invertase/pectin methylesterase inhibitor family protein	-2.11667	0.230579	0.000904
A_95_P107302	EH664540	21kD protein precursor, putative	misc.invertase/pectin methylesterase inhibitor family protein	-1.09667	0.467596	0.007848
A_95_P113277	CV021086	pectin methylesterase inhibitor, putative	misc.invertase/pectin methylesterase inhibitor family protein	-1.19667	0.436282	0.001751
A_95_P291264	FG640817	Alpha-expansin 10 precursor, putative	cell wall.modification	-1.77333	0.292532	0.003986
A_95_P011017	AF049354	Alpha-expansin precursor (Nt-EXPA5)	cell wall.modification	-2.46	0.181747	0.002636
A_95_P138102	EB441815	Alpha-expansin-7	cell wall.modification	-1.39667	0.379806	0.004553
A_95_P205262	TA18241_4097	Beta-galactosidase precursor	misc.gluco-, galacto- and mannosidases	-1.31667	0.401461	0.020232
A_95_P230739	DV157805	Beta-galactosidase precursor	misc.gluco-, galacto- and mannosidases	-1.37667	0.385108	0.041943
A_95_P164682	TA11772_4097	Cell wall protein	cell wall related	-1.21333	0.431271	0.039341
A_95_P158972	EH616865	Cell wall protein	cell wall related	-1.64	0.320856	0.013954
A_95_P240364	DQ152918	Cellulose synthase-like	cell wall.cellulose synthesis.cellulose synthase	-2.15	0.225313	0.000557
A_95_P191857	DQ127171	Cellulose synthase-like protein	cell wall.cellulose synthesis.cellulose synthase	-1.52667	0.347078	0.009623
A_95_P013646	DQ127171	Cellulose synthase-like protein	cell wall.cellulose synthesis.cellulose synthase	-1.31333	0.40239	0.005002
A_95_P200872	EB447676	Dehydration-induced protein RD22-like protein 2, putative	cell wall.degradation.pectate lyases and polygalacturonases	-2.03667	0.243726	0.009754
A_95_P228979	DV161055	Endo-1,4-beta-glucanase, putative	cell wall.degradation.cellulases and beta -1,4-glucanases	-1.63	0.323088	0.008494
A_95_P206712	TA18578_4097	Endoglucanase 7 precursor	cell wall.degradation.cellulases and beta -1,4-glucanases	-1.57667	0.335256	0.015982
A_95_P113682	CV021255	Endoxyloglucan transferase	cell wall.modification	-2.10667	0.232183	0.048158
A_95_P008701	D86730	Endoxyloglucan transferase	cell wall.modification	-2.12333	0.229516	0.050098
A_95_P186297	EH620065	Expansin B like	cell wall.modification	-1.45333	0.365177	0.001951
A_95_P123633	FG640817	Expansin B like	cell wall.modification	-1.8	0.287175	0.004633
A_95_P255159	EH620065	Expansin-like B1 precursor	cell wall.modification	-1.16333	0.44648	0.001326
A_95_P121057	DW001066	Extracellular invertase Nin88	cell wall related	-1.21333	0.431271	0.025818
A_95_P224277	EB451377	Invertase/pectin methylesterase inhibitor family	misc.invertase/pectin methylesterase inhibitor family protein	-1.74667	0.297989	0.001585
A_95_P187637	TA14391_4097	Invertase/pectin methylesterase inhibitor family protein	misc.invertase/pectin methylesterase inhibitor family protein	-2.03	0.244855	0.030656
A_95_P271946	FG145976	Knotted1-like protein	plasmodesmata related	-1.27667	0.412748	0.015625
A_95_P260196	DV160279	LEXYL2 protein	cell wall.degradation.mannan-xylose-arabinose-fucose	-1.17333	0.443396	0.029652
A_95_P211882	TA19712_4097	LEXYL2 protein	cell wall.degradation.mannan-xylose-arabinose-fucose	-1.32333	0.399611	0.01877
A_95_P126032	EB425229	Pectinesterase family protein	cell wall.pectin*esterases.PME	-1.09	0.469761	0.025727
A_95_P149772	EB679741	Pectinesterase family protein	cell wall.pectin*esterases.PME	-1.92	0.264255	0.003416
A_95_P009701	EB451377	Plant invertase/pectin methylesterase inhibitor domain-containing protein	misc.invertase/pectin methylesterase inhibitor family protein	-1.70667	0.306367	0.012814
A_95_P161272	EH620019	Remorin	plasmodesmata related	-1.05333	0.481854	0.002651
A_95_P006051	TA15127_4097	Ripening regulated protein DDTFR10/A	cell wall modification related	-1.72667	0.302149	0.014198
A_95_P000496	D86730	Xyloglucan endotransglucosylase/hydrolase protein	cell wall.modification	-2.33	0.198884	0.047632
		Cell division and cell cycle related-7
A_95_P101754	CN824837	Cell division control protein 48 homolog E	cell.division	-1.06	0.479632	0.000588
A_95_P101909	CN824911	Cell division control protein 48 homolog E, putative	cell.division	-1.21667	0.430276	0.001851
A_95_P209127	D50736	Cyclin-dependent protein kinase regulator	cell.cycle	-1.61667	0.326088	0.0127
A_95_P206572	AJ133453	FtsZ-like protein precursor	cell.division	-1.09	0.469761	0.001922
A_95_P272466	EB450354	Peptidyl-prolyl cis-trans isomerase cyclophilin-type family protein	cell.cycle.peptidylprolyl isomerase	-2.69	0.154963	0.001703
A_95_P283468	EF606850	Plastid division regulator MinD	cell division related	-1.06667	0.477421	0.005879
A_95_P244637	DV161446	Regulator of chromosome condensation (RCC1) family protein	cell.division	-1.13	0.456916	0.001655
		Cell organisation related- 29
A_95_P153457	EB683717	a	cell.organisation	-1.44667	0.366868	0.002687
A_95_P170366	AJ421413	Alpha-tubulin	cell.organisation	-1.1	0.466516	0.00542
A_95_P108952	CV019083	Alpha-tubulin 4 related	cell.organisation	-1.20333	0.434271	0.002948
A_95_P127527	FG155921	Ankyrin repeat family protein	cell.organisation	-1.11	0.463294	0.002934
A_95_P203932	TA17959_4097	Ankyrin repeat family protein	cell.organisation	-1.55667	0.339936	0.004562
A_95_P299328	FG136835	Ankyrin-like protein	cell.organisation	-1	0.5	0.011696
A_95_P007796	Y14972	Annexin	cell.organisation	-1.63	0.323088	0.00501
A_95_P139062	Y14973	Annexin	cell.organisation	-2.39333	0.190342	0.001117
A_95_P026606	TA13264_4097	Beta-tubulin	cell.organisation	-1.79	0.289172	0.000237
A_95_P218332	TA21151_4097	Cyclin-like F-box	cell.organisation	-1.53	0.346277	0.003979
A_95_P012026	AY383625	Harpin binding protein 1	cell.organisation	-1.00667	0.497695	0.014971
A_95_P119872	AY383625	Harpin binding protein 1	cell.organisation	-1.42333	0.37285	0.001948
A_95_P141172	EB444965	Kinesin motor protein-related	cell.organisation	-1.16333	0.44648	0.008692
A_95_P200612	U52078	Kinesin-like protein	cell.organisation	-1.03667	0.487452	0.00256
A_95_P052646	BP132978	Kinesin-related protein (MKRP1)	cell.organisation	-1.27333	0.413703	0.000406
A_95_P255254	FG186715	Microtubule-associated protein TORTIFOLIA1, putative	cell oraganisation	-1.05667	0.480742	0.005695
A_95_P136282	EB439968	PAP fibrillin family protein	cell.organisation	-1.72	0.303549	0.001046
A_95_P156592	TA15919_4097	Peroxisomal biogenesis factor 19,	cell.organisation	-1.21667	0.430276	0.000301
A_95_P278333	FG643137	Plastid-lipid-associated protein 12	cell organisation related	-1.71	0.30566	0.000562
A_95_P159232	EH617186	Protein induced upon tuberization	cell organisation related	-1.59667	0.33064	0.01312
A_95_P162452	EH621397	Tubulin alpha-1 chain	cell.organisation	-1.04667	0.484085	0.000746
A_95_P283433	AJ718270	Tubulin alpha-3 chain	cell.organisation	-1.05667	0.480742	0.002775
A_95_P298453	FG142676	Tubulin alpha-5 chain-like protein	cell.organisation	-1.12667	0.457973	0.001578
A_95_P245142	EB449866	Tubulin alpha-6 chain, putative	cell.organisation	-1.04667	0.484085	0.000628
A_95_P152972	EB683288	Tubulin alpha-6 chain, putative	cell.organisation	-1.12	0.460094	0.003494
A_95_P184687	TA13749_4097	Tubulin alpha-6 chain, putative	cell.organisation	-1.15333	0.449585	0.002139
A_95_P156507	EH614089	Tubulin alpha-6 chain, putative	cell.organisation	-1.24667	0.421421	0.006448
A_95_P152667	EB682983	Tubulin beta-5 chain	cell.organisation	-1.79333	0.288505	0.000499
A_95_P228499	EB449516	Ubiquitin ligase	cell.organisation	-1.56333	0.338368	0.003005
		Cell transport related- 2
A_95_P207302	TA18711_4097	Auxilin-like J-domain protein	cell.vesicle transport	-1.42333	0.37285	0.015603
A_95_P225947	EB440983	J-domain protein required for chloroplast accumulation response 1	cell.vesicle transport	-1.28333	0.410845	0.009571
		Vitamin metabolism related-4
A_95_P120107	DV999845	7-hydroxymethyl chlorophyll a reductase	Co-factor and vitamine metabolism	-1.03667	0.487452	0.006662
A_95_P138527	EB442279	1,4-dihydroxy-2-naphthoate octaprenyltransferase, putative	Co-factor and vitamine metabolism.folate & vitamine K.DHNA Phytyltransferase	-1.09333	0.468677	0.022679
A_95_P112227	CV020585	Chloroplast thiazole biosynthetic protein	Co-factor and vitamine metabolism.thiamine	-2.27667	0.206374	5.8e-05
A_95_P106512	CV017930	Chloroplast thiazole biosynthetic protein	Co-factor and vitamine metabolism.thiamine	-2.3	0.203063	0.001039
		Development related-30
A_95_P163732	EB682278	Auxin associated family protein	development.unspecified	-1.16	0.447513	0.007686
A_95_P177192	EB682278	Auxin associated family protein	development.unspecified	-1.23333	0.425334	0.004611
A_95_P233864	EB682278	Auxin associated family protein	development.unspecified	-1.36667	0.387786	0.004658
A_95_P176997	TA11848_4097	Auxin repressed/dormancy associated protein	development.unspecified	-2.2	0.217638	0.042673
A_95_P106487	CV017919	Auxin-repressed protein related	development.unspecified	-1.74333	0.298679	0.053445
A_95_P028741	EB451539	Bidirectional sugar transporter SWEET1	development.unspecified	-1.32333	0.399611	0.020933
A_95_P114142	EB682278	Dormancy/auxin associated family protein	development.unspecified	-1.11	0.463294	0.014681
A_95_P014166	EB682278	Drm3-like protein	development.unspecified	-1.26333	0.41658	0.003405
A_95_P143482	EB446772	Early flowering 4, putative	circadian clock related	-1.16667	0.445449	0.000207
A_95_P087258	BP529751	Embryo defective 1417	oragnelle biogenesis related	-1.5	0.353553	0.002488
A_95_P140892	EB444693	Embryogenis abundant protein 5 (lea5)	development.late embryogenesis abundant	-2.47	0.180491	0.000752
A_95_P297428	EB683457	Gigantea protein	development.unspecified	-2.63333	0.161171	0.000554
A_95_P159237	EH617190	Late embryogenesis abundant protein Lea5	development.late embryogenesis abundant	-2.72	0.151774	0.000824									Lipid metabolism related
A_95_P113872	CV021352	Late embryogenesis abundant protein Lea5, putative	development.late embryogenesis abundant	-2.77	0.146604	0.000727
A_95_P001716	TA13252_4097	Late embryogenis abundant protein 5	development.late embryogenesis abundant	-2.05333	0.240927	0.000557
A_95_P160647	EH619317	Late embryogenis abundant protein 5	development.late embryogenesis abundant	-1.95667	0.257623	0.001181
A_95_P237654	EH617567	Late embryogenis abundant protein 5 (lea5)	development.late embryogenesis abundant	-2.64333	0.160058	0.000759
A_95_P117437	DV160344	Lipoxygenase	Development related	-1.48667	0.356836	0.000751
A_95_P097738	BP534177	Maternal effect embryo arrest 12	embryo development	-1.2	0.435275	0.000181
A_95_P293988	EB439031	Pentatricopeptide (PPR) repeat-containing protein	development.unspecified	-1.11	0.463294	0.000562
A_95_P049781	BP132245	Pentatricopeptide (PPR) repeat-containing protein, putative	development.unspecified	-1.35667	0.390483	0.001117
A_95_P132957	EB433847	Pentatricopeptide repeat-containing protein	development.unspecified	-1.14333	0.452712	0.004709
A_95_P283088	AM787408	Pentatricopeptide repeat-containing protein	development.unspecified	-2.41333	0.187722	0.009724
A_95_P279608	FG637203	Pentatricopeptide repeat-containing protein	development.unspecified	-1.61	0.327598	0.000678
A_95_P276453	AM783548	Pentatricopeptide repeat-containing protein, putative	development.unspecified	-1.47333	0.360149	0.00102
A_95_P000851	EB682518	Plastid transcriptionally active 16	circadian clock related	-1.37	0.386891	0.012722
A_95_P111097	EH617567	Senescence related	development.late embryogenesis abundant	-2.88333	0.135528	0.000658
A_95_P016501	AY206646	Senescence-associated family protein	development.unspecified	-1.67	0.314253	0.004444
A_95_P254444	AY206646	Senescence-associated family protein	development.unspecified	-1.67667	0.312805	0.003562
A_95_P186307	TA14096_4097	Senescence-associated protein DIN1	development.unspecified	-1.23	0.426317	0.011681
		Chromatin and DNA binding related- 13
A_95_P295663	FG194438	Cyclase family protein	DNA.unspecified	-1.13	0.456916	0.026987
A_95_P308598	FG642958	DNA binding protein, putative	DNA.unspecified	-1.15333	0.449585	0.002372
A_95_P118897	DV161972	DNA binding protein, putative	DNA.unspecified	-1.69667	0.308498	0.000575
A_95_P027691	EB445484	DNA binding protein, putative	DNA.unspecified	-1.86	0.275476	0.000509
A_95_P044166	BP130805	DNA photolyase	DNA.repair	-1.29667	0.407066	0.002101
A_95_P116607	DV159363	DNA photolyase	DNA.repair	-1.41333	0.375443	0.005614
A_95_P202027	TA17545_4097	DNA-binding protein, putative	DNA.unspecified	-3.6	0.0824692	0.000148
A_95_P253799	DV999942	DNA-binding protein, putative	DNA.unspecified	-3.72	0.0758872	5.8e-05
A_95_P129547	EB429518	GCN5-related N-acetyltransferase (GNAT) family protein	misc.GCN5-related N-acetyltransferase	-1.37333	0.385998	0.003784
A_95_P273061	EB681212	H2B histone-fold-like protein	DNA binding related	-1.45	0.366021	0.003672
A_95_P109202	CV019185	UvrB/uvrC motif family protein	DNA.synthesis/chromatin structure	-1.22	0.429283	0.002284
A_95_P028266	BP134638	UvrB/uvrC motif family protein	DNA.synthesis/chromatin structure	-1.27	0.41466	0.015977
A_95_P133207	EB434512	UvrB/uvrC motif-containing protein, putative	DNA.synthesis/chromatin structure	-1.86667	0.274206	0.000334
		Hormone metabolism related- 28
A_95_P179957	FG636365	1-aminocyclopropane-1-carboxylate oxidase	hormone metabolism.ethylene.synthesis-degradation.1-aminocyclopropane-1-carboxylate oxidase	-1.01	0.496546	0.008249
A_95_P156612	EH614357	1-aminocyclopropane-1-carboxylate oxidase	hormone metabolism.ethylene.synthesis-degradation.1-aminocyclopropane-1-carboxylate oxidase	-1.37	0.386891	0.003029
A_95_P008226	X83229	1-aminocyclopropane-1-carboxylate oxidase	hormone metabolism.ethylene.synthesis-degradation.1-aminocyclopropane-1-carboxylate oxidase	-1.73333	0.300756	0.001021
A_95_P130452	FG636365	1-aminocyclopropane-1-carboxylate oxidase	hormone metabolism.ethylene.synthesis-degradation.1-aminocyclopropane-1-carboxylate oxidase	-1.93	0.262429	0.000973
A_95_P020477	AY547440	1-aminocyclopropane-1-carboxylate oxidase	hormone metabolism.ethylene.synthesis-degradation.1-aminocyclopropane-1-carboxylate oxidase	-2.39	0.190782	0.00022
A_95_P156027	TA12624_4097	1-aminocyclopropane-1-carboxylate oxidase	hormone metabolism.ethylene.synthesis-degradation.1-aminocyclopropane-1-carboxylate oxidase	-2.82667	0.140958	7e-05
A_95_P003016	FG636365	1-aminocyclopropane-1-carboxylate oxidase	hormone related	-1.48667	0.356836	0.00242
A_95_P229894	EB438256	3-beta hydroxysteroid dehydrogenase/isomerase family protein	hormones related	-1.46333	0.362654	0.001922
A_95_P201362	TA17407_4097	9-cis-epoxycarotenoid dioxygenase	hormone metabolism.abscisic acid.synthesis-degradation.synthesis.9-cis-epoxycarotenoid dioxygenase	-3.67333	0.078382	0.000198
A_95_P184637	FG156170	Amino acid permease, putative	hormone metabolism.auxin.signal transduction	-1.42333	0.37285	0.005307
A_95_P190962	EB428018	AP2 domain-containing transcription factor, putative	hormone metabolism.ethylene.signal transduction	-1.89	0.269807	0.006202
A_95_P025791	TA15265_4097	AP2 domain-containing transcription factor, putative	hormone metabolism.ethylene.signal transduction	-1.34667	0.393199	0.001108
A_95_P157167	EH615203	Auxin transporter-like protein 4	hormone metabolism.auxin.signal transduction	-1.38333	0.383332	0.005222
A_95_P308188	FG641458	Auxin-induced SAUR-like protein	hormones related	-1.78	0.291183	0.001113
A_95_P127862	EB427417	Auxin-responsive family protein	hormone metabolism.auxin.induced-regulated-responsive-activated	-2.63	0.161544	0.000839
A_95_P030851	EB439347	Auxin-responsive protein, putative	hormone metabolism.auxin.induced-regulated-responsive-activated	-1.69333	0.309212	0.001545
A_95_P154807	EG649766	Carotenoid cleavage dioxygenase 1	hormone metabolism.abscisic acid.synthesis-degradation.synthesis.9-cis-epoxycarotenoid dioxygenase	-3.99333	0.0627895	7.7e-05
A_95_P126532	FG192420	FIP1, putative	hormone metabolism.abscisic acid.induced-regulated-responsive-activated	-1.01	0.496546	0.003122
A_95_P207722	AB109762	Gibberellin 20-oxidase	hormone metabolism.gibberelin.synthesis-degradation.GA20 oxidase	-1.42333	0.37285	0.011601
A_95_P237684	AB109762	Gibberellin 20-oxidase	hormone metabolism.gibberelin.synthesis-degradation.GA20 oxidase	-1.42667	0.371989	0.010076
A_95_P296343	EB451571	Gibberellin receptor GID1	hormone related	-2.8	0.143587	0.003707
A_95_P010161	U71108	S-adenosyl-methionine-sterol-C-methyltransferase	hormone metabolism.brassinosteroid.synthesis-degradation.sterols.SMT2	-1.04667	0.484085	0.008515
A_95_P190487	TA15025_4097	Short-chain dehydrogenase/reductase (SDR) family protein	absicic acid metabolism related	-1.2	0.435275	0.028615
A_95_P205537	EB425528	Short-chain dehydrogenase/reductase (SDR) family protein	absicic acid metabolism related	-1.69333	0.309212	0.000235
A_95_P026201	EB441754	Stem-specific protein TSJT1	hormone metabolism.auxin.induced-regulated-responsive-activated	-1.12667	0.457973	0.047083
A_95_P012706	CV020046	Stem-specific protein TSJT1, putative	hormone metabolism.auxin.induced-regulated-responsive-activated	-1.76	0.295248	0.040373
A_95_P016511	DV999707	Zeaxanthin epoxidase	hormone metabolism.abscisic acid.synthesis-degradation.synthesis.zeaxanthin epoxidase	-3.09333	0.117169	0.000119
A_95_P191617	TA15275_4097	Zeaxanthin epoxidase, chloroplastic	hormone metabolism.abscisic acid.synthesis-degradation.synthesis.zeaxanthin epoxidase	-2.73333	0.150378	0.000181
A_95_P178997	TA12401_4097	Stem-specific protein TSJT1	hormone metabolism.auxin.induced-regulated-responsive-activated	-1.19333	0.437291	0.011744
		Hydrolyases related- 18
A_95_P026071	TA12557_4097	unknown	hydrolyase related	-1.38667	0.382447	0.010389
A_95_P146097	EB449994	Acetamidase, putative	Hydrolyases	-2.33333	0.198425	0.040788
A_95_P214897	TA20362_4097	Hydrolase	hydrolyases related	-1.02667	0.490843	0.002477
A_95_P179647	TA12556_4097	Hydrolase	hydrolyases related	-1.23333	0.425334	0.001153
A_95_P226129	EH621805	Hydrolase	hydrolyases related	-2.37333	0.192999	0.000666
A_95_P150437	EB680512	Hydrolase family protein	hydrolyases related	-1.02667	0.490843	0.001175
A_95_P290773	DW001160	Hydrolase, alpha/beta fold family protein	hydrolyases related	-1.05	0.482968	0.001908
A_95_P150807	EB680929	Hydrolase, alpha/beta fold family protein	hydrolyases related	-1.29667	0.407066	0.000862
A_95_P137397	TA12556_4097	Hydrolase, alpha/beta fold family protein	hydrolyases related	-1.32667	0.398688	0.004133
A_95_P310858	FG158781	Hydrolase, putative	hydrolyases related	-1	0.5	0.008947
A_95_P301143	FG636498	Hydrolase, putative	hydrolyases related	-2.4	0.189465	0.001775
A_95_P187972	EB679931	Hydrolase-like protein	hydrolyases related	-1.35667	0.390483	0.003567
A_95_P187967	TA14467_4097	Hydrolase-like protein	hydrolyases related	-1.77	0.293209	0.012217
A_95_P197382	DV998966	Hydrolyase	hydrolyases related	-1.05333	0.481854	0.002284
A_95_P030476	TA12555_4097	Hydrolyase	hydrolyases related	-1.21667	0.430276	0.030608
A_95_P204572	TA18094_4097	Hydrolyase	hydrolyases related	-2.16	0.223756	0.001051
A_95_P117937	DV160922	Metal-dependent phosphohydrolase HD domain-containing protein	hydrolyases related	-1.13	0.456916	0.017153
A_95_P111727	CV020349	Epoxide hydrolase, putative	hydrolyases	-2.37667	0.192554	4e-05
		Interesting and miscellaneous-22
A_95_P125637	EB424731	5' nucleotidase family protein	Interesting and miscellaneous	-1.05	0.482968	0.001546
A_95_P110842	CV019936	Arabinogalactan peptide 22-like, predicted	Interesting and miscellaneous	-1.56333	0.338368	0.018844
A_95_P154922	EG649820	CBS domain-containing protein CBSX1	Interesting and miscellaneous	-1.03333	0.48858	0.00907
A_95_P157842	EH615871	Meloidogyne-induced giant cell protein, putative	Interestingand miscellaneous	-1.09333	0.468677	0.024178
A_95_P195707	TA16175_4097	NAD-dependent epimerase/dehydratase	Interestingand miscellaneous	-1.35	0.392292	0.000457
A_95_P181157	TA12914_4097	Pollen coat-like protein	Interestingand miscellaneous	-1.07	0.476319	0.00102
A_95_P028491	TA12914_4097	Pollen coat-like protein	Interestingand miscellaneous	-2.73333	0.150378	0.000557
A_95_P181152	TA12913_4097	Pollen coat-like protein	Interestingand miscellaneous	-3.31667	0.100365	0.003405
A_95_P086673	BP529600	Division protein related	Intersting and miscellaneous	-1.09333	0.468677	0.005169
A_95_P104217	CV016893	22 kDa polypeptide related cluster	Intersting and miscellaneous	-1.27	0.41466	0.006579
A_95_P004246	EB429230	ATP binding protein, putative	intersting and miscellaneous	-1.06	0.479632	0.002953
A_95_P164872	EH624277	Glycine rich protein	intersting and miscellaneous	-1.21333	0.431271	0.039437
A_95_P176777	TA11768_4097	Glycine rich protein	intersting and miscellaneous	-1.66667	0.31498	0.020933
A_95_P271376	EB442831	Heparan-alpha-glucosaminide N-acetyltransferase	intersting and miscellaneous	-1.26667	0.415619	0.014997
A_95_P213442	TA20049_4097	Hydroxyproline-rich glycoprotein family protein	intersting and miscellaneous	-1.94	0.260616	0.003005
A_95_P085955	EB439121	Hydroxyproline-rich glycoprotein family protein	intersting and miscellaneous	-1.21	0.432269	0.005972
A_95_P145297	EB448927	Lactoylglutathione lyase, putative	intersting and miscellaneous	-1.43	0.371131	0.021675
A_95_P225787	DW000287	Metallo-beta-lactamase domain-containing protein	intersting and miscellaneous	-1.37	0.386891	0.001336
A_95_P019596	EB441354	Organ-specific protein S2 (OS)	intersting and miscellaneous	-1.14667	0.451668	0.018554
A_95_P110882	CV019948	Prominin-1 T3 isoform related	intersting and miscellaneous	-1.00333	0.498846	0.001203
A_95_P022131	EB434942	WD-40 repeat family protein	intersting and miscellaneous	-1.14667	0.451668	0.00562
A_95_P283868	FG633793	WD-repeat protein, putative	intersting and miscellaneous	-1.3	0.406126	0.000755
		Kinases and phosphatasee related-14
A_95_P027016	EB437209	ABC1 family protein kinase-like protein	kinase related	-1.06333	0.478525	0.002775
A_95_P115207	DQ460179	Acid phosphatase 1 precursor, putative	misc.acid and other phosphatases	-1.22	0.429283	0.041989
A_95_P135447	TA13035_4097	Haloacid dehalogenase-like hydrolase family protein	phospahatases related	-2.1	0.233258	0.004227
A_95_P014841	TA13035_4097	Haloacid dehalogenase-like hydrolase family protein	phospahatases related	-1.97667	0.254076	0.00311
A_95_P181665	TA13036_4097	Haloacid dehalogenase-like hydrolase family protein	phospahatases related	-2.14667	0.225834	0.008928
A_95_P290628	FG167670	NTF3 protein	kinases related	-1.06	0.479632	0.021936
A_95_P194347	TA15872_4097	Octicosapeptide/Phox/Bem1p	kinase related	-1.78333	0.290511	0.000669
A_95_P013866	TA15871_4097	Octicosapeptide/Phox/Bem1p	kinase related	-2.14333	0.226356	0.000638
A_95_P227699	EB680199	Octicosapeptide/Phox/Bem1p (PB1) domain-containing protein	kinase related	-1.69667	0.308498	0.000596
A_95_P191747	DW000177	Phosphatidic acid phosphatase-like	misc.acid and other phosphatases	-1.04333	0.485205	0.010514
A_95_P131957	EB432385	PnFL-1, putative	misc.acid and other phosphatases	-1.08667	0.470848	0.001155
A_95_P238959	AB084124	Purple acid phosphatase	misc.acid and other phosphatases	-1.01333	0.4954	0.001508
A_95_P058546	BP134500	Receptor protein kinase related	kinase related	-1.35333	0.391387	0.001041
A_95_P131797	EB432206	RelA/spoT homologous protein RSH2, putative	kinase related	-1.02667	0.490843	0.002772
		Lipid metabolism related- 41
A_95_P113822	DW001775	14 kDa proline-rich protein DC2.15 precursor	misc.protease inhibitor/seed storage/lipid transfer protein (LTP) family protein	-1.86	0.275476	0.004765
A_95_P103172	FG636567	14 kDa proline-rich protein DC2.15 precursor	misc.protease inhibitor/seed storage/lipid transfer protein (LTP) family protein	-4.17667	0.0552966	5.8e-05
A_95_P000541	FG636567	14 kDa proline-rich protein DC2.15 precursor	misc.protease inhibitor/seed storage/lipid transfer protein (LTP) family protein	-4.46667	0.0452272	5.3e-05
A_95_P113567	DW001775	14 kDa proline-rich protein DC2.15 precursor	misc.protease inhibitor/seed storage/lipid transfer protein (LTP) family protein	-1.76	0.295248	0.003707
A_95_P157967	FG641387	14 kDa proline-rich protein DC2.15 precursor, putative	misc.protease inhibitor/seed storage/lipid transfer protein (LTP) family protein	-3.78667	0.0724602	0.002226
A_95_P298028	FG641387	14 kDa proline-rich protein DC2.15 precursor, putative	misc.protease inhibitor/seed storage/lipid transfer protein (LTP) family protein	-4.11	0.0579118	0.00102
A_95_P156657	EH614430	1-phosphatidylinositol phosphodiesterase-related	lipid metabolism.lipid degradation.lysophospholipases	-3.03	0.122428	4.1e-05
A_95_P214027	TA20173_4097	1-phosphatidylinositol phosphodiesterase-related	lipid metabolism.lipid degradation.lysophospholipases	-4.72333	0.037856	0.000108
A_95_P079220	BP527710	Acyl carrier protein thioesterase	lipid metabloism related	-1.07333	0.47522	0.037791
A_95_P226804	EB434397	Alpha/beta hydrolase fold	lipid metabolism.unassigned	-1.01333	0.4954	0.001684
A_95_P146492	EB450557	Alternaria stem canker resistance protein 1	lipid metabolism.''exotics'' (steroids, squalene etc).sphingolipids	-1.19	0.438303	0.025138
A_95_P270791	EB435796	Delta 9 desaturase	lipid metabolism.FA desaturation.desaturase	-2.17	0.222211	0.007269
A_95_P257836	EF110692	Delta-8 sphingolipid desaturase, putative	lipid metabolism.''exotics'' (steroids, squalene etc).sphingolipids	-1.02333	0.491978	0.027574
A_95_P025711	EB438078	DES-1-LIKE; oxidoreductase/ sphingolipid delta-4 desaturase	lipid metabolism.''exotics'' (steroids, squalene etc).sphingolipids	-1.12667	0.457973	0.00884
A_95_P293824	EB451261	DES-1-LIKE; oxidoreductase/ sphingolipid delta-4 desaturase	lipid metabolism.''exotics'' (steroids, squalene etc).sphingolipids	-1.13	0.456916	0.002012
A_95_P009336	TA15778_4097	Fatty acid hydroxylase	lipid metabloism related	-1.08	0.473029	0.001094
A_95_P134842	EB437693	Flavonol 3-sulfotransferase, putative	lipid metabolism.''exotics'' (steroids, squalene etc)	-1.04667	0.484085	0.002997
A_95_P125662	EB424746	GDSL lipase-like chlorogenate-dependent caffeoyltransferase precursor	GDSL-motif lipase/hydrolase family protein	-1.14	0.45376	0.000824
A_95_P049286	BP132123	GDSL-motif lipase/hydrolase family protein	misc.GDSL-motif lipase	-1.25	0.420448	0.029929
A_95_P011471	TA14045_4097	GDSL-motif lipase/hydrolase family protein	misc.GDSL-motif lipase	-1.27333	0.413703	0.012461
A_95_P007931	TA13984_4097	HXXXD-type acyl-transferase-like protein	misc.acyl transferases	-1	0.5	0.011601
A_95_P017186	AY660024	Microsomal omega-6-desaturase	lipid metabolism.FA desaturation.omega 6 desaturase	-1.06667	0.477421	0.026773
A_95_P185997	AY660024	Microsomal omega-6-desaturase (FAD2)	lipid metabolism.FA desaturation.omega 6 desaturase	-1.25333	0.419478	0.009749
A_95_P026396	TA16177_4097	Palmitoyl-monogalactosyldiacylglycerol delta-7 desaturase	lipid metabolism.FA desaturation.desaturase	-1.81667	0.283876	0.003848
A_95_P235519	EB441159	Phosphoethanolamine N-methyltransferase 2, putative	lipid metabolism.Phospholipid synthesis	-1.83333	0.280616	0.005344
A_95_P068305	BP137098	Phosphoethanolamine N-methyltransferase 2, putative	lipid metabolism.Phospholipid synthesis	-1.95333	0.258219	0.003796
A_95_P152387	EB441159	Phosphoethanolamine N-methyltransferase 2, putative (NMT2)	lipid metabolism.Phospholipid synthesis	-1.90667	0.266708	0.003962
A_95_P016056	TA15414_4097	Phosphoethanolamine N-methyltransferase 2, putative (NMT2)	lipid metabolism.Phospholipid synthesis	-2.20333	0.217135	0.006199
A_95_P026863	BP192559	Phosphoethanolamine N-methyltransferase related	lipid metabolism.Phospholipid synthesis	-1.21333	0.431271	0.002767
A_95_P238389	AB041516	P-rich protein EIG-I30	misc.protease inhibitor/seed storage/lipid transfer protein (LTP) family protein	-1.64	0.320856	0.018416
A_95_P290528	DV999972	P-rich protein EIG-I30	misc.protease inhibitor/seed storage/lipid transfer protein (LTP) family protein	-3.23	0.106579	0.00957
A_95_P000536	EB683763	P-rich protein NtEIG-C29	misc.protease inhibitor/seed storage/lipid transfer protein (LTP) family protein	-4.8	0.0358968	5.3e-05
A_95_P112022	EB683763	P-rich protein NtEIG-C29	misc.protease inhibitor/seed storage/lipid transfer protein (LTP) family protein	-4.14333	0.056589	3.9e-05
A_95_P113432	EB683763	P-rich protein NtEIG-C29	misc.protease inhibitor/seed storage/lipid transfer protein (LTP) family protein	-4.34667	0.0491499	9.2e-05
A_95_P105132	CV017312	P-rich protein NtEIG-C29 related	misc.protease inhibitor/seed storage/lipid transfer protein (LTP) family protein	-2.22	0.214641	8.7e-05
A_95_P112757	CV020817	P-rich protein NtEIG-C29 related	misc.protease inhibitor/seed storage/lipid transfer protein (LTP) family protein	-2.54667	0.17115	0.000379
A_95_P102367	CV015995	P-rich protein NtEIG-C29 related	misc.protease inhibitor/seed storage/lipid transfer protein (LTP) family protein	-2.76667	0.146943	8e-05
A_95_P000961	DW001775	Proline-rich protein	misc.protease inhibitor/seed storage/lipid transfer protein (LTP) family protein	-1.3	0.406126	0.006613
A_95_P004116	EB681315	Proline-rich protein	misc.protease inhibitor/seed storage/lipid transfer protein (LTP) family protein	-1.95	0.258816	0.000809
A_95_P245202	EB680087	Stearoyl-ACP desaturase	lipid metabolism.FA synthesis and FA elongation.ACP desaturase	-1.16	0.447513	0.003921
A_95_P013231	TA14467_4097	Thioesterase related	lipid metabolism related	-1.84	0.279322	0.005957
		Carbhohydrate metabolism related-41
A_95_P201977	TA17535_4097	3-chloroallyl aldehyde dehydrogenase	fermentation.aldehyde dehydrogenase	-1.27	0.41466	0.001951
A_95_P242492	DQ460148	Alcohol dehydrogenase 1	fermentation related	-1.10333	0.46544	0.008765
A_95_P031441	EB442855	Aldehyde dehydrogenase	fermentation.aldehyde dehydrogenase	-1.43333	0.370274	0.001646
A_95_P290578	DW000445	Aldo/keto reductase family protein	minor CHO metabolism.others	-1.33333	0.39685	0.003557
A_95_P222862	TA22124_4097	Aldo-keto reductase	minor CHO metabolism.others	-1.52	0.348686	0.011765
A_95_P162182	EH621050	Aldose 1-epimerase family protein	minor CHO metabolism.others	-1.01333	0.4954	0.003
A_95_P209247	TA19148_4097	Alkaline alpha-galactosidase seed imbibition protein	minor CHO metabolism.raffinose family.raffinose synthases.putative	-2.22667	0.213652	0.000653
A_95_P231759	FG136072	Alpha-glucan phosphorylase type H isozyme	major CHO metabolism.degradation.starch.starch phosphorylase	-1.46	0.363493	0.001315
A_95_P023936	TA17206_4097	Alpha-glucan phosphorylase, H isozyme	major CHO metabolism.degradation.starch.starch phosphorylase	-1.27333	0.413703	0.001035
A_95_P207287	TA18707_4097	Alpha-glucan water dikinase	major CHO metabolism.degradation.starch.glucan water dikinase	-1.01333	0.4954	0.004098
A_95_P212662	TA19883_4097	Alpha-glucan water dikinase	major CHO metabolism.degradation.starch.glucan water dikinase	-1.31667	0.401461	0.002058
A_95_P050261	BP132352	Alpha-glucan, water dikinase	major CHO metabolism.degradation.starch.glucan water dikinase	-1.56	0.339151	0.003236
A_95_P251022	EB452155	Carbonic anhydrase precursor, putative	TCA / org. transformation.carbonic anhydrases	-1.13667	0.454809	0.037138
A_95_P234894	EB428846	Catalytic, putative	minor CHO metabolism	-1.22667	0.427304	0.008415
A_95_P133182	EB434444	Catalytic, putative	minor CHO metabolism	-1.38667	0.382447	0.055231
A_95_P023101	EB444936	Catalytic/ trehalose-phosphatase	minor CHO metabolism.trehalose.TPP	-1.00667	0.497695	0.017153
A_95_P179902	TA12613_4097	Gamma hydroxybutyrate dehydrogenase-like protein	OPP.oxidative PP.6-phosphogluconate dehydrogenase	-1.00333	0.498846	0.003919
A_95_P198152	FG133388	Glucose-1-phosphate adenylyltransferase	major CHO metabolism.synthesis.starch.AGPase	-1.25	0.420448	0.004227
A_95_P125117	DW004932	Glucose-6-phosphate isomerase	glycolysis.plastid branch.glucose-6-phosphate isomerase	-1.79	0.289172	0.000625
A_95_P207862	FG158493	Glucose-6-phosphate isomerase	glycolysis.plastid branch.glucose-6-phosphate isomerase	-2.11667	0.230579	0.000235
A_95_P095398	BP533178	Glucose-6-phosphate isomerase	glycolysis.plastid branch.glucose-6-phosphate isomerase	-2	0.25	0.001259
A_95_P227329	EB429767	Glycoside hydrolase starch-binding domain-containing protein	major CHO metabolism.degradation.starch.D enzyme	-1.04333	0.485205	0.008667
A_95_P137077	EB429767	Glycoside hydrolase starch-binding domain-containing protein	major CHO metabolism.degradation.starch.D enzyme	-1.2	0.435275	0.016729
A_95_P219072	EB429767	Glycoside hydrolase starch-binding domain-containing protein	major CHO metabolism.degradation.starch.D enzyme	-1.29667	0.407066	0.0112
A_95_P297003	EB680942	Glycosyl transferase family 28 protein	carbhohydrate metabolism related	-1.6	0.329877	0.000471
A_95_P007456	TA16818_4097	Hexokinase 4a	major CHO metabolism.degradation.sucrose.hexokinase	-1.01333	0.4954	0.000836
A_95_P043331	BP130586	Isoamylase isoform 2	major CHO metabolism.synthesis.starch.debranching	-1.24333	0.422396	0.003206
A_95_P006886	NP916885	Phosphoglucomutase	glycolysis related	-1.12	0.460094	0.000906
A_95_P302208	FG200633	Phosphoglucomutase, putative	glycolysis related	-1.42667	0.371989	0.002294
A_95_P246402	DW000789	Pyruvate kinase family protein	glycolysis.cytosolic branch.pyruvate kinase (PK)	-1.22	0.429283	0.014007
A_95_P286463	DW000991	Pyruvate orthophosphate dikinase	gluconeogenese/ glyoxylate cycle.pyruvate dikinase	-1.75667	0.295931	0.000992
A_95_P210027	TA19313_4097	Pyruvate orthophosphate dikinase	gluconeogenese/ glyoxylate cycle.pyruvate dikinase	-1.89	0.269807	0.00271
A_95_P111512	CV020240	Pyruvate, phosphate dikinase	gluconeogenese/ glyoxylate cycle.pyruvate dikinase	-2.41333	0.187722	0.001046
A_95_P116652	DV159412	Ribulose-1,5-bisphosphate carboxylase small subunit	CHO metabolism	-1.21667	0.430276	0.000784
A_95_P062715	BP135585	Ribulose-1,5-bisphosphate carboxylase/oxygenase large subunit	CHO metabolism	-1.05667	0.480742	0.00185
A_95_P289963	DV161524	Soluble starch synthase 1	major CHO metabolism.synthesis.starch.starch synthase	-2.29667	0.203533	0.000258
A_95_P229449	FG146265	Starch associated protein R1	strach related	-1.77	0.293209	0.001059
A_95_P269776	EB426704	Sugar isomerase (SIS) domain-containing protein	minor CHO metabolism.others	-1.36	0.389582	0.006804
A_95_P205707	TA18347_4097	Trehalose-6-phosphate phosphatase, putative	minor CHO metabolism.trehalose.TPP	-1.03333	0.48858	0.01668
A_95_P271701	FG164569	Trehalose-6-phosphate synthase, putative	minor CHO metabolism.trehalose.TPP	-1.56333	0.338368	0.003189
A_95_P210082	AY570725	Trehalose-phosphatase	minor CHO metabolism.trehalose.TPP	-2.54333	0.171546	0.001025
		Metal binding related- 7
A_95_P183432	TA13456_4097	1,2-dihydroxy-3-keto-5-methylthiopentene dioxygenase 4	metal handling.regulation	-1.99667	0.250578	0.000527
A_95_P246877	DW000035	1,2-dihydroxy-3-keto-5-methylthiopentene dioxygenase 4	metal handling.regulation	-2.10667	0.232183	0.00075
A_95_P016781	TA13435_4097	Ferric reduction oxidase 7	metal handling.acquisition	-2.24667	0.21071	0.034731
A_95_P131032	TA13435_4097	FRO1-like protein	metal handling.acquisition	-2.41667	0.187288	0.025911
A_95_P246257	EB441509	FRO1-like protein	metal handling.acquisition	-2.44333	0.183858	0.015585
A_95_P016686	TA17563_4097	Metal ion binding	metal handling.binding, chelation and storage	-1.98667	0.252321	0.005497
		Methylation related- 3
A_95_P220757	TA21677_4097	Methylase family protein	methylation related	-1.35667	0.390483	0.000518
A_95_P132867	DW000412	Methyltrasferase, putative	methylation related	-1.21	0.432269	0.003303
A_95_P144907	EB448449	Arginine N-methyltransferase	misc.O-methyl transferases	-1.05	0.482968	0.001051
		Nitrate metabolism related-2
A_95_P008886	TA12158_4097	Glutamine synthetase	N-metabolism.ammonia metabolism.glutamine synthase	-1.39	0.381565	0.013875
A_95_P268316	EB680220	Formamidase, putative	Nitrate metabolism	-2.43667	0.18471	0.024413
		Glucosyl transferase related- 16
A_95_P182117	EH620485	Cytokinin-O-glucosyltransferase 1	misc.UDP glucosyl and glucoronyl transferases	-1.49	0.356013	0.000948
A_95_P119027	DV162123	Glucosyl transferase	misc.UDP glucosyl and glucoronyl transferases	-2.46667	0.180909	0.002058
A_95_P030291	TC13125	Glucosyltransferase	misc.UDP glucosyl and glucoronyl transferases	-1.99667	0.250578	0.00098
A_95_P031241	TA14554_4097	Glucosyltransferase	misc.UDP glucosyl and glucoronyl transferases	-1.85667	0.276114	0.007266
A_95_P259746	AB176523	Glycosyltransferase	misc.UDP glucosyl and glucoronyl transferases	-1.55	0.34151	0.003063
A_95_P239709	AB176524	Glycosyltransferase NTGT5b	misc.UDP glucosyl and glucoronyl transferases	-1.22	0.429283	0.037461
A_95_P219182	TA21343_4097	Glycosyltransferase UGT75L4	misc.UDP glucosyl and glucoronyl transferases	-1.16	0.447513	0.004496
A_95_P152637	EB682969	Glycosyltransferase, putative	misc.UDP glucosyl and glucoronyl transferases	-1.16667	0.445449	0.009339
A_95_P122072	DW002131	Glycosyltransferase, putative	misc.UDP glucosyl and glucoronyl transferases	-1.73	0.301452	0.001632
A_95_P151157	FG644242	UDP-glucoronosyl/UDP-glucosyl transferase family protein	misc.UDP glucosyl and glucoronyl transferases	-1.42333	0.37285	0.000638
A_95_P182112	TA13135_4097	UDP-glucosyl transferase 73B3	misc.UDP glucosyl and glucoronyl transferases	-2.21333	0.215636	0.001796
A_95_P004521	FG146507	UDP-glucosyl transferase 73B5	misc.UDP glucosyl and glucoronyl transferases	-1.21667	0.430276	0.003745
A_95_P027721	AB176524	UDP-glucosyl transferase 85A2	misc.UDP glucosyl and glucoronyl transferases	-1.50333	0.352737	0.032694
A_95_P134427	EB436684	UDP-glycosyltransferase	misc.UDP glucosyl and glucoronyl transferases	-1.89667	0.268563	0.002464
A_95_P253699	DV162304	UDP-glycosyltransferase	misc.UDP glucosyl and glucoronyl transferases	-3.03667	0.121863	0.001549
A_95_P270856	FG644242	Zeatin O-xylosyltransferase, putative, expressed	misc.UDP glucosyl and glucoronyl transferases	-1.38	0.384219	0.002948
		Electron transport related-6
A_95_P034070	AJ718098	Alternative oxidase 1au related	mitochondrial electron transport / ATP synthesis.alternative oxidase	-1.24333	0.422396	0.011247
A_95_P227929	FG144415	Cytochrome c1	mitochondrial electron transport / ATP synthesis.cytochrome c	-1.11333	0.462225	0.006265
A_95_P130957	EB431094	Cytochrome c1, putative	mitochondrial electron transport / ATP synthesis.cytochrome c	-1.21	0.432269	0.002292
A_95_P105422	TA11797_4097	Cytochrome oxidase subunit I	mitochondrial electron transport / ATP synthesis.cytochrome c	-1.34	0.395021	0.014682
A_95_P015271	TA11797_4097	Cytochrome oxidase subunit I	mitochondrial electron transport / ATP synthesis.cytochrome c	-1.03	0.48971	0.02241
A_95_P219212	TA21349_4097	NADH dehydrogenase subunit 2	electron transport related	-2.27667	0.206374	0.001684
		Unknown- 275
A_95_P019816	DW000435	unknown	not assigned.unknown	-1.04333	0.485205	0.002284
A_95_P296183	EB450578	unknown	not assigned.unknown	-1	0.5	0.001705
A_95_P033231	AJ344580	unknown	not assigned.unknown	-1	0.5	0.009767
A_95_P188242	TA14527_4097	unknown	not assigned.unknown	-1.00333	0.498846	0.008926
A_95_P247852	DV159795	unknown	not assigned.unknown	-1.00667	0.497695	0.001462
A_95_P144607	EB448051	unknown	not assigned.unknown	-1.00667	0.497695	0.023381
A_95_P150482	EB680568	unknown	not assigned.unknown	-1.01	0.496546	0.003206
A_95_P083150	BP528690	unknown	not assigned.unknown	-1.01333	0.4954	0.001154
A_95_P092383	BP531777	unknown	not assigned.unknown	-1.01667	0.494257	0.000755
A_95_P151682	EB681931	unknown	not assigned.unknown	-1.01667	0.494257	0.001438
A_95_P215892	TA20586_4097	unknown	not assigned.unknown	-1.02	0.493116	0.000373
A_95_P130432	EB430487	unknown	not assigned.unknown	-1.02	0.493116	0.004582
A_95_P307743	FG639320	unknown	not assigned.unknown	-1.02	0.493116	0.00476
A_95_P048086	BP131817	unknown	not assigned.unknown	-1.02333	0.491978	0.003321
A_95_P096208	BP533520	unknown	not assigned.unknown	-1.02667	0.490843	0.001705
A_95_P202247	TA17594_4097	unknown	not assigned.unknown	-1.02667	0.490843	0.002824
A_95_P154182	EC391406	unknown	not assigned.unknown	-1.02667	0.490843	0.003493
A_95_P301008	FG634418	unknown	not assigned.unknown	-1.02667	0.490843	0.005434
A_95_P308118	FG136153	unknown	not assigned.unknown	-1.03	0.48971	0.002294
A_95_P113877	CV021354	unknown	not assigned.unknown	-1.03333	0.48858	0.004845
A_95_P308613	FG643023	unknown	not assigned.unknown	-1.03667	0.487452	0.002531
A_95_P071765	TA20024_4097	unknown	not assigned.unknown	-1.04	0.486327	0.024768
A_95_P136177	EB439812	unknown	not assigned.unknown	-1.04333	0.485205	0.004769
A_95_P226514	DV999521	unknown	not assigned.unknown	-1.05	0.482968	0.024773
A_95_P263376	AM840257	unknown	not assigned.unknown	-1.05333	0.481854	0.01256
A_95_P131637	EB431987	unknown	not assigned.unknown	-1.05667	0.480742	0.003969
A_95_P097063	BP533865	unknown	not assigned.unknown	-1.06333	0.478525	0.000457
A_95_P193437	TA15669_4097	unknown	not assigned.unknown	-1.06333	0.478525	0.010117
A_95_P129342	EB429112	unknown	not assigned.unknown	-1.06333	0.478525	0.0127
A_95_P112497	CV020707	unknown	not assigned.unknown	-1.06667	0.477421	0.000418
A_95_P224387	EB680120	unknown	not assigned.unknown	-1.06667	0.477421	0.002427
A_95_P148192	EB677428	unknown	not assigned.unknown	-1.06667	0.477421	0.036281
A_95_P011256	EB442360	unknown	not assigned.unknown	-1.06667	0.477421	0.038438
A_95_P147207	EB451476	unknown	not assigned.unknown	-1.07	0.476319	0.001067
A_95_P032536	AB186042	unknown	not assigned.unknown	-1.07	0.476319	0.015397
A_95_P141312	EB445071	unknown	not assigned.unknown	-1.07333	0.47522	0.00146
A_95_P227239	DV999771	unknown	not assigned.unknown	-1.07333	0.47522	0.005183
A_95_P193267	TA15634_4097	unknown	not assigned.unknown	-1.07667	0.474123	0.028934
A_95_P130077	EB430050	unknown	not assigned.unknown	-1.08	0.473029	0.000735
A_95_P159137	EH617085	unknown	not assigned.unknown	-1.08	0.473029	0.00275
A_95_P017476	TA14368_4097	unknown	not assigned.unknown	-1.08333	0.471937	0.00404
A_95_P130197	EB430233	unknown	not assigned.unknown	-1.08667	0.470848	0.000655
A_95_P004466	EH620059	unknown	not assigned.unknown	-1.09	0.469761	0.002233
A_95_P188572	DV999990	unknown	not assigned.unknown	-1.09	0.469761	0.002887
A_95_P032126	EB436000	unknown	not assigned.unknown	-1.09333	0.468677	0.055452
A_95_P086250	BP529487	unknown	not assigned.unknown	-1.09667	0.467596	0.000362
A_95_P145947	TA17258_4097	unknown	not assigned.unknown	-1.09667	0.467596	0.000879
A_95_P140642	EB444523	unknown	not assigned.unknown	-1.09667	0.467596	0.022242
A_95_P226449	FG157544	unknown	not assigned.unknown	-1.10333	0.46544	0.000557
A_95_P183362	TA13441_4097	unknown	not assigned.unknown	-1.11333	0.462225	0.006316
A_95_P015751	TA13441_4097	unknown	not assigned.unknown	-1.12	0.460094	0.005318
A_95_P091313	BP531296	unknown	not assigned.unknown	-1.12333	0.459032	0.002292
A_95_P151107	EB681342	unknown	not assigned.unknown	-1.12667	0.457973	0.001022
A_95_P152282	EB682625	unknown	not assigned.unknown	-1.12667	0.457973	0.001508
A_95_P151462	DW000925	unknown	not assigned.unknown	-1.13333	0.455861	0.007696
A_95_P109122	FG633873	unknown	not assigned.unknown	-1.13333	0.455861	0.001628
A_95_P083170	BP528696	unknown	not assigned.unknown	-1.13333	0.455861	0.003034
A_95_P219507	AM808565	unknown	not assigned.unknown	-1.13333	0.455861	0.015734
A_95_P213332	TA20024_4097	unknown	not assigned.unknown	-1.13333	0.455861	0.044003
A_95_P063390	BP135770	unknown	not assigned.unknown	-1.13667	0.454809	0.003991
A_95_P109062	CV019134	unknown	not assigned.unknown	-1.14333	0.452712	0.002869
A_95_P053436	BP133176	unknown	not assigned.unknown	-1.15	0.450625	0.000499
A_95_P133812	EB435507	unknown	not assigned.unknown	-1.15	0.450625	0.001186
A_95_P093603	BP532331	unknown	not assigned.unknown	-1.15333	0.449585	0.000333
A_95_P112907	CV020921	unknown	not assigned.unknown	-1.15333	0.449585	0.003279
A_95_P155172	EG649931	unknown	not assigned.unknown	-1.15667	0.448548	0.000514
A_95_P208692	TA19023_4097	unknown	not assigned.unknown	-1.15667	0.448548	0.002333
A_95_P273686	EH618465	unknown	not assigned.unknown	-1.16	0.447513	0.003039
A_95_P253074	FG644082	unknown	not assigned.unknown	-1.16	0.447513	0.017551
A_95_P288123	FG178007	unknown	not assigned.unknown	-1.16667	0.445449	0.006796
A_95_P210372	TA19383_4097	unknown	not assigned.unknown	-1.17	0.444421	0.007049
A_95_P201152	TA17363_4097	unknown	not assigned.unknown	-1.18	0.441351	0.001722
A_95_P242657	EB438446	unknown	not assigned.unknown	-1.18	0.441351	0.011852
A_95_P131757	TA13620_4097	unknown	not assigned.unknown	-1.18333	0.440333	0.006316
A_95_P300863	FG199699	unknown	not assigned.unknown	-1.18333	0.440333	0.049029
A_95_P150632	EB680765	unknown	not assigned.unknown	-1.19333	0.437291	0.008242
A_95_P004706	EH623844	unknown	not assigned.unknown	-1.19667	0.436282	0.004998
A_95_P297933	FG639155	unknown	not assigned.unknown	-1.20667	0.433269	0.052417
A_95_P133022	EB434059	unknown	not assigned.unknown	-1.21	0.432269	0.001113
A_95_P129657	EB429616	unknown	not assigned.unknown	-1.21	0.432269	0.02206
A_95_P147042	EB451291	unknown	not assigned.unknown	-1.21667	0.430276	0.000374
A_95_P207372	TA18725_4097	unknown	not assigned.unknown	-1.21667	0.430276	0.005307
A_95_P119767	DV999331	unknown	not assigned.unknown	-1.21667	0.430276	0.042166
A_95_P043701	BP130683	unknown	not assigned.unknown	-1.22	0.429283	0.000562
A_95_P162972	EH621959	unknown	not assigned.unknown	-1.22	0.429283	0.002284
A_95_P202562	FG640981	unknown	not assigned.unknown	-1.22	0.429283	0.017984
A_95_P002561	TA19143_4097	unknown	not assigned.unknown	-1.22333	0.428292	0.050404
A_95_P055026	BP133590	unknown	not assigned.unknown	-1.22667	0.427304	0.000258
A_95_P255879	EH618845	unknown	not assigned.unknown	-1.22667	0.427304	0.001813
A_95_P047746	BP131734	unknown	not assigned.unknown	-1.22667	0.427304	0.003141
A_95_P130542	EB430594	unknown	not assigned.unknown	-1.22667	0.427304	0.032334
A_95_P212472	TA19844_4097	unknown	not assigned.unknown	-1.23	0.426317	0.000273
A_95_P146582	EB450652	unknown	not assigned.unknown	-1.23667	0.424352	0.001951
A_95_P000511	FG636416	unknown	not assigned.unknown	-1.23667	0.424352	0.007705
A_95_P001376	EH615644	unknown	not assigned.unknown	-1.24	0.423373	0.000755
A_95_P141837	EB445465	unknown	not assigned.unknown	-1.24	0.423373	0.027731
A_95_P028271	TC12237	unknown	not assigned.unknown	-1.24333	0.422396	0.000824
A_95_P314558	FG173217	unknown	not assigned.unknown	-1.24667	0.421421	0.000346
A_95_P008986	TC4516	unknown	not assigned.unknown	-1.24667	0.421421	0.002224
A_95_P161687	EH620344	unknown	not assigned.unknown	-1.24667	0.421421	0.004227
A_95_P307993	FG640366	unknown	not assigned.unknown	-1.25667	0.41851	0.004654
A_95_P216212	TA20656_4097	unknown	not assigned.unknown	-1.27	0.41466	0.000372
A_95_P060950	BP135135	unknown	not assigned.unknown	-1.27667	0.412748	0.000837
A_95_P272351	EB449374	unknown	not assigned.unknown	-1.27667	0.412748	0.001447
A_95_P147292	EB451626	unknown	not assigned.unknown	-1.28	0.411796	0.028742
A_95_P042741	BP130433	unknown	not assigned.unknown	-1.29	0.408951	0.000237
A_95_P264106	EB439549	unknown	not assigned.unknown	-1.29667	0.407066	0.002629
A_95_P089668	BP530597	unknown	not assigned.unknown	-1.30333	0.405189	0.000557
A_95_P018896	TC8393	unknown	not assigned.unknown	-1.30333	0.405189	0.003562
A_95_P114482	FG636416	unknown	not assigned.unknown	-1.30333	0.405189	0.032825
A_95_P296253	EB451051	unknown	not assigned.unknown	-1.30667	0.404254	0.01353
A_95_P263471	CV019346	unknown	not assigned.unknown	-1.31333	0.40239	0.022003
A_95_P197592	TA16597_4097	unknown	not assigned.unknown	-1.31667	0.401461	0.000527
A_95_P111732	CV020354	unknown	not assigned.unknown	-1.32	0.400535	0.000557
A_95_P247862	DV999990	unknown	not assigned.unknown	-1.32333	0.399611	0.006583
A_95_P217937	EH618845	unknown	not assigned.unknown	-1.33	0.397768	0.00244
A_95_P228154	DW004594	unknown	not assigned.unknown	-1.33333	0.39685	0.007557
A_95_P306908	FG636730	unknown	not assigned.unknown	-1.33667	0.395934	0.004998
A_95_P259636	FG169266	unknown	not assigned.unknown	-1.34667	0.393199	0.001224
A_95_P272101	EB447618	unknown	not assigned.unknown	-1.34667	0.393199	0.00151
A_95_P017861	EB440968	unknown	not assigned.unknown	-1.35333	0.391387	0.000638
A_95_P015111	EB679849	unknown	not assigned.unknown	-1.35667	0.390483	0.001917
A_95_P120792	DW000751	unknown	not assigned.unknown	-1.36667	0.387786	0.002288
A_95_P164287	EH623430	unknown	not assigned.unknown	-1.37333	0.385998	0.004554
A_95_P014491	TA17258_4097	unknown	not assigned.unknown	-1.37333	0.385998	0.000638
A_95_P123037	DW002947	unknown	not assigned.unknown	-1.37667	0.385108	0.000792
A_95_P031346	EB432676	unknown	not assigned.unknown	-1.39	0.381565	0.023455
A_95_P130807	EB430908	unknown	not assigned.unknown	-1.39667	0.379806	0.008612
A_95_P146807	EB450944	unknown	not assigned.unknown	-1.4	0.378929	0.002233
A_95_P112777	CV020831	unknown	not assigned.unknown	-1.40667	0.377182	0.001067
A_95_P308218	FG641582	unknown	not assigned.unknown	-1.40667	0.377182	0.004562
A_95_P270816	FG134871	unknown	not assigned.unknown	-1.41	0.376312	0.011907
A_95_P135567	EB448132	unknown	not assigned.unknown	-1.41	0.376312	0.037826
A_95_P293643	FG198087	unknown	not assigned.unknown	-1.42333	0.37285	0.002292
A_95_P216577	TA20737_4097	unknown	not assigned.unknown	-1.42333	0.37285	0.003782
A_95_P122782	DW002747	unknown	not assigned.unknown	-1.42667	0.371989	0.032999
A_95_P274988	FG634637	unknown	not assigned.unknown	-1.43333	0.370274	0.004885
A_95_P218222	TA21124_4097	unknown	not assigned.unknown	-1.43667	0.36942	0.002948
A_95_P062925	BP135645	unknown	not assigned.unknown	-1.45	0.366021	0.011113
A_95_P111497	CV020234	unknown	not assigned.unknown	-1.45	0.366021	0.04275
A_95_P200702	EH623849	unknown	not assigned.unknown	-1.45333	0.365177	0.000935
A_95_P180902	TA12853_4097	unknown	not assigned.unknown	-1.45667	0.364334	0.00271
A_95_P134082	EB435913	unknown	not assigned.unknown	-1.46	0.363493	0.000731
A_95_P117807	DV160765	unknown	not assigned.unknown	-1.46333	0.362654	0.000735
A_95_P017716	TA17258_4097	unknown	not assigned.unknown	-1.46667	0.361817	0.000519
A_95_P275028	AM802734	unknown	not assigned.unknown	-1.47333	0.360149	9.5e-05
A_95_P139762	EB443689	unknown	not assigned.unknown	-1.47667	0.359318	0.009417
A_95_P268451	EB445078	unknown	not assigned.unknown	-1.49	0.356013	0.009229
A_95_P010836	TA11797_4097	unknown	not assigned.unknown	-1.49333	0.355191	0.006682
A_95_P138172	DW000287	unknown	not assigned.unknown	-1.49333	0.355191	0.00071
A_95_P246307	DW000925	unknown	not assigned.unknown	-1.49667	0.354371	0.00347
A_95_P067575	BP136909	unknown	not assigned.unknown	-1.5	0.353553	0.000198
A_95_P286468	FG635148	unknown	not assigned.unknown	-1.5	0.353553	0.009101
A_95_P280288	FG195840	unknown	not assigned.unknown	-1.50667	0.351923	0.01235
A_95_P214937	TA20370_4097	unknown	not assigned.unknown	-1.52	0.348686	0.006347
A_95_P000521	TA12189_4097	unknown	not assigned.unknown	-1.53	0.346277	0.009915
A_95_P144367	EB447739	unknown	not assigned.unknown	-1.53	0.346277	0.014943
A_95_P227184	FG156963	unknown	not assigned.unknown	-1.53333	0.345478	0.011115
A_95_P020991	EB681060	unknown	not assigned.unknown	-1.53333	0.345478	0.003531
A_95_P275633	AM794030	unknown	not assigned.unknown	-1.53667	0.344681	9.6e-05
A_95_P113297	CV021099	unknown	not assigned.unknown	-1.53667	0.344681	0.000401
A_95_P217117	FG162154	unknown	not assigned.unknown	-1.54	0.343885	0.000196
A_95_P131372	EB431558	unknown	not assigned.unknown	-1.55	0.34151	0.00127
A_95_P143787	EB446559	unknown	not assigned.unknown	-1.55333	0.340722	0.003453
A_95_P012461	DW000246	unknown	not assigned.unknown	-1.56	0.339151	0.000152
A_95_P010711	EB438558	unknown	not assigned.unknown	-1.57667	0.335256	0.003773
A_95_P132822	FG633369	unknown	not assigned.unknown	-1.60333	0.329116	0.003428
A_95_P083550	FG644215	unknown	not assigned.unknown	-1.60667	0.328356	0.001705
A_95_P242322	FG162154	unknown	not assigned.unknown	-1.61	0.327598	0.000557
A_95_P105662	TA12189_4097	unknown	not assigned.unknown	-1.61667	0.326088	0.011233
A_95_P058771	BP134558	unknown	not assigned.unknown	-1.61667	0.326088	0.055438
A_95_P223747	EB681609	unknown	not assigned.unknown	-1.62	0.325335	0.004247
A_95_P153892	EB684063	unknown	not assigned.unknown	-1.62667	0.323836	0.003626
A_95_P205522	TA18309_4097	unknown	not assigned.unknown	-1.63667	0.321599	0.001155
A_95_P119762	DV999285	unknown	not assigned.unknown	-1.64	0.320856	0.002012
A_95_P147742	EB643431	unknown	not assigned.unknown	-1.64333	0.320116	0.005655
A_95_P222822	TA22116_4097	unknown	not assigned.unknown	-1.65	0.31864	0.001851
A_95_P111567	CV020255	unknown	not assigned.unknown	-1.65	0.31864	0.002377
A_95_P195122	EB446559	unknown	not assigned.unknown	-1.65333	0.317905	0.003673
A_95_P285293	FG161520	unknown	not assigned.unknown	-1.65667	0.317171	0.000658
A_95_P263746	DW002576	unknown	not assigned.unknown	-1.65667	0.317171	0.000743
A_95_P001191	DW001305	unknown	not assigned.unknown	-1.66	0.316439	0.001775
A_95_P088288	BP530006	unknown	not assigned.unknown	-1.68	0.312083	0.000825
A_95_P189012	EH617488	unknown	not assigned.unknown	-1.69	0.309927	0.001758
A_95_P176822	TA11798_4097	unknown	not assigned.unknown	-1.69	0.309927	0.002531
A_95_P028226	TC12221	unknown	not assigned.unknown	-1.69333	0.309212	0.005749
A_95_P130597	EB430647	unknown	not assigned.unknown	-1.71	0.30566	0.003018
A_95_P149962	EB679985	unknown	not assigned.unknown	-1.72	0.303549	0.005972
A_95_P025131	EB680977	unknown	not assigned.unknown	-1.74667	0.297989	0.000219
A_95_P132842	EB433628	unknown	not assigned.unknown	-1.74667	0.297989	0.039736
A_95_P132527	EB433025	unknown	not assigned.unknown	-1.77	0.293209	0.00989
A_95_P111212	CV020099	unknown	not assigned.unknown	-1.78667	0.289841	0.000113
A_95_P031001	TC13437	unknown	not assigned.unknown	-1.79	0.289172	0.001038
A_95_P144932	EB448488	unknown	not assigned.unknown	-1.8	0.287175	0.002749
A_95_P012241	EB681339	unknown	not assigned.unknown	-1.80333	0.286512	0.001234
A_95_P146317	EB450322	unknown	not assigned.unknown	-1.81	0.285191	0.002445
A_95_P108687	TA12189_4097	unknown	not assigned.unknown	-1.81667	0.283876	0.002998
A_95_P186737	TA14190_4097	unknown	not assigned.unknown	-1.81667	0.283876	0.018497
A_95_P137597	EB441321	unknown	not assigned.unknown	-1.82333	0.282567	0.007997
A_95_P213302	TA20018_4097	unknown	not assigned.unknown	-1.83	0.281265	0.000937
A_95_P096103	BP533476	unknown	not assigned.unknown	-1.84333	0.278677	0.000206
A_95_P111672	DW001305	unknown	not assigned.unknown	-1.85667	0.276114	0.000862
A_95_P180907	EB681339	unknown	not assigned.unknown	-1.87333	0.272942	0.001113
A_95_P268041	DV999359	unknown	not assigned.unknown	-1.87333	0.272942	0.001117
A_95_P028906	TA18873_4097	unknown	not assigned.unknown	-1.88	0.271684	0.000894
A_95_P151517	EB681726	unknown	not assigned.unknown	-1.88	0.271684	0.001186
A_95_P265181	DV999721	unknown	not assigned.unknown	-1.88333	0.271057	0.000119
A_95_P114727	CV021734	unknown	not assigned.unknown	-1.88333	0.271057	0.00127
A_95_P211847	FG639450	unknown	not assigned.unknown	-1.88667	0.270431	8.7e-05
A_95_P109147	CV019168	unknown	not assigned.unknown	-1.9	0.267943	0.001692
A_95_P152887	EB683228	unknown	not assigned.unknown	-1.92	0.264255	0.001458
A_95_P105197	CV017351	unknown	not assigned.unknown	-1.92	0.264255	0.007475
A_95_P114122	FG636416	unknown	not assigned.unknown	-1.92333	0.263645	0.00544
A_95_P247387	EB424693	unknown	not assigned.unknown	-1.92667	0.263036	0.000594
A_95_P109267	CV019219	unknown	not assigned.unknown	-1.94	0.260616	0.000453
A_95_P164457	EH623702	unknown	not assigned.unknown	-1.95	0.258816	0.01075
A_95_P114342	TA13134_4097	unknown	not assigned.unknown	-1.97	0.255253	0.000194
A_95_P296358	EB451697	unknown	not assigned.unknown	-1.97667	0.254076	0.001155
A_95_P027736	TA13134_4097	unknown	not assigned.unknown	-1.98667	0.252321	0.000725
A_95_P141122	EB444915	unknown	not assigned.unknown	-1.98667	0.252321	0.006455
A_95_P279883	AM834497	unknown	not assigned.unknown	-1.99333	0.251158	0.00233
A_95_P100318	BP535322	unknown	not assigned.unknown	-2.00667	0.248847	0.000243
A_95_P303948	FG638580	unknown	not assigned.unknown	-2.01	0.248273	0.001684
A_95_P218377	TA21161_4097	unknown	not assigned.unknown	-2.02667	0.245421	0.00237
A_95_P158982	EH616875	unknown	not assigned.unknown	-2.03333	0.24429	0.000803
A_95_P156147	EG650439	unknown	not assigned.unknown	-2.07333	0.23761	0.008254
A_95_P275008	AM830304	unknown	not assigned.unknown	-2.11667	0.230579	0.00132
A_95_P134342	FG198087	unknown	not assigned.unknown	-2.13333	0.227931	0.000389
A_95_P105462	FG640953	unknown	not assigned.unknown	-2.16333	0.22324	0.001942
A_95_P061220	BP135206	unknown	not assigned.unknown	-2.16667	0.222725	0.000674
A_95_P147067	EB451309	unknown	not assigned.unknown	-2.23333	0.212667	0.008251
A_95_P107967	EH617488	unknown	not assigned.unknown	-2.24	0.211686	0.006601
A_95_P256184	FG163825	unknown	not assigned.unknown	-2.27333	0.206851	0.000244
A_95_P030441	EH617488	unknown	not assigned.unknown	-2.28	0.205898	0.007049
A_95_P268791	FG141638	unknown	not assigned.unknown	-2.29	0.204476	0.003494
A_95_P136022	TA12681_4097	unknown	not assigned.unknown	-2.3	0.203063	0.002843
A_95_P286173	FG640953	unknown	not assigned.unknown	-2.35	0.196146	0.001832
A_95_P180197	TA12681_4097	unknown	not assigned.unknown	-2.37667	0.192554	0.004424
A_95_P141092	EB444883	unknown	not assigned.unknown	-2.38667	0.191224	0.001315
A_95_P001236	EH614346	unknown	not assigned.unknown	-2.46667	0.180909	0.003416
A_95_P118182	DV161197	unknown	not assigned.unknown	-2.48333	0.178831	0.00261
A_95_P134957	EB437968	unknown	not assigned.unknown	-2.50333	0.176369	0.0004
A_95_P125907	EB425042	unknown	not assigned.unknown	-2.53333	0.172739	0.000271
A_95_P131712	EB432097	unknown	not assigned.unknown	-2.54333	0.171546	4.1e-05
A_95_P141367	EB445112	unknown	not assigned.unknown	-2.62667	0.161918	0.000515
A_95_P229694	DV159967	unknown	not assigned.unknown	-2.63333	0.161171	0.000656
A_95_P119922	DV999556	unknown	not assigned.unknown	-2.64	0.160428	0.000486
A_95_P296303	EB451287	unknown	not assigned.unknown	-2.64333	0.160058	0.026934
A_95_P102177	CV015906	unknown	not assigned.unknown	-2.66667	0.15749	0.005588
A_95_P112937	CV020932	unknown	not assigned.unknown	-2.73	0.150726	0.001321
A_95_P060000	BP134886	unknown	not assigned.unknown	-2.73667	0.150031	0.000122
A_95_P119742	DV999248	unknown	not assigned.unknown	-2.75333	0.148308	0.009127
A_95_P213197	FG161520	unknown	not assigned.unknown	-2.84333	0.139339	0.000306
(+)eQC-40	#N/A	unknown	not assigned.unknown	-2.85667	0.138057	0.004474
A_95_P182907	EB425030	unknown	not assigned.unknown	-2.87	0.136787	0.004635
A_95_P210287	TA19366_4097	unknown	not assigned.unknown	-2.88	0.135842	0.002292
A_95_P246232	EB451951	unknown	not assigned.unknown	-2.94667	0.129707	0.00016
A_95_P120937	DW000911	unknown	not assigned.unknown	-2.97333	0.127332	5.3e-05
A_95_P268281	DW000443	unknown	not assigned.unknown	-3.02333	0.122995	0.001725
A_95_P003566	TA12609_4097	unknown	not assigned.unknown	-3.13	0.114229	0.01075
A_95_P007791	TC4080	unknown	not assigned.unknown	-3.13333	0.113965	0.000387
A_95_P199442	TA16995_4097	unknown	not assigned.unknown	-3.19333	0.109323	5.7e-05
A_95_P026581	TC11579	unknown	not assigned.unknown	-3.34667	0.0982999	0.003784
A_95_P180202	DV159519	unknown	not assigned.unknown	-3.43667	0.092355	0.000906
A_95_P003551	TA12610_4097	unknown	not assigned.unknown	-3.52333	0.0869703	0.005795
A_95_P196157	TA16278_4097	unknown	not assigned.unknown	-3.62	0.0813339	0.002177
A_95_P095268	BP533104	unknown	not assigned.unknown	-3.94	0.0651541	7.7e-05
A_95_P130877	EB430996	unknown	not assigned.unknown	-4.42333	0.0466062	4.1e-05
A_95_P116812	DV159614	unknown	not assigned.unknown	-1.11	0.463294	0.015836
A_95_P229804	DV159749	CRAL-TRIO domain containing protein	not assigned.unknown	-1.05667	0.480742	0.003405
A_95_P008316	EB449250	Flavin reductase-related	not assigned.unknown	-1.19	0.438303	0.000258
A_95_P110312	CV019675	unknown	not assigned.unknown	-1.07667	0.474123	0.00388
A_95_P151787	EB682037	unknown	not assigned.unknown	-1.08667	0.470848	0.002606
A_95_P003656	EB432833	unknown	not assigned.unknown	-2.33	0.198884	0.000638
A_95_P156502	EH614082	unknown	not assigned.unknown	-1.24667	0.421421	0.014399
		Nucleotide metabolism related- 10
A_95_P113512	CV021168	5-phosphoribosyl-1-pyrophosphate amidotransferase	nucleotide metabolism	-1.30333	0.405189	0.007666
A_95_P120032	DV999704	Adenylate kinase family protein	nucleotide metabolism.phosphotransfer and pyrophosphatases.adenylate kinase	-1.06	0.479632	0.000638
A_95_P290473	DV999704	Adenylate kinase family protein	nucleotide metabolism.phosphotransfer and pyrophosphatases.adenylate kinase	-1.15	0.450625	0.000273
A_95_P283993	FG137345	Cytosolic purine 5-nucleotidase, putative	nucliec acid metabolism related	-1.09333	0.468677	0.001021
A_95_P117147	DV159924	Nudix hydrolase 8	nucleotide metabolism.salvage.NUDIX hydrolases	-1.94333	0.260015	0.006996
A_95_P209492	TA19202_4097	Nudix hydrolase homolog 8	nucleotide metabolism.salvage.NUDIX hydrolases	-1.94667	0.259415	0.004977
A_95_P136712	EB440480	Nudix hydrolase homolog 8	nucleotide metabolism.salvage.NUDIX hydrolases	-2.14667	0.225834	0.004227
A_95_P131677	EB432053	PAP-specific phosphatase, putative	nucleotide metabolism.degradation	-1.46667	0.361817	0.004926
A_95_P256334	EH618866	Phosphoribosyltransferase AAA ATPase	nucleotide metabolism.salvage.phosphoribosyltransferases.upp	-1.56333	0.338368	0.000314
A_95_P160122	EH618761	Phosphoribosyltransferase; AAA ATPase	nucleotide metabolism.salvage.phosphoribosyltransferases.upp	-1.47333	0.360149	0.000219
		Membrane related-8
A_95_P205577	TA18320_4097	CASP-like protein 1	membrane related	-1.05333	0.481854	0.003246
A_95_P227339	EB678381	Cytoplasmic membrane protein, putative	membrane related	-1.47333	0.360149	0.000605
A_95_P097178	BP533913	Hypoxia-responsive family protein	membrane related	-1.17667	0.442372	0.001257
A_95_P248162	EB443686	Integral membrane family protein	membrane related	-1.08	0.473029	0.002609
A_95_P201642	TA17468_4097	Membrane protein, putative	membrane related	-1.48333	0.357661	0.008174
A_95_P021996	EB450795	Phosphoinositide binding	Phospholipid. Membrane related	-1.36333	0.388683	0.009703
A_95_P146687	EB450795	Phosphoinositide binding	Phospholipid. Membrane related	-1.38333	0.383332	0.009131
A_95_P139092	EB442792	Phosphoinositide binding	Phospholipid. Membrane related	-1.45667	0.364334	0.004996
		Protein syntheis , degradation and aminoacid metabolism related- 120
A_95_P011231	TA18431_4097	[4Fe-4S] cluster assembly factor	protein.assembly and cofactor ligation	-1.28667	0.409897	0.007458
A_95_P219052	EB680561	[4Fe-4S] cluster assembly factor	protein.assembly and cofactor ligation	-1.35333	0.391387	0.006486
A_95_P196062	FG137301	a	protein.degradation.serine protease	-1.19667	0.436282	0.009806
A_95_P162157	EH621011	a	protein.postranslational modification.kinase.receptor like cytoplasmatic kinase IX	-1.26667	0.415619	0.005722
A_95_P145667	EB449419	Alpha-galactosidase	post translational modification	-1.13333	0.455861	0.001281
A_95_P155177	EG649935	Aminotransferase, putative	amino acid metabolism.degradation.aromatic aa.tyrosine	-1.18333	0.440333	0.024588
A_95_P298173	FG137301	ATP-dependent protease (CD4A)	protein.degradation	-1.34667	0.393199	0.005626
A_95_P135317	DV999582	ATP-dependent protease La (LON) domain-containing protein	protein.degradation	-1.2	0.435275	0.000678
A_95_P226429	DV999582	ATP-dependent protease La (LON) domain-containing protein	protein.degradation	-1.12	0.460094	0.002056
A_95_P223057	TA22166_4097	BTB/POZ and TAZ domain-containing protein 1	protein.degradation.ubiquitin.E3.BTB/POZ Cullin3.BTB/POZ	-2.49667	0.177186	0.001775
A_95_P255924	FG199324	BTB/POZ domain-containing protein	protein.degradation.ubiquitin.E3.BTB/POZ Cullin3.BTB/POZ	-1.57333	0.336031	0.001995
A_95_P266526	EB684175	BTB/POZ domain-containing protein	protein.degradation.ubiquitin.E3.BTB/POZ Cullin3.BTB/POZ	-1.84	0.279322	0.000258
A_95_P150732	EB680859	Carboxyl-terminal-processing protease precursor	protein.degradation	-3.91333	0.0663696	0.000592
A_95_P152047	EB682345	CBL-interacting protein kinase 2, putative	protein.postranslational modification	-1.23	0.426317	0.004052
A_95_P128872	EB428605	CBL-interacting serine/threonine-protein kinase 15	protein.postranslational modification	-1.46333	0.362654	0.017167
A_95_P152012	EB682276	Chlorophyllide a oxygenase	protein.targeting.chloroplast	-2.1	0.233258	0.00326
A_95_P125532	EB102911	Chorion family 2 protein	protein.targeting.secretory pathway.unspecified	-1.12333	0.459032	0.001113
A_95_P253064	FG637943	Circadian clock-associated FKF1 (FKF1	protein.degradation.ubiquitin.E3.SCF.FBOX	-1.26667	0.415619	0.00274
A_95_P109397	CV019284	Cullin 1A related	protein degradation related	-1.69667	0.308498	0.026001
A_95_P039696	BP129622	Cysteine-type endopeptidase	protein.degradation	-1.29667	0.407066	0.014983
A_95_P137167	EB440886	Ethylene-dependent gravitropism-deficient and yellow-green-like 3 protein	protein.degradation.metalloprotease	-2.24333	0.211198	0.000183
A_95_P261031	FG639604	Eukaryotic translation initiation factor 3 subunit A, putative	protein synthesis related	-1.35667	0.390483	0.003714
A_95_P043891	FG639604	Eukaryotic translation initiation factor 3 subunit A, putative	protein synthesis related	-1.53	0.346277	0.005444
A_95_P254924	EB448804	F-box family protein	protein.degradation.ubiquitin.E3.SCF.FBOX	-1.24667	0.421421	0.001987
A_95_P144712	EB448804	F-box family protein	protein.degradation.ubiquitin.E3.SCF.FBOX	-1.37333	0.385998	0.000806
A_95_P078755	BP527595	F-box family protein	protein.degradation.ubiquitin.E3.SCF.FBOX	-1.01667	0.494257	0.000418
A_95_P303953	FG643489	F-box protein PP2-B15-like	protein.degradation.ubiquitin.E3.SCF.FBOX	-1.94333	0.260015	0.00333
A_95_P083910	BP528885	FKF1 related	protein.degradation.ubiquitin.E3.SCF.FBOX	-1.37333	0.385998	0.003118
A_95_P192272	TA15415_4097	FtsH protease	protein.degradation.metalloprotease	-1.19667	0.436282	0.004978
A_95_P022491	TA15416_4097	FtsH protease	protein.degradation.metalloprotease	-1.30333	0.405189	0.010389
A_95_P226444	EB439491	FtsH protease	protein.degradation.metalloprotease	-1.50333	0.352737	0.010457
A_95_P179787	TA12584_4097	FtsH-like protein Pftf precursor	protein.degradation.metalloprotease	-1.01667	0.494257	0.003452
A_95_P157102	EH615143	FtsH-like protein Pftf precursor	protein.degradation.metalloprotease	-1.24667	0.421421	0.014465
A_95_P110827	CV019927	Glutamate decarboxylase 4a related	amino acid metabolism.synthesis.central amino acid metabolism.GABA.Glutamate decarboxylase	-1.03333	0.48858	0.004384
A_95_P194747	DW000246	Heat shock binding protein, putative	protein.folding	-1.27	0.41466	0.000703
A_95_P225957	DV998777	Kelch repeat-containing F-box family protein	protein.degradation.ubiquitin.E3.SCF.FBOX	-1.07667	0.474123	0.001769
A_95_P070820	BP525545	Kinase family protein	protein.postranslational modification.kinase.receptor like cytoplasmatic kinase VII	-1.61667	0.326088	0.001889
A_95_P114192	CV021490	Kinase family protein	protein.postranslational modification.kinase.receptor like cytoplasmatic kinase X	-1.55333	0.340722	0.000235
A_95_P200552	TA17231_4097	Metacaspase 1	protein.degradation	-1.85	0.277392	0.002998
A_95_P038921	BP129405	Metalloendopeptidase	protein.degradation	-1.30667	0.404254	0.002012
A_95_P177577	TA12012_4097	Methionine synthase	amino acid metabolism.synthesis.aspartate family.methionine	-1.07	0.476319	0.01225
A_95_P032211	EB450158	Ndr kinase	protein.postranslational modification	-1.14667	0.451668	0.003496
A_95_P123492	DW003353	NHL repeat-containing protein	protein.degradation.ubiquitin.E3.SCF.FBOX	-1.66	0.316439	0.008936
A_95_P068130	BP137059	Nodulation receptor kinase precursor	protein.postranslational modification.kinase.receptor like cytoplasmatic kinase VII	-1.84333	0.278677	0.021675
A_95_P144732	EB448246	Nodulation receptor kinase precursor	protein.postranslational modification.kinase.receptor like cytoplasmatic kinase VII	-1.94667	0.259415	0.030518
A_95_P022311	EB439911	Nodulation receptor kinase precursor	protein.postranslational modification.kinase.receptor like cytoplasmatic kinase VIII	-1.06667	0.477421	0.004792
A_95_P297548	EB684182	Nodulin, putative	protein.postranslational modification.kinase.receptor like cytoplasmatic kinase VII	-1.38667	0.382447	0.017099
A_95_P233659	EB441391	Non-intrinsic ABC protein	protein.assembly and cofactor ligation	-1.45	0.366021	0.000691
A_95_P048676	BP131977	OBP3-responsive gene 1	protein.postranslational modification	-1.35667	0.390483	0.002326
A_95_P294033	FG644515	PEP carboxylase kinase	protein.postranslational modification	-1.51	0.351111	0.005906
A_95_P131087	EB431214	Peptidase M48 family protein	protein.degradation	-2.72667	0.151075	0.000217
A_95_P028616	TA16788_4097	Peptidase S41 family protein	protein.degradation	-3.74333	0.0746697	0.000697
A_95_P045706	TA16788_4097	Peptidase S41 family protein	protein.degradation	-3.83667	0.069992	0.001448
A_95_P209607	TA19227_4097	Peptidase, M50 family, putative	protein.degradation.metalloprotease	-2.40333	0.189027	0.000527
A_95_P078055	BP527416	Peroxisomal membrane protein 22 kDa related	protein.targeting.peroxisomes	-1.29	0.408951	0.000195
A_95_P008046	DV161189	Peroxisomal membrane protein-related	protein.targeting.peroxisomes	-2.28	0.205898	0.001632
A_95_P185732	TA13978_4097	Peroxisomal membrane protein-related	protein.targeting.peroxisomes	-1.77667	0.291857	0.00242
A_95_P082945	BP528635	PHAP2A protein related	protein.postranslational modification	-1.10333	0.46544	0.005583
A_95_P097723	BP534171	Phosphatase 2C family protein	protein.postranslational modification	-1.51333	0.350301	0.001816
A_95_P117572	DV160512	Phosphatase 2C family protein	protein.postranslational modification	-2.01667	0.247129	0.000246
A_95_P208107	EB443661	Phosphoenolpyruvate carboxylase kinase	protein.postranslational modification	-2.03667	0.243726	0.000786
A_95_P152512	EB443661	Phosphoenolpyruvate carboxylase kinase	protein.postranslational modification	-2.83333	0.140308	0.000752
A_95_P217727	TA21003_4097	Phosphoenolpyruvate carboxylase kinase 1	protein.postranslational modification	-1.79333	0.288505	0.00737
A_95_P044971	BP131017	Phototropin-1, putative	protein.postranslational modification	-2.87	0.136787	7.7e-05
A_95_P283429	AY639146	Proline oxidase	amino acid metabolism.degradation.glutamate family.proline	-2.27333	0.206851	0.014997
A_95_P016106	TA13404_4097	Proline oxidase, putative	amino acid metabolism.degradation.glutamate family.proline	-2.09333	0.234339	0.018468
A_95_P147872	EB643479	Proline oxidase/dehydrogenase 1 (ERD5)	amino acid metabolism.degradation.glutamate family.proline	-1.89667	0.268563	0.040952
A_95_P254529	FG163907	Protease, putative	protein degradation related	-3.79667	0.0719597	0.001545
A_95_P190912	EH620499	Pseudo response regulator	protein.postranslational modification	-3.76	0.073812	4.1e-05
A_95_P210362	TA19381_4097	Rhomboid family protein-like	protein degradation related	-2.02667	0.245421	0.000402
A_95_P002986	FG640011	Rhomboid-related intramembrane serine protease-like protein	protein degradation related	-2.89667	0.134282	8.5e-05
A_95_P194102	TA15821_4097	Ribosomal protein L7Ae-like	protein.synthesis.ribosomal protein.eukaryotic.60S subunit.L7/L30/S12	-1.02	0.493116	0.004017
A_95_P258521	EH614316	Ribosomal protein L7Ae-like	protein.synthesis.ribosomal protein.eukaryotic.60S subunit.L7/L30/S13	-1.13667	0.454809	0.000678
A_95_P113697	CV021263	Ribosome biogenesis GTP-binding protein, putative	protein.synthesis.ribosomal protein.eukaryotic.60S subunit.L7/L30/S14	-1.02	0.493116	0.008507
A_95_P219527	EB680603	Ribosome constituent protein , hypothetical	protein.synthesis.ribosomal protein.eukaryotic.60S subunit.L7/L30/S15	-1.06667	0.477421	0.022648
A_95_P070620	BP192683	RING-H2 finger protein ATL2B, putative	protein.degradation.ubiquitin.E3.RING	-1.2	0.435275	0.01556
A_95_P260291	FG635491	RING-H2 finger protein ATL2B, putative	protein.degradation.ubiquitin.E3.RING	-1.77333	0.292532	0.008692
A_95_P295023	EB443550	RING-H2 finger protein ATL4M	protein.degradation.ubiquitin.E3.RING	-1.28333	0.410845	0.008057
A_95_P054436	BP133434	RNA-binding protein, putative	protein.degradation.ubiquitin.E3.RING	-1.32667	0.398688	0.011805
A_95_P110562	CV019784	SBT1 protein (SBT1)	protease related	-2.35333	0.195693	0.000864
A_95_P247407	FG134800	Sec-independent protein translocase protein TatC-like	protein transport related	-1.11	0.463294	0.002566
A_95_P212132	TA19764_4097	Serine acetyltransferase 1	amino acid metabolism.synthesis.serine-glycine-cysteine group.cysteine.SAT	-1.41333	0.375443	0.00643
A_95_P107994	CV018626	Serine carboxypeptidase-like 47	protein.degradation.serine protease	-1.81667	0.283876	0.000537
A_95_P114797	CV021763	Serine carboxypeptidase-like 48	protein.degradation.serine protease	-1.60333	0.329116	0.001978
A_95_P018206	TA12832_4097	Serine decarboxylase	amino acid metabolism.degradation.histidine	-1.11	0.463294	0.009254
A_95_P247722	EB426856	Serine protease-like protein, putative	protein.degradation.serine protease	-1.06	0.479632	0.000906
A_95_P117802	TA18735_4097	Serine-type endopeptidase	protein.degradation.subtilases	-1.01	0.496546	0.005756
A_95_P138877	EB442600	Serine-type endopeptidase	protein.degradation.subtilases	-1.96	0.257028	0.000283
A_95_P147677	EB452189	Serine-type endopeptidase	protein.degradation.subtilases	-2.58333	0.166855	0.001113
A_95_P218612	TA21215_4097	Serine-type peptidase	protein.degradation.subtilases	-1.46667	0.361817	0.030382
A_95_P281888	AM826065	Sialyltransferase, putative	post translational modification	-1	0.5	0.000595
A_95_P273761	EH620246	Signal transducer/ two-component sensor molecule, putative	protein.postranslational modification	-3.45	0.0915054	7.7e-05
A_95_P224937	FG136012	Subtilase (SBT1.2A)	protein related	-1	0.5	0.006878
A_95_P143337	EB446669	Subtilisin-like protease	protein related	-1.35667	0.390483	0.036091
A_95_P157147	FG159579	Subtilisin-like protease precursor	protein.degradation.subtilases	-1.07667	0.474123	0.006484
A_95_P207412	TA18735_4097	Subtilisin-like protease precursor	protein.degradation.subtilases	-1.55667	0.339936	0.000837
A_95_P006561	TA14945_4097	TATC-like protein	protein.targeting.chloroplast	-1.19667	0.436282	0.002292
A_95_P191237	TA15186_4097	Thiol-disulfide interchange like protein	protein.assembly and cofactor ligation	-1.00333	0.498846	0.002604
A_95_P193187	DV157857	Threonine endopeptidase, putative	protein.degradation	-1.46667	0.361817	0.000557
A_95_P111357	CV020164	Translation initiation factor IF-2 related	protein synthesis related	-1.45333	0.365177	0.000812
A_95_P287563	FG199687	Ubiquitin fusion-degradation protein-like	protein.degradation.ubiquitin.E2	-2.46333	0.181327	0.000708
A_95_P150718	EB680835	Ubiquitin-conjugating enzyme 13	protein.degradation.ubiquitin.E2	-1.00667	0.497695	0.002896
A_95_P188912	EH614541	Ubiquitin-protein ligase	protein.degradation.ubiquitin.E3.RING	-1.15	0.450625	0.030834
A_95_P309223	FG645248	Ubiquitin-protein ligase, putative	protein.degradation.ubiquitin.E3.RING	-1.40667	0.377182	0.000181
A_95_P250807	AB075947	Vacuolar processing enzyme-1a	protein.targeting.secretory pathway.vacuole	-1.16667	0.445449	0.055542
A_95_P163492	EH622536	Vacuolar processing enzyme-1b	protein.targeting.secretory pathway.vacuole	-1.49667	0.354371	0.026284
A_95_P007441	AB075948	Vacuolar processing enzyme-1b	protein.targeting.secretory pathway.vacuole	-1.57333	0.336031	0.012762
A_95_P092858	BP532022	Zinc finger (C3HC4-type RING finger) family protein	protein.degradation.ubiquitin.E3.RING	-1.06	0.479632	0.007706
A_95_P271731	EB445042	Zinc finger (C3HC4-type RING finger) family protein	protein.degradation.ubiquitin.E3.RING	-1.08333	0.471937	0.005497
A_95_P273681	EH618301	Zinc finger (C3HC4-type RING finger) family protein	protein.degradation.ubiquitin.E3.RING	-1.26667	0.415619	0.006621
A_95_P125182	DW004972	Zinc finger (C3HC4-type RING finger) family protein	protein.degradation.ubiquitin.E3.RING	-1.28	0.411796	0.022083
A_95_P016231	EB683870	Zinc finger (C3HC4-type RING finger) family protein	protein.degradation.ubiquitin.E3.RING	-1.32667	0.398688	0.008131
A_95_P134812	EB437619	Zinc metalloprotease	protein.degradation.metalloprotease	-1.22	0.429283	0.003631
A_95_P226454	FG172153	Zinc metalloprotease, putative	protein.degradation.metalloprotease	-1.22667	0.427304	0.002427
A_95_P011106	EB680133	RNA polymerase sigma factor rpoD, putative	RNA.transcription	-1.44667	0.366868	0.00768
A_95_P221482	TA21828_4097	Sigma factor	RNA.transcription	-1.48	0.358489	0.01556
A_95_P214537	AB023572	Sigma factor	RNA.transcription	-2.1	0.233258	0.0001
A_95_P026211	TA14910_4097	Sigma-like factor precursor	RNA.transcription	-1.95333	0.258219	0.008926
A_95_P007286	AJ416570	DNA-directed RNA polymerase	RNA.transcription	-1.86667	0.274206	0.000515
A_95_P007061	AJ416570	DNA-directed RNA polymerase 3B	RNA.transcription	-1.64	0.320856	0.000499
		Phtosnthesis related-239
A_95_P106537	CV017942	16kDa membrane protein related, putative	PS.lightreaction.photosystem I.PSI polypeptide subunits	-3.9	0.0669858	0.001289
A_95_P000436	AJ272037	16kDa membrane protein, putative	PS.lightreaction.photosystem I.PSI polypeptide subunits	-2.64	0.160428	0.004549
A_95_P109482	CV019333	16kDa membrane protein, putative	PS.lightreaction.photosystem I.PSI polypeptide subunits	-3.24333	0.105599	0.001049
A_95_P005701	TA14202_4097	16kDa membrane protein, putative	PS.lightreaction.photosystem I.PSI polypeptide subunits	-3.87667	0.068078	0.000792
A_95_P128282	X62426	23-kDa ploypeptide of photosystem II oxygen-evolving complex precursor	PS.lightreaction.photosystem II.PSII polypeptide subunits	-1.21	0.432269	0.034655
A_95_P268246	DW000200	ATP synthase delta chain, putative	PS.lightreaction.ATP synthase.subunit B_ (ATPX)	-1.91333	0.265478	0.000198
A_95_P159077	EH617027	ATP synthase family	PS.lightreaction.ATP synthase.subunit B_ (ATPX)	-2	0.25	0.003116
A_95_P107162	CV018236	Calmodulin binding	PS.lightreaction.photosystem I.PSI polypeptide subunits	-1.53667	0.344681	0.014845
A_95_P000146	X52743	Chlorophyll a	PS.lightreaction.photosystem II.PSII polypeptide subunits	-2.75333	0.148308	0.00184
A_95_P106322	TA12081_4097	Chlorophyll a/b binding protein	PS.lightreaction.photosystem I.LHC-I	-3.45667	0.0910835	0.000638
A_95_P177727	TA12057_4097	Chlorophyll a/b binding protein	PS.lightreaction.photosystem II.LHC-II	-6.09667	0.0146124	0.000109
A_95_P003266	CV021520	Chlorophyll a/b binding protein	PS.lightreaction.photosystem II.LHC-II	-7.68333	0.00486504	8.2e-05
A_95_P176577	TA11646_4097	Chlorophyll a/b binding protein CP29	PS.lightreaction.photosystem II.LHC-II	-1.47	0.360982	0.010397
A_95_P227104	EB450498	Chlorophyll a/b-binding protein	PS.lightreaction.photosystem I.LHC-I	-4.35333	0.0489233	0.000656
A_95_P188122	TA14499_4097	Chlorophyll a/b-binding protein (cab-12)	PS.lightreaction.photosystem I.LHC-I	-3.82333	0.0706418	0.000666
A_95_P258011	EV849893	Chlorophyll a/b-binding protein (Cab-C) gene	PS.lightreaction.photosystem I.LHC-I	-1.15333	0.449585	0.031492
A_95_P107577	CV018452	Chlorophyll a/b-binding protein CP26 in PS II	PS.lightreaction.photosystem II.LHC-II	-1.72	0.303549	0.006618
A_95_P107847	CV018552	Chlorophyll a/b-binding protein related	PS.lightreaction.photosystem I.LHC-I	-5.74667	0.0186243	4e-05
A_95_P104072	CV016830	Chlorophyll a/b-binding protein related	PS.lightreaction.photosystem I.LHC-I	-6.07667	0.0148163	4.1e-05
A_95_P217102	EB429719	Chlorophyll A-B binding family protein	PS.lightreaction.photosystem II.LHC-II	-1.15333	0.449585	0.001321
A_95_P234189	DV998837	Chlorophyll a-b binding protein	PS.lightreaction.photosystem I.LHC-I	-1.31667	0.401461	0.008618
A_95_P177967	TA12113_4097	Chlorophyll a-b binding protein	PS.lightreaction.photosystem I.LHC-I	-1.33	0.397768	0.013566
A_95_P030181	CV017991	Chlorophyll a-b binding protein	PS.lightreaction.photosystem I.LHC-I	-1.39667	0.379806	0.005109
A_95_P130602	TA12081_4097	Chlorophyll a-b binding protein	PS.lightreaction.photosystem I.LHC-I	-2.25333	0.209739	0.000557
A_95_P008301	TA12081_4097	Chlorophyll a-b binding protein	PS.lightreaction.photosystem I.LHC-I	-3.25	0.105112	0.000743
A_95_P177822	TA12081_4097	Chlorophyll a-b binding protein	PS.lightreaction.photosystem I.LHC-I	-3.30667	0.101063	0.000604
A_95_P110142	DV999009	Chlorophyll a-b binding protein	PS.lightreaction.photosystem I.LHC-I	-3.63333	0.0805856	0.000206
A_95_P234784	DV999009	Chlorophyll a-b binding protein	PS.lightreaction.photosystem I.LHC-I	-3.77	0.0733022	0.000115
A_95_P007951	TA12082_4097	Chlorophyll a-b binding protein	PS.lightreaction.photosystem I.LHC-I	-4.35333	0.0489233	8.7e-05
A_95_P009011	TA12004_4097	Chlorophyll a-b binding protein	PS.lightreaction.photosystem II.LHC-II	-3.52	0.0871715	0.000858
A_95_P009366	TA12003_4097	Chlorophyll a-b binding protein	PS.lightreaction.photosystem II.LHC-II	-5.37333	0.0241249	0.000258
A_95_P144672	TA13044_4097	Chlorophyll a-b binding protein 1	PS.lightreaction.photosystem I.LHC-I	-2.99333	0.125579	0.004268
A_95_P179347	DV998829	Chlorophyll a-b binding protein 1	PS.lightreaction.photosystem I.LHC-I	-3.10333	0.11636	0.001776
A_95_P106982	EB448024	Chlorophyll a-b binding protein 1	PS.lightreaction.photosystem I.LHC-I	-3.55	0.0853775	0.002523
A_95_P107182	EB448024	Chlorophyll a-b binding protein 1	PS.lightreaction.photosystem I.LHC-I	-3.83667	0.069992	0.00088
A_95_P078000	BP527400	Chlorophyll a-b binding protein 1	PS.lightreaction.photosystem I.LHC-I	-5.47	0.0225614	0.000206
A_95_P113187	CV021044	Chlorophyll a-b binding protein 1	PS.lightreaction.photosystem I.LHC-I	-6.88667	0.00845097	8.7e-05
A_95_P105332	CV017417	Chlorophyll a-b binding protein 1	PS.lightreaction.photosystem I.LHC-I	-7.92	0.00412898	5.8e-05
A_95_P125507	EB102904	Chlorophyll a-b binding protein 13	PS.lightreaction.photosystem I.LHC-I	-5.56333	0.021148	0.000356
A_95_P179537	TA12531_4097	Chlorophyll a-b binding protein 13	PS.lightreaction.photosystem II.LHC-II	-5.66	0.0197774	9.3e-05
A_95_P002941	FG134885	Chlorophyll a-b binding protein 16	PS.lightreaction.photosystem II.LHC-II	-6.62	0.0101667	4e-05
A_95_P105167	CV017332	Chlorophyll a-b binding protein 21	PS.lightreaction.photosystem II.LHC-II	-3.23333	0.106333	0.011739
A_95_P106872	CV018096	Chlorophyll a-b binding protein 21	PS.lightreaction.photosystem II.LHC-II	-3.24667	0.105355	0.011945
A_95_P106552	CV017949	Chlorophyll a-b binding protein 21	PS.lightreaction.photosystem II.LHC-II	-4.06	0.059954	0.001578
A_95_P002901	DV162408	Chlorophyll a-b binding protein 21	PS.lightreaction.photosystem II.PSII polypeptide subunits	-3.94	0.0651541	0.004559
A_95_P106947	CV018140	Chlorophyll a-b binding protein 36	PS.lightreaction.photosystem II.LHC-II	-3.8	0.0717936	0.000144
A_95_P138867	TA12713_4097	Chlorophyll a-b binding protein 36	PS.lightreaction.photosystem II.LHC-II	-5.69	0.0193704	0.000136
A_95_P247927	DV998737	Chlorophyll a-b binding protein 36	PS.lightreaction.photosystem II.LHC-II	-5.7	0.0192366	0.000136
A_95_P108943	CV019073	Chlorophyll a-b binding protein 36	PS.lightreaction.photosystem II.LHC-II	-6.27	0.0129581	5.3e-05
A_95_P111667	CV020311	Chlorophyll a-b binding protein 36	PS.lightreaction.photosystem II.LHC-II	-6.3	0.0126914	4.1e-05
A_95_P113437	CV021146	Chlorophyll a-b binding protein 36	PS.lightreaction.photosystem II.LHC-II	-6.54333	0.0107216	5.6e-05
A_95_P002466	AY219853	Chlorophyll a-b binding protein 36	PS.lightreaction.photosystem II.LHC-II	-6.73667	0.00937694	2.7e-05
A_95_P003321	TA12714_4097	Chlorophyll a-b binding protein 36	PS.lightreaction.photosystem II.LHC-II	-7.39	0.00596195	3.9e-05
A_95_P105557	CV017513	Chlorophyll a-b binding protein 3A	PS.lightreaction.photosystem II.LHC-II	-5.16333	0.027905	0.001352
A_95_P109547	CV019358	Chlorophyll a-b binding protein 3C-like	PS.lightreaction.photosystem II.LHC-II	-5.69667	0.0192811	0.000527
A_95_P005072	DW000203	Chlorophyll a-b binding protein 4	PS.lightreaction.photosystem I.LHC-I	-5.24333	0.0263997	8.7e-05
A_95_P111232	CV020105	Chlorophyll a-b binding protein 4	PS.lightreaction.photosystem I.LHC-I	-5.9	0.0167465	3.9e-05
A_95_P106117	CV017760	Chlorophyll a-b binding protein 40	PS.lightreaction.photosystem II.LHC-II	-3.29333	0.102002	0.019913
A_95_P005261	TA11629_4097	Chlorophyll a-b binding protein 40	PS.lightreaction.photosystem II.LHC-II	-4.94333	0.0325019	0.000499
A_95_P022336	TA11631_4097	Chlorophyll a-b binding protein 40	PS.lightreaction.photosystem II.LHC-II	-5.04	0.0303955	0.002116
A_95_P003156	TA11627_4097	Chlorophyll a-b binding protein 40	PS.lightreaction.photosystem II.LHC-II	-5.21	0.0270168	0.000198
A_95_P000121	X52744	Chlorophyll a-b binding protein 40	PS.lightreaction.photosystem II.LHC-II	-7.04333	0.00758133	5.8e-05
A_95_P003231	TA11623_4097	Chlorophyll a-b binding protein 40	PS.lightreaction.photosystem II.LHC-II	-7.70333	0.00479806	8.7e-05
A_95_P176552	TA11638_4097	Chlorophyll a-b binding protein 40	PS.lightreaction.photosystem II.LHC-II	-7.99667	0.00391529	7.7e-05
A_95_P107827	CV018547	Chlorophyll a-b binding protein 40	PS.lightreaction.photosystem II.LHC-II	-8.07	0.00372124	8.6e-05
A_95_P260071	EB437069	Chlorophyll a-b binding protein 40	PS.lightreaction.photosystem II.PSII polypeptide subunits	-3.63667	0.0803997	0.000616
A_95_P006301	X52744	Chlorophyll a-b binding protein 40, putative	PS.lightreaction.photosystem II.LHC-II	-7.16667	0.00696015	5.7e-05
A_95_P104037	CV016814	Chlorophyll a-b binding protein 50	PS.lightreaction.photosystem II.LHC-II	-3.26333	0.104145	0.005972
A_95_P006166	CV016171	Chlorophyll a-b binding protein 50	PS.lightreaction.photosystem II.LHC-II	-6.62667	0.0101199	5.6e-05
A_95_P102582	CV016092	Chlorophyll a-b binding protein 50	PS.lightreaction.photosystem II.LHC-II	-6.73	0.00942037	4.1e-05
A_95_P111737	CV020355	Chlorophyll a-b binding protein 6A	PS.lightreaction.photosystem I.LHC-I	-3.33	0.0994421	0.001396
A_95_P108792	CV019003	Chlorophyll a-b binding protein 6A	PS.lightreaction.photosystem I.LHC-I	-4.16	0.0559391	0.001272
A_95_P006996	NP917573	Chlorophyll a-b binding protein 6A	PS.lightreaction.photosystem I.LHC-I	-2.94333	0.130007	0.000697
A_95_P012501	CV018784	Chlorophyll a-b binding protein 6A	PS.lightreaction.photosystem I.LHC-I	-2.17	0.222211	0.004562
A_95_P106952	EB448024	Chlorophyll a-b binding protein 6A	PS.lightreaction.photosystem II.LHC-II	-3.8	0.0717936	0.000587
A_95_P102902	CV016251	Chlorophyll a-b binding protein 7	PS.lightreaction.photosystem II.LHC-II	-1.41333	0.375443	0.00725
A_95_P111772	CV020368	Chlorophyll a-b binding protein 7	PS.lightreaction.photosystem II.LHC-II	-1.67667	0.312805	0.01547
A_95_P002906	TA14592_4097	Chlorophyll a-b binding protein 7	PS.lightreaction.photosystem II.PSII polypeptide subunits	-7.06333	0.00747696	0.000494
A_95_P017301	TA12083_4097	Chlorophyll a-b binding protein 8	PS.lightreaction.photosystem I.LHC-I	-2.37667	0.192554	0.000824
A_95_P105692	CV017571	Chlorophyll a-b binding protein 8	PS.lightreaction.photosystem I.LHC-I	-3.88333	0.0677642	5.8e-05
A_95_P110747	CV019880	Chlorophyll a-b binding protein 8	PS.lightreaction.photosystem I.LHC-I	-3.91667	0.0662164	9.5e-05
A_95_P114452	DV999009	Chlorophyll a-b binding protein 8, chloroplast precursor	PS.lightreaction.photosystem I.LHC-I	-3.29333	0.102002	0.000212
A_95_P114722	CV021733	Chlorophyll a-b binding protein C	PS.lightreaction.photosystem II.LHC-II	-7.25333	0.00655434	5.3e-05
A_95_P112032	CV020491	Chlorophyll a-b binding protein C	PS.lightreaction.photosystem II.LHC-II	-7.40333	0.0059071	4e-05
A_95_P247017	EB424655	Chlorophyll a-b binding protein CP24	PS.lightreaction.photosystem II.LHC-II	-4.25	0.052556	0.001036
A_95_P107127	CV018219	Chlorophyll A-B binding protein CP29 (LHCB4)	PS.lightreaction.photosystem II.LHC-II	-1.07333	0.47522	0.021294
A_95_P110137	CV019598	Chlorophyll a-b binding protein CP29.2	PS.lightreaction.photosystem II.LHC-II	-2.45667	0.182167	0.001908
A_95_P002821	FG134885	Chlorophyll a-b binding protein E	PS.lightreaction.photosystem II.LHC-II	-6.50667	0.0109976	4.1e-05
A_95_P110677	TA11624_4097	Chlorophyll a-b binding protein E	PS.lightreaction.photosystem II.LHC-II	-6.63333	0.0100732	4e-05
A_95_P005681	TA11624_4097	Chlorophyll a-b binding protein E	PS.lightreaction.photosystem II.LHC-II	-6.82	0.00885066	5.7e-05
A_95_P006596	CV018172	Chlorophyll a-b binding protein of LHCII type I	PS.lightreaction.photosystem II.LHC-II	-6.66333	0.0098659	9.8e-05
A_95_P105757	CV018172	Chlorophyll a-b binding protein of LHCII type I	PS.lightreaction.photosystem II.LHC-II	-6.76333	0.00920521	0.000126
A_95_P106837	TA12482_4097	Chlorophyll a-b binding protein of LHCII type III	PS.lightreaction.photosystem II.LHC-II	-5.29667	0.0254416	0.00046
A_95_P179542	DV998840	Chlorophyll a-b binding protein of LHCII type III	PS.lightreaction.photosystem II.LHC-II	-5.69333	0.0193257	0.000126
A_95_P112052	CV020500	Chlorophyll a-b binding protein of LHCII type III	PS.lightreaction.photosystem II.LHC-II	-5.92333	0.0164778	0.00016
A_95_P008206	DV998840	Chlorophyll a-b binding protein of LHCII type III	PS.lightreaction.photosystem II.LHC-II	-6.08333	0.014748	0.000118
A_95_P177397	TA11964_4097	Chlorophyll a-b binding protein type 2 member 1B	PS.lightreaction.photosystem II.LHC-II	-1.08	0.473029	0.021489
A_95_P105927	TA11963_4097	Chlorophyll a-b binding protein type II 1B	PS.lightreaction.photosystem II.LHC-II	-1.04667	0.484085	0.014492
A_95_P026346	EB450498	Chlorophyll a-b binding protein(LHCI type II CAB)	PS.lightreaction.photosystem I.LHC-I	-4.72333	0.037856	0.000167
A_95_P121117	DW001114	Chlorophyllide a oxygenase	tetrapyrrole synthesis.chlorophyll b synthase	-1.49667	0.354371	0.000407
A_95_P027786	TA12483_4097	Chloroplast chlorophyll a-b binding protein	PS.lightreaction.photosystem II.LHC-II	-4.75333	0.037077	0.000655
A_95_P130357	EB430384	Chloroplast import apparatus 2 like	chloroplast related	-1.69	0.309927	0.045187
A_95_P176527	TA11626_4097	Chloroplast light-harvesting complex II protein Lhcbm6	PS.lightreaction.photosystem II.LHC-II	-3.48	0.0896222	0.006128
A_95_P002696	TA11627_4097	Chloroplast light-harvesting complex II protein Lhcbm6	PS.lightreaction.photosystem II.LHC-II	-5.28667	0.0256186	0.000198
A_95_P009796	DV162523	Chloroplast light-harvesting complex II protein Lhcbm6	PS.lightreaction.photosystem II.LHC-II	-5.55333	0.0212951	0.000301
A_95_P130742	AM840689	Chloroplast methionine sulfoxide reductase B2 precursor (MsrB2)	chloroplast reductase related	-1.05333	0.481854	0.001647
A_95_P080115	TA12173_4097	Chloroplast photosystem II 22 kDa component	PS.lightreaction.photosystem II.PSII polypeptide subunits	-1.07	0.476319	0.037326
A_95_P027656	TA12173_4097	Chloroplast photosystem II 22 kDa component, putative	PS.lightreaction.photosystem II.PSII polypeptide subunits	-1.18667	0.439317	0.040857
A_95_P156577	EH614296	Chloroplast pigment-binding protein CP26	PS.lightreaction.photosystem II.LHC-II	-1.06667	0.477421	0.010376
A_95_P308823	FG643680	DAG protein	chloroplast development related	-1.04667	0.484085	0.00331
A_95_P033444	TA12279_4097	Fructose-bisphosphate aldolase, putative	PS.calvin cycle.aldolase	-1.10667	0.464366	0.003784
A_95_P245277	AM746200	Glutamyl tRNA Reductase	tetrapyrrole synthesis.glu-tRNA reductase	-2.21	0.216134	0.008217
A_95_P150762	AM746200	Glutamyl tRNA Reductase	tetrapyrrole synthesis.glu-tRNA reductase	-2.37667	0.192554	0.007776
A_95_P011396	TA15759_4097	Glutamyl-tRNA reductase	tetrapyrrole synthesis.glu-tRNA reductase	-2.88	0.135842	0.00501
A_95_P212907	FG635481	GUN4 enzyme binding / tetrapyrrole binding	tetrapyrrole synthesis.regulation	-2.05	0.241484	0.010341
A_95_P207952	X82833	HEME2 uroporphyrinogen decarboxylase	tetrapyrrole synthesis.uroporphyrinogen decarboxylase	-1.21333	0.431271	0.009515
A_95_P260066	EV849909	Light harvesting chlorophyll a/b-binding prote	PS.lightreaction.photosystem II.LHC-II	-1.79	0.289172	0.012695
A_95_P105297	TA11627_4097	Light harvesting chlorophyll a/b-binding protein	PS.lightreaction.photosystem II.LHC-II	-3.15667	0.112137	0.003016
A_95_P002581	TA11665_4097	Light harvesting chlorophyll a/b-binding protein	PS.lightreaction.photosystem II.PSII polypeptide subunits	-2.74667	0.148995	0.038981
A_95_P102827	CV016224	Light harvesting complex PSII	PS.lightreaction.photosystem II.LHC-II	-1.97667	0.254076	0.001995
A_95_P107802	CV018537	Light harvesting complex PSII	PS.lightreaction.photosystem II.LHC-II	-2.29	0.204476	0.005013
A_95_P129812	EB429759	Light-harvesting Ch1 a/b binding protein	PS.lightreaction.photosystem II.LHC-II	-5.62333	0.0202865	5.8e-05
A_95_P005626	FG637553	Light-harvesting complex I 11 kDa protein	PS.lightreaction.photosystem I.PSI polypeptide subunits	-1.11	0.463294	0.038884
A_95_P249767	AF014052	Magnesium chelatase	tetrapyrrole synthesis.magnesium chelatase	-4.32333	0.0499513	0.001085
A_95_P238274	AF014051	Magnesium chelatase	tetrapyrrole synthesis.magnesium chelatase	-2.56667	0.168794	0.001951
A_95_P034683	AY221168	Magnesium-protoporphyrin IX monomethyl ester	tetrapyrrole synthesis.magnesium-protoporphyrin IX monomethyl ester (oxidative) cyclase	-2.52667	0.173539	0.001391
A_95_P025846	TA13023_4097	Magnesium-protoporphyrin IX monomethyl ester	tetrapyrrole synthesis.magnesium-protoporphyrin IX monomethyl ester (oxidative) cyclase	-2.65	0.15932	0.000919
A_95_P026356	AY221168	Magnesium-protoporphyrin IX monomethyl ester	tetrapyrrole synthesis.magnesium-protoporphyrin IX monomethyl ester (oxidative) cyclase	-2.65333	0.158952	0.000678
A_95_P125497	AY221168	Magnesium-protoporphyrin IX monomethyl ester	tetrapyrrole synthesis.magnesium-protoporphyrin IX monomethyl ester (oxidative) cyclase	-2.47667	0.179659	0.001051
A_95_P187337	TA14322_4097	Mg protoporphyrin IX chelatase	tetrapyrrole synthesis.magnesium chelatase	-1.48	0.358489	0.008989
A_95_P009641	TA14106_4097	NADPH:protochlorophyllide oxidoreductase	tetrapyrrole synthesis.protochlorophyllide reductase	-2.70333	0.153538	0.000519
A_95_P249357	AB074571	NADPH:protochlorophyllide oxidoreductase	tetrapyrrole synthesis.protochlorophyllide reductase	-3.44667	0.091717	0.000499
A_95_P010526	AB074570	NADPH:protochlorophyllide oxidoreductase	tetrapyrrole synthesis.protochlorophyllide reductase	-4.13667	0.0568511	0.003181
A_95_P003371	DV159621	NADPH:protochlorophyllide oxidoreductase	tetrapyrrole synthesis.protochlorophyllide reductase	-4.05333	0.0602317	0.004611
A_95_P134192	EB436193	Oxidoreductase/ protochlorophyllide reductase	tetrapyrrole synthesis.protochlorophyllide reductase	-1.73667	0.300062	0.001341
A_95_P007596	AY220076	Oxygen evolving complex 33 kDa photosystem II protein	PS.lightreaction.photosystem II.PSII polypeptide subunits	-1.60333	0.329116	0.028913
A_95_P010467	EB427965	Oxygen-evolving enhancer protein 1	PS.lightreaction.photosystem II.PSII polypeptide subunits	-1	0.5	0.007502
A_95_P109883	AY220076	Oxygen-evolving enhancer protein 1	PS.lightreaction.photosystem II.PSII polypeptide subunits	-1.46333	0.362654	0.013882
A_95_P043651	BP130672	Oxygen-evolving enhancer protein 1	PS.lightreaction.photosystem II.PSII polypeptide subunits	-1.59333	0.331405	0.003405
A_95_P185317	TA13885_4097	Oxygen-evolving enhancer protein 1	PS.lightreaction.photosystem II.PSII polypeptide subunits	-1.70333	0.307076	0.009124
A_95_P102657	CV016128	Oxygen-evolving enhancer protein 1	PS.lightreaction.photosystem II.PSII polypeptide subunits	-1.71	0.30566	0.007012
A_95_P248737	X64347	Oxygen-evolving enhancer protein 2-1	PS.lightreaction.photosystem II.PSII polypeptide subunits	-1.55333	0.340722	0.004447
A_95_P008521	TA11970_4097	Oxygen-evolving enhancer protein 2-1	PS.lightreaction.photosystem II.PSII polypeptide subunits	-1.96333	0.256435	0.00102
A_95_P006721	TA11936_4097	Oxygen-evolving enhancer protein 3	PS.lightreaction.photosystem II.PSII polypeptide subunits	-1.05667	0.480742	0.036841
A_95_P181262	TA12939_4097	PGR-5 like	PS.lightreaction.cyclic electron flow-chlororespiration	-1.26	0.417544	0.022723
A_95_P181252	EB679822	PGR5-like protein 1A	PS.lightreaction.cyclic electron flow-chlororespiration	-1.01	0.496546	0.008383
A_95_P258952	EB429556	PGR5-like protein 1A	PS.lightreaction.cyclic electron flow-chlororespiration	-1.06	0.479632	0.008287
A_95_P247242	EB448024	Photosystem I light-harvesting chlorophyll a/b-binding protein	PS.lightreaction.photosystem I.LHC-I	-2.79333	0.144252	0.003709
A_95_P181702	TA13044_4097	Photosystem I light-harvesting chlorophyll a/b-binding protein	PS.lightreaction.photosystem I.LHC-I	-2.39333	0.190342	0.00036
A_95_P009221	TA12484_4097	Photosystem I light-harvesting chlorophyll a/b-binding protein	PS.lightreaction.photosystem I.LHC-I	-2.99	0.125869	0.000246
A_95_P181697	TA13043_4097	Photosystem I light-harvesting chlorophyll a/b-binding protein	PS.lightreaction.photosystem I.LHC-I	-3.52667	0.0867696	0.002606
A_95_P183757	TA13529_4097	Photosystem I reaction center subunit IV A	PS.lightreaction.photosystem I.PSI polypeptide subunits	-1.18667	0.439317	0.009147
A_95_P019776	TA13530_4097	Photosystem I reaction center subunit IV A	PS.lightreaction.photosystem I.PSI polypeptide subunits	-1.56333	0.338368	0.006874
A_95_P108797	TA12224_4097	Photosystem I reaction center subunit N	PS.lightreaction.photosystem I.PSI polypeptide subunits	-1.61	0.327598	0.004991
A_95_P111072	CV020035	Photosystem I reaction center subunit N	PS.lightreaction.photosystem I.PSI polypeptide subunits	-2.16667	0.222725	0.003297
A_95_P106832	CV018079	Photosystem I reaction center subunit V	PS.lightreaction.photosystem I.PSI polypeptide subunits	-2.16	0.223756	0.004874
A_95_P003126	TA12166_4097	Photosystem I reaction center subunit V	PS.lightreaction.photosystem I.PSI polypeptide subunits	-2.17667	0.221186	0.00718
A_95_P002626	TA12166_4097	Photosystem I reaction center subunit V	PS.lightreaction.photosystem I.PSI polypeptide subunits	-3.08667	0.117712	0.005256
A_95_P109197	CV019184	Photosystem I reaction center subunit V, putative	PS.lightreaction.photosystem I.PSI polypeptide subunits	-1.53	0.346277	0.007656
A_95_P181457	TA12985_4097	Photosystem I reaction center subunit VI	PS.lightreaction.photosystem I.PSI polypeptide subunits	-1.02667	0.490843	0.020904
A_95_P113557	TA12236_4097	Photosystem I reaction center subunit VI	PS.lightreaction.photosystem I.PSI polypeptide subunits	-1.22333	0.428292	0.016054
A_95_P109852	EB681709	Photosystem I reaction center subunit VI	PS.lightreaction.photosystem I.PSI polypeptide subunits	-1.42	0.373712	0.00665
A_95_P181452	FG637553	Photosystem I reaction center subunit VI	PS.lightreaction.photosystem I.PSI polypeptide subunits	-1.41333	0.375443	0.024454
A_95_P112772	CV020830	Photosystem I reaction center subunit X	PS.lightreaction.photosystem I.PSI polypeptide subunits	-2.41333	0.187722	0.001671
A_95_P005611	TA11940_4097	Photosystem I reaction center subunit X psaK	PS.lightreaction.photosystem I.PSI polypeptide subunits	-1.20333	0.434271	0.016891
A_95_P000381	EB681488	Photosystem I reaction center subunit X psaK	PS.lightreaction.photosystem I.PSI polypeptide subunits	-2.05333	0.240927	0.001509
A_95_P105247	CV017374	Photosystem I reaction center subunit X PSI-K	PS.lightreaction.photosystem I.PSI polypeptide subunits	-2.35	0.196146	0.003297
A_95_P110492	CV019752	Photosystem I reaction center subunit X PSI-K	PS.lightreaction.photosystem I.PSI polypeptide subunits	-2.67	0.157127	0.005941
A_95_P107957	CV018610	Photosystem I reaction center subunit X PSI-K	PS.lightreaction.photosystem I.PSI polypeptide subunits	-1.81	0.285191	0.002581
A_95_P018351	TA15345_4097	Photosystem I subunit D-1	PS.lightreaction.photosystem I.PSI polypeptide subunits	-2.31667	0.200731	0.003907
A_95_P107422	CV018361	Photosystem I subunit D-1	PS.lightreaction.photosystem I.PSI polypeptide subunits	-2.97333	0.127332	0.003982
A_95_P196472	EB680011	Photosystem I subunit D-2	PS.lightreaction.photosystem I.PSI polypeptide subunits	-1.54333	0.343092	0.007368
A_95_P245207	EB680011	Photosystem I subunit D-2	PS.lightreaction.photosystem I.PSI polypeptide subunits	-1.64	0.320856	0.008115
A_95_P119697	FG195302	Photosystem I subunit E-2	PS.lightreaction.photosystem I.PSI polypeptide subunits	-1.00667	0.497695	0.029834
A_95_P105887	CV017659	Photosystem I subunit E-2	PS.lightreaction.photosystem I.PSI polypeptide subunits	-1.11333	0.462225	0.003131
A_95_P000716	X61665	Photosystem I subunit H-1	PS.lightreaction.photosystem I.PSI polypeptide subunits	-1.02667	0.490843	0.03481
A_95_P006116	CV017541	Photosystem I subunit H-1	PS.lightreaction.photosystem I.PSI polypeptide subunits	-1.25	0.420448	0.006547
A_95_P113072	CV020994	Photosystem I subunit K	PS.lightreaction.photosystem I.PSI polypeptide subunits	-1.79667	0.287839	0.001917
A_95_P102202	CV015922	Photosystem I subunit K	PS.lightreaction.photosystem I.PSI polypeptide subunits	-2.02667	0.245421	0.00214
A_95_P109532	CV019353	Photosystem I subunit L	PS.lightreaction.photosystem I.PSI polypeptide subunits	-1.10333	0.46544	0.006405
A_95_P113802	CV021326	Photosystem I subunit L	PS.lightreaction.photosystem I.PSI polypeptide subunits	-1.16333	0.44648	0.006063
A_95_P233904	EB681709	Photosystem I subunit L	PS.lightreaction.photosystem I.PSI polypeptide subunits	-1.32667	0.398688	0.00808
A_95_P110717	CV019869	Photosystem I subunit L	PS.lightreaction.photosystem I.PSI polypeptide subunits	-1.45333	0.365177	0.004227
A_95_P113692	CV021258	Photosystem I subunit L	PS.lightreaction.photosystem I.PSI polypeptide subunits	-1.53333	0.345478	0.005717
A_95_P111617	CV020277	Photosystem I subunit L	PS.lightreaction.photosystem I.PSI polypeptide subunits	-1.55333	0.340722	0.005877
A_95_P000371	TA11911_4097	Photosystem I subunit L	PS.lightreaction.photosystem I.PSI polypeptide subunits	-1.59333	0.331405	0.004227
A_95_P113417	CV021138	Photosystem I subunit L	PS.lightreaction.photosystem I.PSI polypeptide subunits	-1.68667	0.310644	0.008062
A_95_P012296	EB681709	Photosystem I subunit L	PS.lightreaction.photosystem I.PSI polypeptide subunits	-1.73667	0.300062	0.002469
A_95_P110772	CV019890	Photosystem I subunit O	PS.lightreaction.photosystem I.PSI polypeptide subunits	-2	0.25	0.019052
A_95_P111127	CV020067	Photosystem I subunit O	PS.lightreaction.photosystem I.PSI polypeptide subunits	-2.02333	0.245989	0.01651
A_95_P003241	AJ272037	Photosystem I subunit O	PS.lightreaction.photosystem I.PSI polypeptide subunits	-2.11	0.231647	0.011748
A_95_P003621	AJ272037	Photosystem I subunit O	PS.lightreaction.photosystem I.PSI polypeptide subunits	-2.17333	0.221698	0.011394
A_95_P110517	CV019760	Photosystem I subunit O	PS.lightreaction.photosystem I.PSI polypeptide subunits	-2.66333	0.157854	0.003828
A_95_P105282	CV017393	Photosystem I subunit O	PS.lightreaction.photosystem I.PSI polypeptide subunits	-2.95333	0.129109	0.004129
A_95_P002746	TA12040_4097	Photosystem I subunit O	PS.lightreaction.photosystem I.PSI polypeptide subunits	-3.22667	0.106826	0.001421
A_95_P112802	CV020851	Photosystem I subunit O	PS.lightreaction.photosystem I.PSI polypeptide subunits	-3.57333	0.0840078	0.001739
A_95_P106157	EB681709	Photosystem I subunit XI	PS.lightreaction.photosystem I.PSI polypeptide subunits	-1.09667	0.467596	0.006187
A_95_P114112	CV021449	Photosystem I subunit XI	PS.lightreaction.photosystem I.PSI polypeptide subunits	-1.88667	0.270431	0.002446
A_95_P107922	EB681709	Photosystem I subunit XI	PS.lightreaction.photosystem I.PSI polypeptide subunits	-1.90667	0.266708	0.002254
A_95_P028606	EB681816	Photosystem I subunit XI	PS.lightreaction.photosystem I.PSI polypeptide subunits	-2.47333	0.180075	0.002233
A_95_P113407	TA12186_4097	Photosystem II	PS.lightreaction.photosystem I.PSI polypeptide subunits	-1.11333	0.462225	0.020933
A_95_P112897	CV020909	Photosystem II 22 kDa protein	PS.lightreaction.photosystem I.PSI polypeptide subunits	-1.06667	0.477421	0.00608
A_95_P003176	DW000743	Photosystem II reaction center	PS.lightreaction.photosystem II.PSII polypeptide subunits	-1.33333	0.39685	0.006365
A_95_P104577	FG641318	Photosystem II reaction center W protein	PS.lightreaction.photosystem II.PSII polypeptide subunits	-1.16667	0.445449	0.027974
A_95_P003181	DW000743	Photosystem II reaction center W protein	PS.lightreaction.photosystem II.PSII polypeptide subunits	-1.51	0.351111	0.00325
A_95_P000301	DW000743	Photosystem II reaction center W protein	PS.lightreaction.photosystem II.PSII polypeptide subunits	-2.23333	0.212667	0.006415
A_95_P112597	CV020750	Photosystem II related	PS.lightreaction.photosystem II.PSII polypeptide subunits	-1.58	0.334482	0.008929
A_95_P105412	CV017454	Photosystem II subunit R	PS.lightreaction.photosystem II.PSII polypeptide subunits	-1.15333	0.449585	0.004765
A_95_P176697	TA11728_4097	Photosystem II subunit R	PS.lightreaction.photosystem II.PSII polypeptide subunits	-1.34	0.395021	0.004227
A_95_P109057	TA11763_4097	Plastocyanin	PS.lightreaction.other electron carrier (ox/red).plastocyanin	-1.19333	0.437291	0.041126
A_95_P114732	TA11763_4097	Plastocyanin	PS.lightreaction.other electron carrier (ox/red).plastocyanin	-1.22333	0.428292	0.036671
A_95_P102437	CV016019	Plastocyanin	PS.lightreaction.other electron carrier (ox/red).plastocyanin	-1.27667	0.412748	0.022644
A_95_P109727	CV019428	Plastocyanin	PS.lightreaction.other electron carrier (ox/red).plastocyanin	-1.30667	0.404254	0.012244
A_95_P111392	CV020186	Plastocyanin	PS.lightreaction.other electron carrier (ox/red).plastocyanin	-1.42	0.373712	0.017663
A_95_P003011	TA11760_4097	Plastocyanin	PS.lightreaction.other electron carrier (ox/red).plastocyanin	-1.52333	0.347881	0.031179
A_95_P103897	CV016739	Plastocyanin	PS.lightreaction.other electron carrier (ox/red).plastocyanin	-1.53667	0.344681	0.013737
A_95_P002951	TA11760_4097	Plastocyanin	PS.lightreaction.other electron carrier (ox/red).plastocyanin	-1.53667	0.344681	0.026334
A_95_P107852	CV018553	Plastocyanin	PS.lightreaction.other electron carrier (ox/red).plastocyanin	-1.61333	0.326842	0.014943
A_95_P108047	CV018649	Plastocyanin	PS.lightreaction.other electron carrier (ox/red).plastocyanin	-1.62333	0.324585	0.012629
A_95_P105042	DV160993	Plastocyanin, chloroplast precursor	PS.lightreaction.other electron carrier (ox/red).plastocyanin	-1.31667	0.401461	0.023651
A_95_P105012	CV017261	PNIL34 protein	photosynthesis related	-2.54667	0.17115	0.000738
A_95_P186347	AB074571	PORA; oxidoreductase/ protochlorophyllide reductase	tetrapyrrole synthesis.protochlorophyllide reductase	-2.83333	0.140308	0.000261
A_95_P022991	TA16052_4097	Post-illumination chlorophyll fluorescence increase	PS.lightreaction.cyclic electron flow-chlororespiration	-1.4	0.378929	0.016001
A_95_P285958	FG135898	Protochlorophyllide oxidoreductase	tetrapyrrole synthesis.protochlorophyllide reductase	-4.00667	0.0622119	0.001019
A_95_P105497	CV017484	Protochlorophyllide reductase	tetrapyrrole synthesis.protochlorophyllide reductase	-1.84667	0.278034	0.012095
A_95_P109597	CV019376	Protochlorophyllide reductase	tetrapyrrole synthesis.protochlorophyllide reductase	-4.17333	0.0554245	0.001467
A_95_P108637	CV018932	Protochlorophyllide reductase A	tetrapyrrole synthesis.protochlorophyllide reductase	-2.44333	0.183858	0.007464
A_95_P005351	TA12063_4097	Proton gradient regulation 5 (PGR5) like	PS.lightreaction.cyclic electron flow-chlororespiration	-2.8	0.143587	0.002795
A_95_P000446	EB432747	Proton gradient regulation 5 (PGR5) like	PS.lightreaction.cyclic electron flow-chlororespiration	-3.22667	0.106826	0.002544
A_95_P160797	TA12063_4097	Proton gradient regulation 5 (PGR5) like	PS.lightreaction.cyclic electron flow-chlororespiration	-3.41333	0.0938608	0.001009
A_95_P003741	TA12063_4097	Proton gradient regulation 5 (PGR5) like	PS.lightreaction.cyclic electron flow-chlororespiration	-3.43	0.0927827	0.001082
A_95_P114172	EB432747	Proton gradient regulation 5 (PGR5) like	PS.lightreaction.cyclic electron flow-chlororespiration	-3.69667	0.0771245	0.00095
A_95_P107552	CV018441	PsbQ related	PS.lightreaction.photosystem II.PSII polypeptide subunits	-1.08333	0.471937	0.005877
A_95_P004106	X61665	PSI-H precursor	PS.lightreaction.photosystem I.PSI polypeptide subunits	-1.01667	0.494257	0.027993
A_95_P103872	TA12905_4097	PSI-H precursor	PS.lightreaction.photosystem I.PSI polypeptide subunits	-1.13	0.456916	0.010775
A_95_P114402	CV021584	PSI-H precursor	PS.lightreaction.photosystem I.PSI polypeptide subunits	-1.03333	0.48858	0.028704
A_95_P109607	CV019380	PSII 23-kDa polypeptide	PS.lightreaction.photosystem I.PSI polypeptide subunits	-1.09	0.469761	0.04923
A_95_P011261	X62426	PSII 23-kDa polypeptide	PS.lightreaction.photosystem II.PSII polypeptide subunits	-1.42333	0.37285	0.038086
A_95_P017171	EB679780	Thylakoid lumenal 17.9 kDa protein	chloroplast related	-1.28	0.411796	0.006747
		ROS related-45
A_95_P078710	EB446515	Alcohol oxidase-related	oxido-reductase related	-1.42333	0.37285	0.000824
A_95_P021131	EB446515	Alcohol oxidase-related	oxido-reductase related	-1.13667	0.454809	0.000867
A_95_P199562	TA17021_4097	Alcohol oxidase-related	oxido-reductase related	-1.86333	0.274841	0.000328
A_95_P105342	FG132880	Catalase (cat gene)	redox.dismutases and catalases	-1.00333	0.498846	0.011535
A_95_P157497	EH615545	Catalase (cat gene)	redox.dismutases and catalases	-1.11667	0.461158	0.002284
A_95_P001321	CV017371	Catalase isozyme 1	redox.dismutases and catalases	-1.25667	0.41851	0.006673
A_95_P158502	EH616433	Catalase isozyme 1	redox.dismutases and catalases	-1.29	0.408951	0.010811
A_95_P115427	DV157630	Cationic peroxidase, putative	misc.peroxidases	-1.42333	0.37285	0.003115
A_95_P205382	EB450785	Chloroplast drought-induced Stress Protein of 32kDa	redox.thioredoxin	-2.70667	0.153184	0.000372
A_95_P037493	BP129019	Cytochrome P450	misc.cytochrome P450	-1.12	0.460094	0.000658
A_95_P154982	DQ350350	Cytochrome P450	misc.cytochrome P450	-1.33333	0.39685	0.003591
A_95_P047616	BP131703	Cytochrome P450	misc.cytochrome P450	-1.36667	0.387786	0.027309
A_95_P192607	DW003512	Cytochrome P450	misc.cytochrome P450	-1.6	0.329877	0.016375
A_95_P141977	EB445574	Cytochrome P450	misc.cytochrome P450	-1.06	0.479632	0.004611
A_95_P119722	DV999216	Cytochrome P450 71A4	ROS related	-1.50667	0.351923	0.004996
A_95_P209942	TA19295_4097	Cytochrome P450 monooxygenase	misc.cytochrome P450	-4.05333	0.0602317	0.000786
A_95_P154977	EG649853	Cytochrome p450 related	misc.cytochrome P450	-1.08333	0.471937	0.042211
A_95_P216157	DQ350355	Cytochrome p450 related	misc.cytochrome P450	-1.46667	0.361817	0.001155
A_95_P161912	DQ350318	Cytochrome p450 related	misc.cytochrome P450	-1.48333	0.357661	0.001816
A_95_P282428	AM838243	Cytochrome P450, putative	ROS related	-1.30667	0.404254	0.000352
A_95_P006776	AB006654	Cytochrome P450, putative	misc.cytochrome P450	-1.44333	0.367717	0.000557
A_95_P125052	DV162505	Ferredoxin thioredoxin reductase catalytic beta chain family protein	redox.thioredoxin	-1.06667	0.477421	0.012484
A_95_P021846	DV162505	Ferredoxin thioredoxin reductase catalytic beta chain family protein	redox.thioredoxin	-1.15	0.450625	0.003806
A_95_P221532	DW000265	Glutaredoxin subgroup III	redox.glutaredoxins	-1.39	0.381565	0.009619
A_95_P000766	X56266	Glutathione S-transferase	misc.glutathione S transferases	-1.87	0.273573	0.006896
A_95_P182022	TA13116_4097	Glutathione S-transferase	misc.glutathione S transferases	-2.88667	0.135216	0.000328
A_95_P010131	X64399	Glutathione S-transferase	misc.glutathione S transferases	-3.15667	0.112137	0.000333
A_95_P248862	X64399	Glutathione S-transferase	misc.glutathione S transferases	-3.25	0.105112	0.000625
A_95_P163312	EH622305	Glutathione S-transferase	misc.glutathione S transferases	-3.3	0.101532	0.000588
A_95_P161997	EH620702	Glutathione transferase	misc.glutathione S transferases	-1.43	0.371131	0.001353
A_95_P018826	EB429879	Monothiol glutaredoxin-S9	redox.glutaredoxins	-1.09	0.469761	0.01827
A_95_P262361	FG135877	Multicopper oxidase, putative	oxidase reductase	-1.33333	0.39685	0.009055
A_95_P155272	FG638324	SOUL heme-binding family protein	redox.heme	-1.21	0.432269	0.004534
A_95_P309063	FG644790	Spore coat protein, putative	oxidoreductase related	-1.60333	0.329116	0.001048
A_95_P182162	DW004086	Superoxide dismutase	redox.dismutases and catalases	-1.33667	0.395934	0.008248
A_95_P019621	DW004086	Superoxide dismutase [Fe]	redox.dismutases and catalases	-1.31333	0.40239	0.007805
A_95_P013206	DW004086	Superoxide dismutase [Fe]	redox.dismutases and catalases	-1.38667	0.382447	0.004724
A_95_P024296	TA15187_4097	Thiol-disulfide interchange like protein	redox.thioredoxin	-1.17	0.444421	0.001218
A_95_P107322	CV018315	Thiol-disulfide interchange like protein	redox.thioredoxin	-1.33667	0.395934	0.000484
A_95_P008011	TA16773_4097	Thioredoxin family protein	redox.thioredoxin	-1.09333	0.468677	0.03314
A_95_P130137	TA16773_4097	Thioredoxin family protein	redox.thioredoxin	-1.04333	0.485205	0.048284
A_95_P227554	DW000208	Thioredoxin family protein	redox.thioredoxin	-1.22667	0.427304	0.021675
A_95_P128407	DW000208	Thioredoxin family protein	redox.thioredoxin	-1.37667	0.385108	0.017009
A_95_P013686	DW000250	Thioredoxin F-type, chloroplast precursor	redox.thioredoxin	-2.28667	0.204948	0.001155
A_95_P229614	DV160157	Thioredoxin, putative	redox.thioredoxin	-1.47	0.360982	0.000372
		RNA processing and binding related-17
A_95_P051651	BP132708	29 kDa ribonucleoprotein	RNA.RNA binding	-1.28333	0.410845	0.001951
A_95_P066180	BP136526	30 kDa ribonucleoprotein	RNA.RNA binding	-1.01	0.496546	0.003982
A_95_P164247	EH623377	ATP-dependent RNA helicase-like protein DB10	RNA processing related	-1.01667	0.494257	0.003163
A_95_P006256	AF154644	Glycine-rich RNA-binding protein (GRP1)	RNA binding related	-1.09667	0.467596	0.010154
A_95_P104052	CV016820	Glycine-rich RNA-binding protein (GRP1)	RNA binding related	-1.32667	0.398688	0.004065
A_95_P108017	CV018633	Glycine-rich RNA-binding protein, putative	RNA binding related	-1.01667	0.494257	0.023705
A_95_P164562	EH623817	Membrane protein	RNA.RNA binding	-1.18	0.441351	0.004027
A_95_P037168	BP128932	Methyltransferase small domain, putative	RNA.processing	-1.29	0.408951	0.001816
A_95_P136037	TA20284_4097	Mitochondrial RNA helicase 2, putative	RNA.processing.RNA helicase	-1.07	0.476319	0.00169
A_95_P021341	AB087677	Nucleolin	RNA.RNA binding	-1.14	0.45376	0.002102
A_95_P143227	EB446569	Ribonuclease Z, putative	RNA.processing.ribonucleases	-1.04	0.486327	0.001124
A_95_P106197	CV017795	RNA binding protein 30	RNA.RNA binding	-1.26333	0.41658	0.000974
A_95_P001726	TA16963_4097	RNA-binding glycine-rich protein-1	RNA.RNA binding	-1.26333	0.41658	0.009213
A_95_P106502	EH616340	RNA-binding gricine-rich protein-1	RNA.RNA binding	-1.53	0.346277	0.001519
A_95_P106042	CV017731	RNA-binding protein related	RNA.RNA binding	-1.26	0.417544	0.000792
A_95_P030286	EH623716	RNA-binding protein, RRM domain	RNA.RNA binding	-1.65667	0.317171	0.001028
A_95_P103082	CV016336	SGRP-1 protein related	RNA binding related	-1.33667	0.395934	0.004122
		Transcription factor related-56
A_95_P190537	TA15037_4097	ASF-1/G13 protein	RNA.regulation of transcription.bZIP transcription factor family	-1.34667	0.393199	0.00439
A_95_P290198	DV162131	ASF-1/G13 protein	RNA.regulation of transcription.bZIP transcription factor family	-1.05	0.482968	0.006761
A_95_P135287	EB438673	Aux/IAA protein	RNA.regulation of transcription.Aux/IAA family	-1.51667	0.349492	0.008444
A_95_P138892	EB442615	Basic helix-loop-helix protein, putative	RNA.regulation of transcription.bHLH,Basic Helix-Loop-Helix family	-2.97333	0.127332	0.00016
A_95_P267226	DV159281	BHLH transcription factor	RNA.regulation of transcription.bHLH,Basic Helix-Loop-Helix family	-2.48667	0.178418	0.014417
A_95_P119577	DV998968	BHLH transcription factor, putative	RNA.regulation of transcription.bHLH,Basic Helix-Loop-Helix family	-1.67	0.314253	0.000246
A_95_P119272	DV162367	BZIP transcription factor family protein	RNA.regulation of transcription.bZIP transcription factor family	-1.21	0.432269	0.011837
A_95_P263231	FG160172	CONSTANS-like protein	RNA.regulation of transcription.C2C2(Zn) CO-like, Constans-like zinc finger family	-2.87667	0.136156	4.1e-05
A_95_P104017	CV016808	CONSTANS-like protein related	RNA.regulation of transcription.C2C2(Zn) CO-like, Constans-like zinc finger family	-3.49333	0.0887977	0.000144
A_95_P271051	EB439258	Cycling dof factor 3 (CDF3)	RNA.regulation of transcription.C2C2(Zn) DOF zinc finger family	-3.35333	0.0978467	0.000486
A_95_P205362	TA18267_4097	Dof domain, zinc finger family protein	RNA.regulation of transcription.C2C2(Zn) DOF zinc finger family	-1.59333	0.331405	0.000303
A_95_P138472	EB442231	Dof zinc finger protein DOF5.4	RNA.regulation of transcription.C2C2(Zn) DOF zinc finger family	-1.34	0.395021	0.000697
A_95_P017971	TA12969_4097	Fructokinase 2-like protein	RNA.regulation of transcription.C2C2(Zn) CO-like, Constans-like zinc finger family	-1.4	0.378929	0.006499
A_95_P224512	DW000416	Fructokinase 2-like protein	RNA.regulation of transcription.C2C2(Zn) CO-like, Constans-like zinc finger family	-1.97	0.255253	0.000651
A_95_P145562	DW000416	Fructokinase 2-like protein	RNA.regulation of transcription.C2C2(Zn) CO-like, Constans-like zinc finger family	-2.01	0.248273	0.002409
A_95_P181397	TA12970_4097	Fructokinase 2-like protein	RNA.regulation of transcription.C2C2(Zn) CO-like, Constans-like zinc finger family	-2.12333	0.229516	0.000557
A_95_P135242	TA15341_4097	GATA transcription factor 1 (GATA-1)	RNA.regulation of transcription.C2C2(Zn) GATA transcription factor family	-1.12	0.460094	0.004725
A_95_P045566	BP131181	Helix-turn-helix, Fis-type related	transcription related	-1.06	0.479632	0.009245
A_95_P085905	BP529408	Homeobox transcription factor Hox7-like protein	transcription related	-1.11333	0.462225	0.002292
A_95_P190667	EB680839	Homeobox-leucine zipper protein	RNA.regulation of transcription.HB,Homeobox transcription factor family	-1.09	0.469761	0.015537
A_95_P200227	EH616905	Homeobox-leucine zipper protein HOX23	RNA.regulation of transcription.HB,Homeobox transcription factor family	-1.03	0.48971	0.054048
A_95_P252734	EH616905	Homeodomain-leucine zipper transcription factor TaHDZipI-2	RNA.regulation of transcription.HB,Homeobox transcription factor family	-1.02333	0.491978	0.029178
A_95_P127602	EB427139	Late elongated hypocotyl	RNA.regulation of transcription.MYB-related transcription factor family	-1.45	0.366021	0.005489
A_95_P016256	TA14638_4097	Late elongated hypocotyl	RNA.regulation of transcription.MYB-related transcription factor family	-1.58	0.334482	0.008861
A_95_P215677	TA20540_4097	MADS-box transcription factor	RNA.regulation of transcription.MADS box transcription factor family	-1.33333	0.39685	0.010679
A_95_P107769	CV018522	Multiprotein bridging factor 1	transcription related	-1.03333	0.48858	0.006187
A_95_P151987	EB682256	Myb family transcription factor	RNA.regulation of transcription.G2-like transcription factor family, GARP	-1.78333	0.290511	0.000264
A_95_P196562	TA16366_4097	Myb transcription factor	RNA.regulation of transcription.MYB-related transcription factor family	-1.36667	0.387786	0.021835
A_95_P223582	TA22284_4097	Myb-like DNA-binding protein, putative	transcription related	-1.59	0.332171	0.001067
A_95_P149952	EB679967	Nuclear transcription factor Y	RNA.regulation of transcription.CCAAT box binding factor family, HAP3	-1.56333	0.338368	0.051665
A_95_P144352	EB447699	Nuclear transcription factor Y subunit A	RNA.regulation of transcription.CCAAT box binding factor family, HAP2	-1.22333	0.428292	0.003812
A_95_P214337	EB680047	Nuclear transcription factor Y subunit A-7	RNA.regulation of transcription.CCAAT box binding factor family, HAP2	-1.24	0.423373	0.012981
A_95_P133332	EB438567	Phytochrome-interacting factor 4, putative	RNA.regulation of transcription.bHLH,Basic Helix-Loop-Helix family	-2.42333	0.186425	0.002012
A_95_P029376	EB438567	Phytochrome-interacting factor 4, putative	RNA.regulation of transcription.bHLH,Basic Helix-Loop-Helix family	-2.47333	0.180075	0.001877
A_95_P284928	DV162180	Pseudo response regulator	RNA.regulation of transcription.Psudo ARR transcription factor family	-2.98667	0.126161	0.000656
A_95_P218212	EB442802	Pseudo response regulator	RNA.regulation of transcription.Psudo ARR transcription factor family	-2.99333	0.125579	0.002695
A_95_P020166	TA17814_4097	Pseudo-response regulator 37	RNA.regulation of transcription.Psudo ARR transcription factor family	-1.03	0.48971	0.002833
A_95_P031196	BP133364	Pseudo-response regulator 95	RNA.regulation of transcription.Psudo ARR transcription factor family	-3.57667	0.0838139	0.000367
A_95_P074720	BP526539	SET domain-containing protein	RNA.regulation of transcription.NAC domain transcription factor family	-1.14333	0.452712	0.002056
A_95_P290163	DV162066	SET domain-containing protein	RNA.regulation of transcription.SET-domain transcriptional regulator family	-1.58	0.334482	0.001684
A_95_P120207	DV999983	TraB protein-related	RNA.regulation of transcription.bZIP transcription factor family	-1.86667	0.274206	0.000557
A_95_P107172	CV018245	Transcription factor BTF3, putative	RNA.regulation of transcription.General Transcription	-1.35	0.392292	0.000424
A_95_P150537	EB680616	Transcription termination factor family protein	RNA.regulation of transcription.unclassified	-1.17	0.444421	0.001851
A_95_P120667	DW000627	Two-component response regulator ARR9	RNA.regulation of transcription.ARR	-1.37333	0.385998	0.004655
A_95_P210397	TA19388_4097	Unfertilized embryo sac 12	RNA.regulation of transcription.bHLH,Basic Helix-Loop-Helix family	-1.08	0.473029	0.000658
A_95_P212457	FG633793	WD-repeat domain phosphoinositide-interacting protein 3, putative	RNA.regulation of transcription.unclassified	-1.21	0.432269	0.001175
A_95_P032896	AF193771	WRKY 70 transcription factor	RNA.regulation of transcription.WRKY domain transcription factor family	-1.12667	0.457973	0.037918
A_95_P031581	CV016280	YABBY2-like transcription factor	transcription related	-1.09	0.469761	0.004265
A_95_P157927	EH615971	Zinc finger (B-box type) family protein	RNA.regulation of transcription.C2C2(Zn) CO-like, Constans-like zinc finger family	-1.06667	0.477421	0.015934
A_95_P119902	DV999535	Zinc finger (B-box type) family protein	RNA.regulation of transcription.C2C2(Zn) CO-like, Constans-like zinc finger family	-1.99	0.251739	0.000453
A_95_P096373	BP533597	Zinc finger (DNL type) family protein	RNA.regulation of transcription.unclassified	-1.39333	0.380684	0.001449
A_95_P120617	DW000578	Zinc finger protein CONSTANS-LIKE 16	RNA.regulation of transcription.C2C2(Zn) CO-like, Constans-like zinc finger family	-1.75667	0.295931	0.011739
A_95_P031961	EB435361	Zinc finger protein CONSTANS-LIKE 16	RNA.regulation of transcription.C2C2(Zn) CO-like, Constans-like zinc finger family	-2.24333	0.211198	0.006048
A_95_P282273	FG636206	Zinc finger protein, putative	RNA.regulation of transcription.C2C2(Zn) CO-like, Constans-like zinc finger family	-1.26667	0.415619	0.010451
A_95_P009481	TA13012_4097	DC1 domain-containing protein	RNA.regulation of transcription.unclassified	-1.09667	0.467596	0.0216
A_95_P158652	EH616548	Dehydration responsive element binding protein	RNA.regulation of transcription.AP2/EREBP, APETALA2/Ethylene-responsive element binding protein family	-1.32333	0.399611	0.001124
		Secondary metabolism related-32
A_95_P009231	TA14042_4097	9-cis-epoxycarotenoid dioxygenase	secondary metabolism.isoprenoids.carotenoids.carotenoid cleavage dioxygenase	-1.87667	0.272312	0.000625
A_95_P229054	DV160959	9-cis-epoxycarotenoid dioxygenase	secondary metabolism.isoprenoids.carotenoids.carotenoid cleavage dioxygenase	-2.38667	0.191224	0.001494
A_95_P124057	DW003905	Anthranilate N-benzoyltransferase-like protein	secondary metabolism.phenylpropanoids	-1.65667	0.317171	0.036665
A_95_P012456	TA14712_4097	Beta-carotene hydroxylase 2	secondary metabolism.isoprenoids.carotenoids.carotenoid beta ring hydroxylase	-1.25333	0.419478	0.017538
A_95_P010596	TA14042_4097	Carotenoid cleavage dioxygenase 1B	secondary metabolism.isoprenoids.carotenoids.carotenoid cleavage dioxygenase	-2.49333	0.177595	0.001049
A_95_P303808	FG157473	Carotenoid cleavage dioxygenase 4 (CCD4)	secondary metabolism.isoprenoids.carotenoids.carotenoid cleavage dioxygenase	-3.76	0.073812	2.7e-05
A_95_P214452	TA20266_4097	Cinnamyl-alcohol dehydrogenase	secondary metabolism.phenylpropanoids.lignin biosynthesis.CAD	-2.15667	0.224274	0.000666
A_95_P291458	FG144523	Copper-containing amine oxidase	misc.oxidases - copper, flavone etc.	-1.20333	0.434271	0.033962
A_95_P210527	TA19416_4097	Copper-containing amine oxidase	misc.oxidases - copper, flavone etc.	-1.72667	0.302149	0.035324
A_95_P128392	EB428093	Flavonoid 3', 5'-hydroxylase-like protein	secondary metabolism.flavonoids.dihydroflavonols	-1.80333	0.286512	0.000638
A_95_P117317	DV160212	Geranylgeranyl reductase	secondary metabolism.isoprenoids.non-mevalonate pathway	-2.91	0.133046	0.000666
A_95_P182322	TA13187_4097	Geranylgeranyl reductase	secondary metabolism.isoprenoids.non-mevalonate pathway	-2.98333	0.126452	0.002253
A_95_P133452	EB434956	Geranylgeranyl reductase	secondary metabolism.isoprenoids.non-mevalonate pathway	-3.5	0.0883883	0.000527
A_95_P250577	AJ007789	Geranylgeranyl reductase	secondary metabolism.isoprenoids.non-mevalonate pathway	-2.55333	0.170361	0.000557
A_95_P182317	TA13186_4097	Geranylgeranyl reductase	secondary metabolism.isoprenoids.non-mevalonate pathway	-2.84667	0.139017	0.000906
A_95_P159852	EH618321	Hydroxycinnamoyl CoA quinate transferase	secondary metabolism.phenylpropanoids	-1.10333	0.46544	0.024005
A_95_P179237	TA12456_4097	Hydroxycinnamoyl CoA quinate transferase	secondary metabolism.phenylpropanoids	-1.20667	0.433269	0.050022
A_95_P159872	EH618403	Hydroxycinnamoyl CoA quinate transferase	secondary metabolism.phenylpropanoids	-1.29667	0.407066	0.014088
A_95_P249212	AJ582651	Hydroxycinnamoyl CoA quinate transferase	secondary metabolism.phenylpropanoids	-1.54	0.343885	0.009131
A_95_P179242	TA12457_4097	Hydroxycinnamoyl CoA quinate transferase	secondary metabolism.phenylpropanoids	-1.81667	0.283876	0.003631
A_95_P008921	TA12458_4097	Hydroxycinnamoyl CoA quinate transferase	secondary metabolism.phenylpropanoids.lignin biosynthesis.HCT	-1.72333	0.302848	0.004581
A_95_P131817	EB432226	Hydroxycinnamoyl CoA quinate transferase	secondary metabolism.phenylpropanoids	-1.87667	0.272312	0.00476
A_95_P003401	DV162406	L-ascorbate oxidase homolog precursor, putative	misc.oxidases - copper, flavone etc.	-1.50667	0.351923	0.005344
A_95_P162637	EH621623	Monooxygenase	misc.oxidases - copper, flavone etc.	-1.07	0.476319	0.003643
A_95_P194402	TA15886_4097	Phytoene synthase (PSY)	secondary metabolism.isoprenoids.carotenoids.phytoene synthase	-1	0.5	0.030272
A_95_P119797	DV999364	Prolyl 4-hydroxylase alpha subunit-like protein	misc.oxidases - copper, flavone etc.	-1.05333	0.481854	0.008887
A_95_P247567	DW000065	Quinone oxidoreductase-like protein	misc.oxidases - copper, flavone etc.	-1.41333	0.375443	0.00868
A_95_P258886	EB437067	Solanesyl diphosphate synthase	secondary metabolism.isoprenoids.non-mevalonate pathway.geranylgeranyl pyrophosphate synthase	-1.54	0.343885	0.023972
A_95_P246892	EB431983	Solanesyl diphosphate synthase (SppS)	secondary metabolism.isoprenoids.non-mevalonate pathway.geranylgeranyl pyrophosphate synthase	-1.62667	0.323836	0.020568
A_95_P182237	TA13165_4097	Solanesyl diphosphate synthase 1	secondary metabolism.isoprenoids.non-mevalonate pathway.geranylgeranyl pyrophosphate synthase	-1.60333	0.329116	0.017376
A_95_P119572	EB437067	Solanesyl diphosphate synthase 1	secondary metabolism.isoprenoids.non-mevalonate pathway.geranylgeranyl pyrophosphate synthase	-1.69667	0.308498	0.022764
A_95_P291748	EB424773	SRG1 protein	secondary metabolism.flavonoids.flavonols	-1.07333	0.47522	0.001796
		Signalling related-42
A_95_P092178	BP531676	1-phosphatidylinositol-4-phosphate kinase 8	signalling.phosphinositides	-1.06667	0.477421	0.026987
A_95_P260091	DV162086	a	signalling.calcium	-1.23333	0.425334	0.004265
A_95_P151217	EB681452	Calcineurin B-like molecule	signalling.calcium	-2.07333	0.23761	0.00096
A_95_P150452	EB433813	Calcineurin-like phosphoesterase family protein	misc.calcineurin-like phosphoesterase family protein	-1.22667	0.427304	0.001721
A_95_P226874	EB433813	Calcineurin-like phosphoesterase family protein	misc.calcineurin-like phosphoesterase family protein	-1.61333	0.326842	0.001049
A_95_P180632	TA12792_4097	Calcium sensing receptor	signalling.calcium	-1.29	0.408951	0.005934
A_95_P145807	EU342421	Calcium sensing receptor	signalling.calcium	-1.33	0.397768	0.006662
A_95_P262801	EB451219	Calmodulin binding	signalling.calcium	-1.53333	0.345478	0.025347
A_95_P296848	FG140187	Calmodulin binding protein, putative	signalling.calcium	-1.19333	0.437291	0.000933
A_95_P150062	FG140187	Calmodulin binding protein, putative	signalling.calcium	-1.24333	0.422396	0.00476
A_95_P199367	TA16979_4097	Calmodulin binding protein, putative	signalling.calcium	-1.43	0.371131	0.000935
A_95_P199362	TA16978_4097	Calmodulin binding protein, putative	signalling.calcium	-1.69667	0.308498	0.000309
A_95_P058876	BP134585	CaM_binding	signalling.calcium	-1.75333	0.296616	0.00016
A_95_P010541	TA16073_4097	Coleoptile phototropism protein 1	signalling.light	-1.16333	0.44648	0.043685
A_95_P134872	EB437751	Cryptochrome 1	signalling.light	-1.33667	0.395934	0.00169
A_95_P136308	EB440024	Cryptochrome 1	signalling.light	-1.50333	0.352737	0.001448
A_95_P120122	DV999859	Cryptochrome 1	signalling.light	-1.90667	0.266708	0.000717
A_95_P237669	AF067189	Cytosolic kinase kinNT related	signalling related	-1.28333	0.410845	0.001059
A_95_P156937	DV159758	Glycine-rich protein precursor (GRP)	signalling	-2.03667	0.243726	0.01865
A_95_P103367	DV159758	Glycine-rich protein precursor (GRP)	signalling	-2.41667	0.187288	0.009231
A_95_P160657	EH619322	GTP-binding family protein	signalling.G-proteins	-1.14667	0.451668	0.001832
A_95_P017641	DV160467	Histidine phosphotransfer kinase	signalling.phosphorelay	-1.07333	0.47522	0.005879
A_95_P163402	EH622441	IQ calmodulin-binding region	calcium binding related	-1.00333	0.498846	0.007058
A_95_P125837	EB424925	IQ-DOMAIN 14-like protein	calcium binding related	-1.02333	0.491978	0.004559
A_95_P145942	EB449716	Kinase family protein	signalling.receptor kinases.DUF 26	-1.67	0.314253	0.009498
A_95_P081530	BP528278	Leucine-rich repeat transmembrane protein kinase, putative	signalling.receptor kinases.DUF 26	-1.00333	0.498846	0.005417
A_95_P163447	EH622493	Membrane located receptor-like protein	signalling	-1.02333	0.491978	0.004549
A_95_P139067	EB442774	Mitogen-activated protein kinase homolog NTF3	signalling.MAP kinases	-1.00333	0.498846	0.004993
A_95_P161712	EH620357	PERK1-like protein kinase	signalling.receptor kinases.proline extensin like	-1.03	0.48971	0.008998
A_95_P164262	EH623408	Phosphatase inhibitor 2 containing protein, putative	signal transduction regulation related	-1.1	0.466516	0.001484
A_95_P132682	EB433275	Phytochrome kinase substrate, putative	signalling related	-2.74333	0.149339	0.000398
A_95_P215452	TA20489_4097	Polypepetide with reverse transcriptase and RNaseH domains	signalling.receptor kinases.DUF 26	-1.06333	0.478525	0.000588
A_95_P018386	TA13793_4097	Rac like GTP binding protein	signalling.G-proteins	-1.02	0.493116	0.002389
A_95_P276068	AM791182	Ran GTPase binding protein, putative	signalling.G-proteins	-1.55333	0.340722	0.001513
A_95_P267611	DV160845	Receptor-like kinase	signalling.receptor kinases.leucine rich repeat III	-1.17667	0.442372	0.002809
A_95_P020191	DV158225	Receptor-like kinase RHG4	signalling.receptor kinases.leucine rich repeat IX	-1.3	0.406126	0.000258
A_95_P194728	TA15961_4097	Root phototropism protein 2	signalling.light	-1.79333	0.288505	0.012484
A_95_P128052	EB427609	Rubisco subunit binding-protein beta subunit-like	signalling.calcium	-1.23	0.426317	0.003297
A_95_P152197	FG194582	Signal transducer/ two-component sensor molecule, putative,	signalling.light	-2.06	0.239816	0.001008
A_95_P205682	DW001357	UOS1, putative	signalling.light	-1.12	0.460094	0.002006
A_95_P227459	DW001357	UOS1, putative	signalling.light	-1.12667	0.457973	0.002012
A_95_P035713	BP128546	UOS1, putative	signalling.light	-1.22333	0.428292	0.001233
		Biotic and abiotic stress related-86
A_95_P177572	TA12010_4097	17.8 kDa class I heat shock protein	stress.abiotic.heat	-1.58	0.334482	0.004998
A_95_P015871	TA12007_4097	17.8 kDa class I heat shock protein (HSP17.8-CI)	stress.abiotic.heat	-1.19	0.438303	0.00244
A_95_P189262	AJ966358	a	stress.abiotic.unspecified	-1.76	0.295248	0.022003
A_95_P008676	AJ966358	a	stress.abiotic.unspecified	-1.76333	0.294567	0.014566
A_95_P120347	DW000191	a	stress.abiotic.unspecified	-2.06333	0.239263	0.009972
A_95_P210277	TA19364_4097	Aluminum-induced protein	stress related	-1.18	0.441351	0.004555
A_95_P293273	FG644705	Aluminum-induced protein (AIP)	stress related	-1.04	0.486327	0.003207
A_95_P134827	EB437665	Aminoacylase-1, putative	misc.nitrilases, *nitrile lyases, berberine bridge enzymes, reticuline oxidases, troponine reductases	-1.71	0.30566	0.002687
A_95_P119912	DV999542	Auxin-binding protein ABP19a precursor	stress.abiotic.unspecified	-1.64333	0.320116	0.017255
A_95_P211132	TA19545_4097	Avr9 elicitor response protein	stress.biotic	-1.34667	0.393199	0.003566
A_95_P248197	FG160346	Band 7 family protein	stress.biotic.HR proteins	-1.09667	0.467596	0.003115
A_95_P197167	TA16504_4097	Band 7 family protein	stress.biotic.HR proteins	-1.18	0.441351	0.002675
A_95_P220727	TA21669_4097	CAPIP1 related protein	stress.abiotic.unspecified	-2.16333	0.22324	0.001755
A_95_P018876	DV158102	CAPIP1-like	stress.abiotic.unspecified	-1.21333	0.431271	0.001449
A_95_P309933	FG134516	Capsid protein interacting protein 2a (CPIP2a)	virus interaction related	-1.01333	0.4954	0.002284
A_95_P006551	CV016804	Chaperone protein dnaJ-like	stress.abiotic.heat	-1.88	0.271684	0.000622
A_95_P194742	TA15965_4097	Chaperone protein dnaJ-like	stress.abiotic.heat	-1.90333	0.267325	0.000149
A_95_P049656	BP132217	Chaperonin-like RbcX protein, putative	stress.abiotic.heat	-1.6	0.329877	0.007537
A_95_P118292	DV161311	Chitinase, putative	stress.biotic	-1.15	0.450625	0.006497
A_95_P049626	BP132210	Disease resistance protein (TIR-NBS-LRR class), putative	stress.biotic.PR-proteins	-1.08	0.473029	0.001521
A_95_P208652	TA19015_4097	DNAJ heat shock N-terminal domain-containing protein	stress.abiotic.heat	-1.18333	0.440333	0.004893
A_95_P189857	EB679963	DNAJ heat shock N-terminal domain-containing protein	stress.abiotic.heat	-2.82	0.14161	5.3e-05
A_95_P270306	EB436582	DNAJ heat shock N-terminal domain-containing protein	stress.abiotic.heat	-3.14333	0.113178	0.000258
A_95_P120362	EB679963	DNAJ heat shock N-terminal domain-containing protein	stress.abiotic.heat	-3.35	0.098073	0.000115
A_95_P252699	EB425907	DNAJ heat shock N-terminal domain-containing protein	stress.abiotic.heat	-1.16	0.447513	0.0033
A_95_P103977	EB425907	DNAJ heat shock N-terminal domain-containing protein	stress.abiotic.heat	-1.18	0.441351	0.005417
A_95_P270636	FG639288	DnaJ homolog subfamily C	stress.abiotic.heat	-1.76	0.295248	0.021725
A_95_P015286	DW003897	Elicitor inducible protein	stress biotic	-1.13	0.456916	0.015001
A_95_P193792	TA15746_4097	Elicitor inducible protein	stress biotic	-1.01	0.496546	0.018687
A_95_P005206	TA11753_4097	Elicitor resposible protein	stress biotic	-1.05667	0.480742	0.02285
A_95_P201202	TA17373_4097	Elicitor-inducible protein EIG-J7	stress biotic	-2.00333	0.249423	0.006974
A_95_P234754	DV158275	Elicitor-inducible protein EIG-J7	stress biotic	-1.71667	0.304251	0.008929
A_95_P106707	CV018020	Elicitor-inducible protein EIG-J7, putative	stress biotic	-1.42	0.373712	0.020534
A_95_P125557	DV999244	Germin-like protein	stress.abiotic.unspecified	-1.49333	0.355191	0.002481
A_95_P184642	DV999244	Germin-like protein	stress.abiotic.unspecified	-1.72	0.303549	0.008929
A_95_P087363	BP529776	Glucose-methanol-choline (GMC) oxidoreductase family protein	misc.nitrilases, *nitrile lyases, berberine bridge enzymes, reticuline oxidases, troponine reductases	-1.10667	0.464366	0.010703
A_95_P015951	TA15761_4097	Heat shock factor	stress.abiotic.heat	-1.02667	0.490843	0.023547
A_95_P193862	TA15762_4097	Heat shock factor	stress.abiotic.heat	-1.24	0.423373	0.008824
A_95_P012171	EB447760	Heat shock factor	stress.abiotic.heat	-1.46667	0.361817	0.007217
A_95_P233289	CV016412	Heat shock protein - like	stress.abiotic.heat	-1.11	0.463294	0.003347
A_95_P016221	EB431066	Heat shock protein 18.2	stress.abiotic.heat	-1.40333	0.378055	0.022331
A_95_P003586	TA13678_4097	Heat shock protein 18.2	stress.abiotic.heat	-1.62333	0.324585	0.021407
A_95_P001446	FG642881	Heat shock protein 70 (HSP70)-interacting protein, putative	stress.abiotic.heat	-1.02667	0.490843	0.000666
A_95_P116957	DW000135	Heat shock protein binding	stress.abiotic.heat	-1.19333	0.437291	0.036224
A_95_P267306	DW000135	Heat shock protein binding	stress.abiotic.heat	-1.23	0.426317	0.020015
A_95_P237784	FG183788	Hypersensitive-induced reaction protein	stress.biotic	-1.12333	0.459032	0.001113
A_95_P246552	DV999607	loricrin-related	stress.biotic	-1.07667	0.474123	0.009229
A_95_P000651	EH623899	Low temperature and salt responsive protein	stress abiotic	-1.31	0.403321	0.007204
A_95_P163707	EH623899	Low temperature and salt responsive protein	stress abiotic	-1.46667	0.361817	0.00725
A_95_P021251	EH623899	Low temperature and salt responsive protein	stress abiotic	-1.69667	0.308498	0.005013
A_95_P020291	TA12600_4097	Low temperature and salt responsive protein	stress abiotic	-1.14333	0.452712	0.035121
A_95_P110367	CV019705	Low temperature and salt responsive protein related	stress abiotic	-1.56333	0.338368	0.003791
A_95_P152152	EB682466	LURP-one-related 5 protein	stress biotic	-2.72	0.151774	8.7e-05
A_95_P189557	EB683885	Methanol inducible protein (MIG-21)	defense related	-1.34	0.395021	0.024912
A_95_P123007	DW002898	Methanol inducible protein (MIG-21)	defense related	-1.34333	0.394109	0.006081
A_95_P009846	EB440040	Methanol inducible protein (MIG-21)	defense related	-1.44667	0.366868	0.010933
A_95_P147662	EB440040	Methanol inducible protein (MIG-21)	defense related	-1.47667	0.359318	0.009229
A_95_P136212	EB440040	Methanol inducible protein (MIG-21)	defense related	-1.50333	0.352737	0.007006
A_95_P247147	EB451639	MLP-like protein 34	stress.abiotic.unspecified	-1.80333	0.286512	0.007458
A_95_P026181	TA17044_4097	NDR1-like protein	stress.biotic	-1.16	0.447513	0.002344
A_95_P247592	FG643761	NDR1-like protein (NDR1)	stress.biotic	-1.05667	0.480742	0.001408
A_95_P144047	EB447220	Pathogen-related protein-like, putative	stress. Biotic	-1.00333	0.498846	0.052363
A_95_P048601	BP131958	Pistil transmitting tissue specific thaumatin	defense related	-1.45333	0.365177	0.000346
A_95_P178317	TA12212_4097	P-rich protein NtEIG-C29	stress. Biotic	-3.21333	0.107818	0.00016
A_95_P034953	BJ999191	P-rich protein NtEIG-C29	stress. Biotic	-4.96	0.0321286	0.000166
A_95_P004391	EH618856	P-rich protein NtEIG-C30	stress. Biotic	-4.52667	0.0433848	0.000181
A_95_P217237	DV160371	Rhodanese-like domain-containing protein	misc.rhodanese/Cyanide detoxification	-1.72	0.303549	0.007113
A_95_P009016	DW000067	Rhodanese-like domain-containing protein	misc.rhodanese/Cyanide detoxification	-1.88667	0.270431	0.002736
A_95_P228684	DW000067	Rhodanese-like domain-containing protein	misc.rhodanese/Cyanide detoxification	-1.88667	0.270431	0.005963
A_95_P224542	EB447892	Sam2B protein	stress. biotic	-1.50667	0.351923	0.001948
A_95_P202467	TA17643_4097	Sam2B protein	stress. biotic	-1.6	0.329877	0.002525
A_95_P004321	EH621848	SAR8.2b protein	stress. biotic	-1.27333	0.413703	0.013737
A_95_P160902	EH619593	SAR8.2d protein	stress. biotic	-1.60667	0.328356	0.03481
A_95_P000166	EH618220	SAR8.2m protein	stress. biotic	-1.42	0.373712	0.021505
A_95_P112707	TA11685_4097	SAR8.2m protein	stress. biotic	-1.97	0.255253	0.001014
A_95_P108332	CV018796	SAR8.2m protein related	stress. biotic	-1.42333	0.37285	0.008349
A_95_P004306	M97194	Sar8_2	stress. biotic	-1.39333	0.380684	0.014892
A_95_P238834	AJ414051	Serine acetyltransferase 1	stress abiotic	-1.28333	0.410845	0.008618
A_95_P276703	FG635575	SPX domain-containing protein 2-like, putative	stress.abiotic	-1.10333	0.46544	0.002844
A_95_P216297	EB680805	Stay-green protein 1, putative	stress. Senescence realted	-1.76	0.295248	0.008515
A_95_P003006	FG151495	Tumor-related protein	stress biotic	-2.02333	0.245989	0.004447
A_95_P002836	TA12742_4097	Ultraviolet-B-repressible protein	stress abiotic	-1.16667	0.445449	0.049759
A_95_P164432	FG151495	Wound induced protein	stress.abiotic.touch/wounding	-2.12333	0.229516	0.002071
A_95_P196392	TA16328_4097	Wound-responsive family protein	stress.abiotic.touch/wounding	-1.07667	0.474123	0.005002
A_95_P008951	TA16328_4097	wound-responsive family protein	stress.abiotic.touch/wounding	-1.35333	0.391387	0.004176
A_95_P224867	AB009885	Wound-responsive protein-related	stress.abiotic.touch/wounding	-1.61667	0.326088	0.002477
		Transporters related-50
A_95_P164957	EH624429	a	transport.ABC transporters and multidrug resistance systems	-1.06667	0.477421	0.010397
A_95_P226399	DW000589	a	transport.ABC transporters and multidrug resistance systems	-1.29667	0.407066	0.023593
A_95_P281483	AM819175	ABC transporter-like protein	transport.ABC transporters and multidrug resistance systems	-1.36333	0.388683	0.002892
A_95_P134662	EB437292	ABC1 family protein	transport.ABC transporters and multidrug resistance systems	-1.17667	0.442372	0.003072
A_95_P150457	EB680544	ABC1 family protein	transport.ABC transporters and multidrug resistance systems	-2.01667	0.247129	0.000212
A_95_P267791	DV161961	ABC1 family protein	transport.ABC transporters and multidrug resistance systems	-1.05333	0.481854	0.002427
A_95_P152792	EB443012	ABC1 family protein	transport.ABC transporters and multidrug resistance systems	-1.25667	0.41851	0.005751
A_95_P027536	EB443012	ABC1 family protein	transport.ABC transporters and multidrug resistance systems	-1.30667	0.404254	0.002969
A_95_P070140	BP192533	Amino acid permease family protein	transport.amino acids	-1.05667	0.480742	0.003381
A_95_P019661	TA17646_4097	Amino acid transporter	transport.amino acids	-1.00667	0.497695	0.005559
A_95_P121272	DW001286	Amino acid transporter c	transport.amino acids	-1.10667	0.464366	0.008685
A_95_P260721	EB445104	Ammonium transporter	transport.ammonium	-2.58667	0.16647	0.051665
A_95_P294273	EB440682	Ammonium transporter 1, member 3	transport.ammonium	-1.18333	0.440333	0.006201
A_95_P125462	EB041772	Aquaporin	transport.Major Intrinsic Proteins.TIP	-1.70333	0.307076	0.034232
A_95_P023191	TA13736_4097	AUX1-like protein	transport.amino acids	-1.61667	0.326088	0.002477
A_95_P064450	BP136054	Auxin influx carrier protein related	auxin transport related	-1.57333	0.336031	0.001631
A_95_P268381	DW001009	Bile acid:sodium symporter family protein	transport.unspecified cations	-1.57	0.336808	0.003328
A_95_P212567	TA19864_4097	Bile acid:sodium symporter-like, putative	transport.unspecified cations	-1.03	0.48971	0.018904
A_95_P185037	TA13827_4097	Delta TIP, putative	transport.Major Intrinsic Proteins.TIP	-1.18	0.441351	0.044012
A_95_P006851	TA18546_4097	Dicarboxylate/tricarboxylate carrier (DTC)	transport.metabolite transporters at the mitochondrial membrane	-1.28333	0.410845	0.017166
A_95_P014061	AJ311778	Dicarboxylate/tricarboxylate carrier	transport.metabolite transporters at the mitochondrial membrane	-1.38	0.384219	0.003729
A_95_P149982	EB680020	Hexose transporter	transport.sugars	-1.31667	0.401461	0.005465
A_95_P258511	FG160659	LAX1 protein	auxin transport related	-1.35	0.392292	0.011505
A_95_P202577	EB427823	Magnesium transporter CorA-like family protein (MRS2-3)	transport.unspecified cations	-1.17667	0.442372	0.006281
A_95_P081365	BP528234	Metal transport protein related	transport.metal	-1.00667	0.497695	0.044994
A_95_P308648	FG643148	Na+ symporter family protein	transporter related	-1.30333	0.405189	0.010527
A_95_P120582	DW000549	Na+/H+ antiporter	transport.unspecified cations	-1.22	0.429283	0.00256
A_95_P268166	DV999691	Nitrate transporter	transport.nitrate	-1.95333	0.258219	0.001082
A_95_P032466	AB102805	Nitrate transporter	transport.peptides and oligopeptides	-1.43333	0.370274	0.020727
A_95_P239054	AB102806	Nitrate transporter	transport.peptides and oligopeptides	-1.87	0.273573	0.008781
A_95_P007421	TA18699_4097	Nitrate transporter	transport.peptides and oligopeptides	-2.11667	0.230579	0.008728
A_95_P192487	DV162487	Nitrate transporter 1.5	transport.peptides and oligopeptides	-1.29	0.408951	0.000622
A_95_P260076	AB353341	NtTPK1 mRNA for potassium channel	transporter related	-1.38333	0.383332	0.000173
A_95_P007276	TA15255_4097	PDR-type ABC transporter 1	transport.ABC transporters and multidrug resistance systems	-1.09	0.469761	0.043266
A_95_P158952	EH616837	Peroxisomal membrane protein (PMP36)	transport.metabolite transporters at the mitochondrial membrane	-1.06667	0.477421	0.035687
A_95_P121007	DW000974	PIF5-like transcription factor	transporter related	-2.94	0.130308	0.000486
A_95_P302468	FG164807	Potassium transporter, putative	transporter related	-1.37667	0.385108	0.004556
A_95_P145027	EB448565	Proton-dependent oligopeptide transport (POT) family protein	transport.peptides and oligopeptides	-1.45	0.366021	0.005124
A_95_P291733	EB424741	Purine permease 9, putative	transport.nucleotides	-1.98	0.25349	0.005547
A_95_P199497	TA17006_4097	SEC14 cytosolic factor family protein, putative	transport.misc	-1.09667	0.467596	0.006789
A_95_P270971	EB438297	Sodium/potassium)/proton exchanger 4	transport.unspecified cations	-1.31667	0.401461	0.0109
A_95_P243632	EB447553	Solute carrier family 17 (Anion/sugar transporter), putative	transport.sugars	-1.82667	0.281915	7.7e-05
A_95_P223472	TA22258_4097	Sugar transport protein 8	transport.sugars	-2.07333	0.23761	0.002056
A_95_P227589	EB428791	Sugar transport protein 8	transport.sugars	-1.33	0.397768	0.0038
A_95_P255849	AM817974	Sugar transporter st3 protein (st3)	transport.sugars	-2.26667	0.207809	0.001391
A_95_P206062	TA18425_4097	Sulfate transporter	transport.sulphate	-1.04333	0.485205	0.011083
A_95_P122667	DW002650	Sulfate transporter 3.2	transport.sulphate	-1.05333	0.481854	0.034242
A_95_P023341	TA13320_4097	Tonoplast intrinsic protein	transport.Major Intrinsic Proteins.TIP	-1.88333	0.271057	0.029257
A_95_P226494	EB680189	Vacuolar citrate/H+ symporter	transport.unspecified cations	-1.12333	0.459032	0.00273
A_95_P200927	TA17315_4097	Vacuolar citrate/H+ symporter	transport.unspecified cations	-1.32667	0.398688	0.011732

## Sheet: Sheet2
Table S2. Normalized ARB-TMV up-regulated microarray data
Probe ID	EST/mRNA	Gene description	Functional classification	Log 2 value	Fold change	p.adjusted
		Cell wall related- 49 ( 2- 39.9 X)
A_95_P126247	EB425504	120 kDa pistil extensin-like protein	cell wall related	1.07667	2.10916	0.001085
A_95_P032706	AF049355	Alpha-expansin precursor (Nt-EXPA6)	cell wall.modification	1.32	2.49666	0.024935
A_95_P295628	EB447232	Beta-1,3-glucanase, putative	misc.beta 1,3 glucan hydrolases.glucan endo-1,3-beta-glucosidase	1.31333	2.48515	0.003823
A_95_P134162	EB436085	Beta-1,3-glucanase-like protein	cell wall related	1.49667	2.8219	0.017166
A_95_P137552	EB441283	Beta-galactosidase 3	misc.gluco-, galacto- and mannosidases.beta-galactosidase	2.15333	4.44854	0.012519
A_95_P150737	EB680862	Beta-galactosidase 8	misc.gluco-, galacto- and mannosidases.beta-galactosidase	1.50333	2.83497	0.004802
A_95_P154752	EG649746	Beta-galactosidase, putative,	cell wall /carbhohydrate signalling	1.22333	2.33486	0.030732
A_95_P191932	EB450792	Cell surface adhesion protein precursor, putative	cell wall.cell wall proteins.AGPs.AGP	1.04	2.05623	0.000524
A_95_P114052	CV021418	Cellulose synthase	cell wall.cellulose synthesis.cellulose synthase	1.33333	2.51984	0.000485
A_95_P207872	L13440	Cysteine-rich extensin-like protein-2	cell wall related	3.10667	8.6139	0.008473
A_95_P000606	FG195661	Cysteine-rich extensin-like protein-4	cell wall related	5.32	39.9466	0.002126
A_95_P109092	FG195661	Cysteine-rich extensin-like protein-4	cell wall related	4.25333	19.0713	0.001765
A_95_P157907	EH615944	Cysteine-rich extensin-like protein-4	cell wall related	4.77667	27.4107	0.003115
A_95_P145917	EB679074	Endo-1,3-beta-glucanase-like protein	misc.beta 1,3 glucan hydrolases.glucan endo-1,3-beta-glucosidase	1.48333	2.79594	0.005106
A_95_P170064	EH664817	Extensin (class I)	cell wall related	2.56333	5.91072	0.027041
A_95_P000596	X71602	Extensin protein	cell wall related	2.96333	7.79924	0.020212
A_95_P100938	X71602	Extensin protein	cell wall related	2.89	7.4127	0.024912
A_95_P100928	AF154654	Extensin protein	cell wall related	2.51667	5.72258	0.02056
A_95_P006201	X72963	Extensin protein	cell wall related	1.42667	2.68825	0.035285
A_95_P001171	FG640267	Extensin protein	cell wall related	1.9	3.73213	0.03481
A_95_P001741	AF154654	Extensin related	cell wall related	1.33667	2.52567	0.02769
A_95_P282393	FG155296	Extensin-like protein, putative	cell wall related	2.75333	6.74273	0.009619
A_95_P200282	TA17175_4097	Glycosyl hydrolase family 17 protein	misc.beta 1,3 glucan hydrolases	1.03333	2.04675	0.01353
A_95_P126707	EB425556	Glycosyl hydrolase family 17 protein, putative	misc.beta 1,3 glucan hydrolases	1.07667	2.10916	0.008573
A_95_P225912	EB425556	Glycosyl hydrolase family 17 protein, putative	misc.beta 1,3 glucan hydrolases	1.05667	2.08012	0.013909
A_95_P187022	TA14252_4097	Glycosyltransferase 5	cell wall.cellulose synthesis	2.09667	4.2772	0.035817
A_95_P214317	TA20239_4097	GRP-like protein 2	cell wall.cell wall proteins.RGP	1.50333	2.83497	0.028339
A_95_P125492	EB102900	Heparanase-like protein 1 precursor	cell wall degradation related	1.26333	2.4005	0.004555
A_95_P184617	TA13733_4097	Hydroxyproline-rich glycoprotein	cell wall.cell wall proteins.HRGP	1.10667	2.15348	0.004743
A_95_P080610	BP528045	Laccase, putative	cell wall related	1.68333	3.21169	0.007462
A_95_P141712	EB445373	NtChitIV gene for class IV chitinase	cell wall related	1.10667	2.15348	0.016432
A_95_P019251	TA14653_4097	Pectin methylesterase precursor	cell wall.pectin*esterases.PME	1.37333	2.59068	0.007102
A_95_P004876	EH665147	Pectin methylesterase precursor, putative	misc.invertase/pectin methylesterase inhibitor family protein	1.41333	2.66352	0.001897
A_95_P004786	EH665147	Pectinesterase	cell wall.pectin*esterases.PME	1.37333	2.59068	0.014343
A_95_P034638	TA14654_4097	Pectinesterase	cell wall.pectin*esterases.PME	1.19667	2.29209	0.011874
A_95_P004896	EH665184	Pectinesterase	cell wall.pectin*esterases.PME	1.63667	3.10947	0.010911
A_95_P061925	BP135379	Pectinesterase family protein	cell wall.pectin*esterases.PME	1.49667	2.8219	0.024623
A_95_P207117	TA18671_4097	Plasmodesmata callose-binding protein 3	misc.beta 1,3 glucan hydrolases	1.38	2.60268	0.019274
A_95_P135297	EB438685	Plasmodesmata callose-binding protein 3	misc.beta 1,3 glucan hydrolases	2	4	0.001113
A_95_P140622	EB444513	Polygalacturonase non-catalytic subunit AroGP2	cell wall.degradation.pectate lyases and polygalacturonases	1.05333	2.07532	0.017531
A_95_P012121	TA16920_4097	Rhamnose biosynthetic enzyme 1	cell wall.precursor synthesis.UDP-glucose 4,6-dehydratase	1.52333	2.87454	0.043039
A_95_P135052	EB438192	UDP-arabinose 4-epimerase 1	cell wall.precursor synthesis.MUR4	1.25667	2.38943	0.019485
A_95_P089863	TA17504_4097	UDP-D-xylose epimerase 3, putative	cell wall.precursor synthesis.MUR4	2.86	7.26015	0.001218
A_95_P161212	TA17504_4097	UDP-D-xylose epimerase 3, putative	cell wall.precursor synthesis.MUR4	2.85333	7.22668	0.001625
A_95_P201822	TA17504_4097	UDP-D-xylose epimerase 3, putative	cell wall.precursor synthesis.MUR4	2.74333	6.69616	0.00182
A_95_P138037	FG169595	UDP-glucose 6-dehydrogenase, putative	cell wall.precursor synthesis.UGD	1.3	2.46229	0.0169
A_95_P180217	EH623866	Xyloglucan endotransglucosylase-hydrolase XTH3	cell wall.modification	1.1	2.14355	0.000554
A_95_P287203	FG169788	Xyloglucan endotransglucosylase-hydrolase XTH6	cell wall related	2.7	6.49802	0.001453
A_95_P080125	FG169788	Xyloglucan endotransglycosylase, putative	cell wall.modification	1.78333	3.44221	0.002687
		Cell cycle and division related- 8 (2-149 X)
A_95_P268576	FG639831	Cyclin, putative	cell.cycle	1.1	2.14355	0.045278
A_95_P261941	EB424703	Cyclin-dependent protein kinase	cell.cycle	1.09	2.12874	0.002972
A_95_P217372	TA20918_4097	Cyclin-dependent protein kinase inhibitor	cell.cycle	1.30333	2.46798	0.001059
A_95_P014926	EB681901	Glucose inhibited division protein	cell.cycle	1.26333	2.4005	0.002993
A_95_P092648	BP531912	MFP1 attachment factor 1 related	cell.division	1.06	2.08493	0.002537
A_95_P263316	AM840768	Mitotic spindle checkpoint protein, putative (MAD2)	cell.division	1.03667	2.05148	0.032993
A_95_P074205	BP526407	Cell cycle checkpoint control protein RAD9A-like, hypothetical	cell division related	7.22333	149.431	0.002703
A_95_P197842	TA16652_4097	Phytosulfokine peptide precursor, putative	cell division related	1.13333	2.19365	0.024257
		Cell organisation related- 9 (2- 3.7 X)
A_95_P297138	EB681684	Abl interactor-like protein 5	cell.organisation	1.29667	2.45661	0.02898
A_95_P005731	TA21673_4097	Actin	cell.organisation	1.1	2.14355	0.012399
A_95_P228149	AY965683	Annexin, putative	cell.organisation	1.55667	2.94173	0.000692
A_95_P124822	DW004621	Annexin, putative	cell.organisation	1.26333	2.4005	0.012105
A_95_P001911	FG642183	Kinesin like protein, putative	cell.organisation	1.02333	2.03261	0.03691
A_95_P132452	EB432941	Kinesin motor family protein	cell.organisation	1.12	2.17347	0.001248
A_95_P087063	BP529701	Powdery mildew resistance protein 5 (PMR5)	cell.organisation	1.73667	3.33264	0.000164
A_95_P171331	EH665116	Tubulin beta-8 chain	cell.organisation	1.89	3.70635	0.032413
A_95_P296198	EB450777	Myosin-9, putative	cytoskeleton related	1.1	2.14355	0.009614
		Development related- 27 (2- 35.6 X)
A_95_P262336	FG637807	Embryo defective 2737 (emb2737	development related	1.01	2.01391	0.015942
A_95_P088443	BP530065	Endosperm defective 1	development related	1.5	2.82843	0.000149
A_95_P179517	TA12525_4097	Late embryogenesis abundant protein Dc3	development related	1.36333	2.57279	0.001563
A_95_P128252	EB427769	Late embryogenesis abundant hydroxyproline-rich glycoprotein	development.late embryogenesis abundant	2.06	4.16986	0.009755
A_95_P002381	U68484	Patatin homolog	development.storage proteins	5.15667	35.6707	0.009606
A_95_P152902	EB683232	Patatin like protein	development.storage proteins	1.00667	2.00926	0.004764
A_95_P208757	EB438033	CAAX amino terminal protease family protein	development.unspecified	1.13667	2.19872	0.010972
A_95_P121412	DW001475	CEN-like protein 1	development.unspecified	4.38	20.8215	0.002056
A_95_P178532	TA12272_4097	Embryo-abundant protein-related	development.unspecified	2.16667	4.48985	0.00271
A_95_P258451	EH619251	Embryo-abundant protein-related	development.unspecified	2.10667	4.30695	0.005497
A_95_P248812	EB451263	Embryo-abundant protein-related	development.unspecified	2.06667	4.18918	0.005836
A_95_P158067	EH616118	Embryo-abundant protein-related	development.unspecified	1.73667	3.33264	0.010096
A_95_P008196	TA12273_4097	Embryonic abundant protein-like, putative	development.unspecified	2.17667	4.52108	0.003672
A_95_P212722	EB684210	Embryo-specific protein-related	development.unspecified	1.51	2.8481	0.003864
A_95_P291973	EB425713	En/Spm-like transposon protein	development.unspecified	3.48667	11.2096	0.003211
A_95_P115087	DQ198166	Homeodomain protein GhHOX1	development.unspecified	1.34333	2.53737	0.002384
A_95_P164447	EH623692	Jasmonic acid 2	development.unspecified	1.36667	2.57874	0.003823
A_95_P125887	EB425018	mtN3-like protein, putative	development.unspecified	1.06333	2.08975	0.020092
A_95_P136767	EB440510	SCARECROW gene regulator, putative	development.unspecified	1.14667	2.21402	0.040951
A_95_P233869	FG640633	Senescence-associated protein, putative	development.unspecified	1.03	2.04202	0.015184
A_95_P109867	FG640633	Senescence-associated protein, putative	development.unspecified	1.08	2.11404	0.019666
A_95_P186982	FG638723	Senescence-associated protein-related	development.unspecified	1.57333	2.97592	0.011179
A_95_P015711	EB683848	Senescence-associated protein-related	development.unspecified	1.39333	2.62685	0.008064
A_95_P006196	TA14244_4097	Senescence-associated protein-related, putative	development.unspecified	2.38	5.20537	0.000744
A_95_P295743	EB447894	Transducin/WD-40 repeat-containing protein	development.unspecified	1.30333	2.46798	0.008549
A_95_P117457	DV160365	WD repeat protein	development.unspecified	1.13	2.18859	0.00998
A_95_P148932	EB678513	WD-repeat protein, puatative	development.unspecified	1.11667	2.16845	0.018508
		Chromatin and DNA binding proteins related- 17 (2- 4.6 X)
A_95_P083820	BP528864	ATP binding / DNA binding	DNA binding related	1.52	2.86791	0.006589
A_95_P030871	BP530551	ATP binding / DNA binding	DNA binding related	1.45333	2.7384	0.018012
A_95_P304403	FG158815	DNA binding protein, putative	DNA binding related	1.14333	2.20891	0.025319
A_95_P273481	FG636473	DNA binding protein, putative	DNA binding related	1.13	2.18859	0.014421
A_95_P233479	FG641901	DNA-binding protein	DNA binding related	1.14667	2.21402	0.003672
A_95_P204447	TA18068_4097	DNA-binding protein	DNA binding related	1.12667	2.18354	0.001449
A_95_P098248	BP534387	Transcriptional activator Vp1 homolog	DNA binding related	2.22	4.65893	0.010545
A_95_P187692	U06712	H15	DNA.synthesis/chromatin structure.histone	1.07	2.09943	0.007051
A_95_P001921	AB029614	Histone H1	DNA.synthesis/chromatin structure.histone	1.28	2.42839	0.004073
A_95_P176928	EB448154	Histone H1D	DNA.synthesis/chromatin structure.histone	1.49	2.80889	0.014728
A_95_P006061	EB425312	Histone H4, putative	DNA.synthesis/chromatin structure.histone	1.18	2.26577	0.010345
A_95_P212597	TA19870_4097	NADH dehydrogenase 1, putative	DNA.synthesis/chromatin structure.retrotransposon/transposase.hat-like transposase	1.21333	2.31873	0.038689
A_95_P160152	EH618800	ULTRAPETALA1	DNA.unspecified	1.43333	2.7007	0.001223
A_95_P116392	DV159096	ULTRAPETALA1	DNA.unspecified	1.16333	2.23974	0.00347
A_95_P027081	BP132176	ULTRAPETALA1 protein	DNA.unspecified	1.25333	2.38392	0.001066
A_95_P019436	EB683482	GCN5-related N-acetyltransferase	misc.GCN5-related N-acetyltransferase	1.33	2.51403	0.005235
A_95_P283473	EB683859	GCN5-related N-acetyltransferase (GNAT)	misc.GCN5-related N-acetyltransferase	1.41667	2.66968	0.0049
		Electron transport related- 11 ( 2-5.8 X)
A_95_P112297	CV020613	Mitochondrial uncoupling protein 4	electron transport /energy transfer proteins related	1.04333	2.06098	0.001917
A_95_P025996	TC11287	Mitochondrial uncoupling protein 4, putative	electron transport /energy transfer proteins related	1.34	2.53151	0.002523
A_95_P158277	EH616290	NADH dehydrogenase-like, predicted	electron transport /energy transfer proteins related	1.19	2.28153	0.023672
A_95_P022206	TC9780	Phytocyanin-related protein	electron transport /energy transfer proteins related	1.27667	2.42279	0.026109
A_95_P222357	TA22016_4097	Pom30 protein	mitochondria outer membrane related	1.09333	2.13366	0.004471
A_95_P097858	BP534230	NADH dehydrogenase, putative	mitochondrial electron transport / ATP synthesis.NADH-DH.type II.external	1.04667	2.06575	0.005887
A_95_P000456	FG160205	Mitochondrial 2-oxoglutarate/malate carrier protein, putative	mitochondrial electron transport / ATP synthesis.uncoupling protein	1.73	3.31728	0.002109
A_95_P134382	EB436627	Quinolinate phosphirobosyltransferase, putative	NAD biosynthetic process	2.55	5.85634	0.022499
A_95_P230879	DV157533	GTP cyclohydrolase II/3,4-dihydroxy-2-butanone 4-phosphate synthase	Co-factor and vitamine metabolism.riboflavin.GTP cyclohydrolase II	1.13333	2.19365	0.012494
A_95_P117587	DV160534	T-complex protein 11	vitamin metabolism related	2.51	5.6962	0.002953
A_95_P021096	EB432538	T-complex protein 11	vitamin metabolism related	1.79333	3.46615	0.00273
		Hormones metaboilsm related- 34 ( 2- 26.4 X)
A_95_P148162	FG645393	Benzodiazepine receptor-related	hormone metabolism.abscisic acid.induced-regulated-responsive-activated	1.85333	3.61334	0.01229
A_95_P296493	FG645393	Benzodiazepine receptor-related	hormone metabolism.abscisic acid.induced-regulated-responsive-activated	2.04	4.11246	0.009307
A_95_P204682	EB425405	HVA22-like protein c, putative	hormone metabolism.abscisic acid.induced-regulated-responsive-activated	1.52667	2.88119	0.035634
A_95_P124917	DW004709	AREB-like protein	hormone metabolism.abscisic acid.signal transduction	1.61	3.05252	0.007269
A_95_P148977	EB678601	9-cis-epoxycarotenoid dioxygenase	hormone metabolism.abscisic acid.synthesis-degradation.synthesis.9-cis-epoxycarotenoid dioxygenase	1.4	2.63902	0.033192
A_95_P126942	EB426342	9-cis-epoxycarotenoid dioxygenase 2, putative	hormone metabolism.abscisic acid.synthesis-degradation.synthesis.9-cis-epoxycarotenoid dioxygenase	1.72333	3.30198	0.018822
A_95_P193412	EB440070	Auxin-responsive family protein	hormone metabolism.auxin.induced-regulated-responsive-activated	1.94667	3.85483	0.023271
A_95_P106662	EB440070	Auxin-responsive family protein	hormone metabolism.auxin.induced-regulated-responsive-activated	1.27667	2.42279	0.041385
A_95_P013631	DV999488	Auxin-responsive factor TIR1-like protein	hormone metabolism.auxin.signal transduction	1.25	2.37841	0.043084
A_95_P146282	EB450279	Basic helix-loop-helix (bHLH) family protein	hormone metabolism.ethylene.induced-regulated-responsive-activated	1.26	2.39496	0.023363
A_95_P092958	FG642155	Multiprotein bridging factor ER24	hormone metabolism.ethylene.induced-regulated-responsive-activated	2.16667	4.48985	0.004749
A_95_P025311	FG642155	Multiprotein bridging factor ER24	hormone metabolism.ethylene.induced-regulated-responsive-activated	2.02333	4.06522	0.003356
A_95_P069115	BP137299	Ethylene receptor homolog	hormone metabolism.ethylene.signal transduction	1.41667	2.66968	0.025093
A_95_P105832	DV999396	Ethylene-responsive transcription factor 4	hormone metabolism.ethylene.signal transduction	1.67	3.18215	0.017155
A_95_P020966	TA13659_4097	Ethylene-responsive transcription factor 4	hormone metabolism.ethylene.signal transduction	1.47333	2.77663	0.024928
A_95_P153197	EB683498	Ethylene-responsive transcription factor 4	hormone metabolism.ethylene.signal transduction	1.52333	2.87454	0.001908
A_95_P008836	DV999396	Ethylene-responsive transcription factor 4; n=1; Nicotiana	hormone metabolism.ethylene.signal transduction	1.99667	3.99077	0.009298
A_95_P296793	EB679713	2-oxoglutarate-dependent dioxygenase	hormone metabolism.ethylene.synthesis-degradation	1.76333	3.39482	0.002653
A_95_P157472	EH615528	Oxidoreductase, 2OG-Fe(II) oxygenase family protein	hormone metabolism.ethylene.synthesis-degradation	1.43333	2.7007	0.016102
A_95_P257981	EB432055	Snakin2 (sn2 gene), putative	hormone metabolism.gibberelin.induced-regulated-responsive-activated	2.41	5.31474	0.02936
A_95_P000261	TA11758_4097	Snakin2 precursor	hormone metabolism.gibberelin.induced-regulated-responsive-activated	2.72667	6.61924	0.034697
A_95_P156817	EH614813	Snakin2 precursor	hormone metabolism.gibberelin.induced-regulated-responsive-activated	2.43	5.38893	0.028318
A_95_P117762	DV160709	Gibberellin receptor GID1	hormone metabolism.gibberelin.signal transduction	2.19333	4.57361	0.010363
A_95_P001701	DW004070	Gibberellin receptor GID1	hormone metabolism.gibberelin.signal transduction	1.33667	2.52567	0.007269
A_95_P213767	TA20119_4097	Gibberellin receptor GID1	hormone metabolism.gibberelin.signal transduction	1.04667	2.06575	0.015157
A_95_P190607	TA15051_4097	Jasmonate ZIM domain-containing protein 1	hormone metabolism.jasmonate.signal transduction	2.23333	4.70219	0.042135
A_95_P159272	EH617303	PnFL-2 protein	hormone metabolism.jasmonate.signal transduction	2.36	5.1337	0.0318
A_95_P215517	DQ460062	12-oxophytodienoate reductase 2, putative	hormone metabolism.jasmonate.synthesis-degradation.12-Oxo-PDA-reductase	1.11	2.15846	0.013502
A_95_P014126	AJ308487	Allene oxide cyclase precursor	hormone metabolism.jasmonate.synthesis-degradation.allene oxidase cyclase	2.91	7.51618	0.020628
A_95_P250517	AJ308487	Allene oxide cyclase precursor	hormone metabolism.jasmonate.synthesis-degradation.allene oxidase cyclase	2.87667	7.34451	0.017763
A_95_P141327	EB445091	Alpha-aminoadipic semialdehyde synthase	hormone metabolism.jasmonate.synthesis-degradation.allene oxidase cyclase	3.19	9.12611	0.000201
A_95_P210807	DQ129870	Hydroperoxide lyase	hormone metabolism.jasmonate.synthesis-degradation.allene oxidase synthase	1.22333	2.33486	0.028003
A_95_P029636	X84040	Lipoxygenase	hormone metabolism.jasmonate.synthesis-degradation.lipoxygenase	4.72333	26.4159	0.000584
A_95_P286178	FG159680	GID1-like gibberellin receptor (GID1)	hormones related	1.28667	2.43964	0.004206
		Interesting and miscellaneous- 43 (2- 8.4 X)
A_95_P207842	TA18832_4097	Alphavirus core protein family	Interesting and miscellaneous	1.88	3.68075	0.008762
A_95_P230404	EB678974	Alphavirus core protein family	Interesting and miscellaneous	1.76667	3.40267	0.008947
A_95_P289788	DV160971	AFG1-like ATPase family protein	intersting and miscellaneous	1.65333	3.1456	0.001852
A_95_P314458	FG170402	Arginine/serine-rich coiled coil protein, putative	intersting and miscellaneous	1.53	2.88786	0.03047
A_95_P224792	EB443436	AtFP2 protein, putative	intersting and miscellaneous	1.28	2.42839	0.024583
A_95_P133047	EB434099	Camphor resistance CrcB family protein	intersting and miscellaneous	1.40333	2.64512	0.00299
A_95_P132202	EB432654	CBS domain-containing protein	intersting and miscellaneous	1.26	2.39496	0.001124
A_95_P275908	AM846156	CBS domain-containing protein CBSX5-like, predicted	intersting and miscellaneous	1.23	2.34567	0.04107
A_95_P032091	DV159517	Class II transposable element slide-124	intersting and miscellaneous	1.85	3.605	0.009768
A_95_P141267	EB445036	CONSTANS interacting protein 5	intersting and miscellaneous	1.03333	2.04675	0.001341
A_95_P202872	EB445968	Cys-rich domain protein, uncharacterized	intersting and miscellaneous	1.28	2.42839	0.002627
A_95_P268796	EB445968	Cys-rich domain, putative	intersting and miscellaneous	1.37	2.58471	0.003533
A_95_P011526	DV158374	Early tobacco anther 1	intersting and miscellaneous	1.09333	2.13366	0.007269
A_95_P188362	DV158374	Early tobacco anther 1	intersting and miscellaneous	1.18	2.26577	0.00319
A_95_P026891	AY195602	Early tobacco anther 1 related	intersting and miscellaneous	1.36	2.56685	0.000901
A_95_P030111	CV016797	FAS protein (fasciated)	intersting and miscellaneous	1.29667	2.45661	0.000499
A_95_P109342	CV019251	FAS protein (fasciated) gene	intersting and miscellaneous	1.15	2.21914	0.000658
A_95_P291538	FG146749	Gland development related protein 4-like	intersting and miscellaneous	1.26333	2.4005	0.013971
A_95_P115067	DQ007343	Glycine rich protein-interacting protein	intersting and miscellaneous	3.08333	8.4757	0.017753
A_95_P286498	FG637177	Glycine-rich protein	intersting and miscellaneous	1.28	2.42839	0.000625
A_95_P004126	EB682127	Glycine-rich protein precursor	intersting and miscellaneous	1.8	3.4822	0.001129
A_95_P003211	CV021196	Glycine-rich protein precursor (GRP-CD5)	intersting and miscellaneous	1.87	3.65533	0.000115
A_95_P003281	CV021586	Glycine-rich protein related	intersting and miscellaneous	1.74333	3.34808	0.000189
A_95_P032296	AB001548	Heme binding protein 2, putative	intersting and miscellaneous	1.11333	2.16345	0.026343
A_95_P186407	EB444508	Hydroxyproline-rich glycoprotein	intersting and miscellaneous	2.3	4.92458	0.028016
A_95_P024856	EB444508	Hydroxyproline-rich glycoprotein	intersting and miscellaneous	2.29333	4.90187	0.030984
A_95_P196642	TA16383_4097	Hydroxyproline-rich glycoprotein gas28p precursor, putative	intersting and miscellaneous	1.18333	2.27101	0.039823
A_95_P249797	BP529388	Leucine-rich repeat protein	intersting and miscellaneous	1.48	2.78949	0.010343
A_95_P245707	EB424630	Lysine-rich arabinogalactan protein 19	intersting and miscellaneous	1.38333	2.6087	0.002705
A_95_P186862	EB424630	Lysine-rich arabinogalactan protein 19 precursor	intersting and miscellaneous	1.43	2.69447	0.001175
A_95_P103112	CV016350	Meloidogyne-induced giant cell protein-like protein	intersting and miscellaneous	1.17667	2.26054	0.028016
A_95_P012596	TA14366_4097	NC domain-containing protein	intersting and miscellaneous	1.09333	2.13366	0.009114
A_95_P164322	EB677820	Nutrient reservoir, putative	intersting and miscellaneous	1.71	3.27161	0.004764
A_95_P027912	FG636363	Organ-specific protein S2	intersting and miscellaneous	1.69667	3.24151	0.003806
A_95_P283578	FG148386	Phi-1 protein	intersting and miscellaneous	2.07333	4.20858	0.003072
A_95_P306888	FG636717	Phytoene synthetase	intersting and miscellaneous	2.46667	5.52765	0.001994
A_95_P272541	EB450797	Proline-rich family protein, putative	intersting and miscellaneous	2.16667	4.48985	0.00175
A_95_P002151	EH620847	Rhabdovirus N-like sequence 2 (NtRNLS2)	intersting and miscellaneous	1.30667	2.47369	0.001154
A_95_P234179	FG645147	SP1L, putative	intersting and miscellaneous	1.46333	2.75745	0.029171
A_95_P140432	EB444337	Symbiosis-related protein	intersting and miscellaneous	1.46667	2.76383	0.003215
A_95_P145567	EB449312	TIME FOR COFFEE-like protein, predicted	intersting and miscellaneous	1.27	2.41162	0.000284
A_95_P214127	TA20195_4097	Y-box family member	intersting and miscellaneous	2.40333	5.29024	5.8e-05
A_95_P264216	BP526697	Tyrosine/dopa decarboxylase	Interseting and miscellaneous	1.92667	3.80176	0.005832
		Kinases and phosphatases related- 11 (2-8 X)
A_95_P221022	TA21732_4097	COG0546, Predicted phosphatases, related	phosphatases related	1.12333	2.1785	0.005929
A_95_P089603	BP530568	Kinase domain containing protein	kinase related	1.25	2.37841	0.012475
A_95_P103087	CV016338	Two-component sensor kinase, putative	kinase related	3.01333	8.07428	0.024381
A_95_P108412	CV018822	Two-component system sensor histidine kinase related	kinase related	1.02	2.02792	0.011295
A_95_P261816	EB448369	5'-AMP-activated protein kinase beta-1 subunit-related	misc.acid and other phosphatases	1.79667	3.47417	0.000521
A_95_P144847	EB448369	5'-AMP-activated protein kinase beta-1 subunit-related	misc.acid and other phosphatases	1.90667	3.74942	0.000611
A_95_P024396	BP133602	5'-AMP-activated protein kinase beta-1 subunit-related	misc.acid and other phosphatases	1.83333	3.56359	0.00095
A_95_P122437	DW002408	Acid phosphatase 1 precursor	misc.acid and other phosphatases	2.17667	4.52108	0.040884
A_95_P140407	EB444326	Acid phosphatase, putative	misc.acid and other phosphatases	1.22	2.32947	0.014277
A_95_P218077	EB439797	Phosphatidic acid phosphatase-related / PAP2-related	misc.acid and other phosphatases	1.48333	2.79594	0.005559
A_95_P032331	AB017966	Purple acid phosphatase	misc.acid and other phosphatases	2.51667	5.72258	0.001448
		Lipid metaboilismand transport related- 42 ( 2- 16.1 X)
A_95_P042251	BP130309	Chain acyl-CoA synthetase 2-like	Lipid metabolism related	1.08667	2.12383	0.015657
A_95_P093938	BP532490	Thioesterase family protein	lipid metabolism related	1.25	2.37841	0.009265
A_95_P209467	TA19197_4097	Thioesterase family protein	lipid metabolism related	1.53	2.88786	0.000866
A_95_P233174	FG158371	ER glycerol-phosphate acyltransferase	Lipid metabolism related/stress realted	1.04	2.05623	0.037947
A_95_P306943	FG644491	Fatty acid 9/13-hydroperoxide lyase	Lipid metabolism related/stress realted	2.79333	6.9323	0.035069
A_95_P315968	FG193826	GDSL esterase/lipase, predicted	Lipid metabolism related/stress realted	1.07667	2.10916	0.012911
A_95_P269521	EB425116	GDSL esterase/lipase, putative	Lipid metabolism related/stress realted	2.36	5.1337	0.010226
A_95_P204557	DV158965	Lipid binding protein, putative	Lipid metabolism related/stress realted	1.35333	2.55502	0.012208
A_95_P094703	BP532840	Lipid binding protein, putative,	Lipid metabolism related/stress realted	1.54667	2.92141	0.00812
A_95_P111007	CV020004	Lipid transfer protein family protein	Lipid metabolism related/stress realted	1.26	2.39496	0.007574
A_95_P301618	FG638745	Lipid-transfer protein	Lipid metabolism related/stress realted	2.92	7.56846	0.002375
A_95_P108587	FG638546	PLA2 (F8), putative	Lipid metabolism related/stress realted	3.94333	15.3837	0.001593
A_95_P112577	CV020743	PLA2 (F8), putative	Lipid metabolism related/stress realted	3.90667	14.9977	0.001634
A_95_P139947	TA11974_4097	PLA2, putative	Lipid metabolism related/stress realted	3.44667	10.9031	0.001181
A_95_P177437	TA11975_4097	PLA2, putative	Lipid metabolism related/stress realted	2.42333	5.36409	0.003193
A_95_P147952	EB643501	PLA2, putative	Lipid metabolism related/stress realted	2.42	5.35171	0.00505
A_95_P004586	TA12215_4097	4-coumarate-CoA ligase-like protein	lipid metabolism.FA synthesis and FA elongation.acyl coa ligase	4.01667	16.1859	0.006782
A_95_P162347	TA12215_4097	4-coumarate-CoA ligase-like protein	lipid metabolism.FA synthesis and FA elongation.acyl coa ligase	2.97667	7.87165	0.008143
A_95_P042806	BP130453	AMP-dependent synthetase and ligase family protein	lipid metabolism.FA synthesis and FA elongation.acyl coa ligase	3.16333	8.95897	0.007458
A_95_P145732	EB449474	AMP-dependent synthetase and ligase family protein	lipid metabolism.FA synthesis and FA elongation.acyl coa ligase	1.34	2.53151	0.000192
A_95_P116087	DV158637	Acyl CoA binding protein	lipid metabolism.FA synthesis and FA elongation.acyl-CoA binding protein	2.04	4.11246	0.00016
A_95_P095868	EB682879	Beta-ketoacyl-CoA synthase, putative	lipid metabolism.FA synthesis and FA elongation.beta ketoacyl CoA synthase	1.09667	2.1386	0.021395
A_95_P022001	DV158073	Thioesterase family protein	lipid metabolism.lipid degradation.beta-oxidation.acyl-CoA thioesterase	1.77	3.41054	0.036504
A_95_P144862	TA17880_4097	3-hydroxyisobutyryl-coenzyme A hydrolase	lipid metabolism.lipid degradation.beta-oxidation.enoyl CoA hydratase	1.34333	2.53737	0.000557
A_95_P015696	DV157811	Lipase	lipid metabolism.lipid degradation.lipases.triacylglycerol lipase	1.06667	2.09459	0.005889
A_95_P160027	EH618659	Acyl-protein thioesterase 2, putative	lipid metabolism.lipid degradation.lysophospholipases.carboxylesterase	2.09333	4.26733	0.006345
A_95_P298238	FG143606	Acyl-protein thioesterase, putative	lipid metabolism.lipid degradation.lysophospholipases.carboxylesterase	1.55333	2.93494	0.009599
A_95_P126757	EB426096	Lysophospholipase 2, putative	lipid metabolism.lipid degradation.lysophospholipases.carboxylesterase	3.30667	9.89477	0.002948
A_95_P226194	EH614711	Phospholipase 2	lipid metabolism.lipid degradation.lysophospholipases.phospholipase A2	1.34667	2.54324	0.00393
A_95_P239694	DV159666	Phospholipase 2	lipid metabolism.lipid degradation.lysophospholipases.phospholipase A2	1.27	2.41162	0.008583
A_95_P063995	BP135928	Phospholipase A2	lipid metabolism.lipid degradation.lysophospholipases.phospholipase A2	1.48	2.78949	0.003285
A_95_P189532	TA14808_4097	Phospholipase A2 |	lipid metabolism.lipid degradation.lysophospholipases.phospholipase A2	1.55667	2.94173	0.004593
A_95_P233044	EB436935	Phospholipase D delta, putative	lipid metabolism.lipid degradation.lysophospholipases.phospholipase D	2.06667	4.18918	0.032232
A_95_P228559	DW000894	Nonspecific lipid-transfer protein precursor	lipid metabolism.lipid transfer proteins etc	1.01	2.01391	0.027574
A_95_P004141	EH617467	Nonspecific lipid-transfer protein precursor (LTP) (NsLTP)	lipid metabolism.lipid transfer proteins etc	2.02	4.05584	0.000195
A_95_P189287	TA14757_4097	Esterase precursor, putative	misc.GDSL-motif lipase	2.47	5.54044	0.023099
A_95_P087838	BP529892	GDSL-motif lipase/hydrolase family protein	misc.GDSL-motif lipase	3.39333	10.5074	0.007893
A_95_P210162	DV160652	GDSL-motif lipase/hydrolase family protein	misc.GDSL-motif lipase	2.02333	4.06522	0.005695
A_95_P137507	EB441239	GDSL-motif lipase/hydrolase family protein	misc.GDSL-motif lipase	1.92333	3.79298	0.007202
A_95_P019846	DW001916	GDSL-motif lipase/hydrolase family protein	misc.GDSL-motif lipase	1.37667	2.59668	0.002294
A_95_P144117	EB447270	Isoamyl_acetate_hydrolase_like, putative	misc.GDSL-motif lipase	1.23667	2.35653	0.010514
A_95_P144422	EB447791	Xylogen protein 1, putative	misc.protease inhibitor/seed storage/lipid transfer protein (LTP) family protein	1.26333	2.4005	0.002564
		Carbhohydrate metabolism related- 33 (2- 57.7 X9
A_95_P216717	EH623168	Isoamylase isoform 3	major CHO metabolism.degradation.starch.ISA3	1.2	2.2974	0.001951
A_95_P289578	DV160054	Heteroglycan glucosidase 1	major CHO metabolism.degradation.starch.starch cleavage	1.94	3.83706	0.00223
A_95_P024336	DW003577	1,4-alpha-glucan-maltohydrolase	major CHO metabolism.degradation.starch.starch cleavage.beta amylase	1.75667	3.37916	0.03904
A_95_P184752	TA13765_4097	1,4-alpha-glucan-maltohydrolase	major CHO metabolism.degradation.starch.starch cleavage.beta amylase	1.29	2.44528	0.019652
A_95_P203562	TA17879_4097	Beta-amylase	major CHO metabolism.degradation.starch.starch cleavage.beta amylase	1.48333	2.79594	0.008685
A_95_P004681	EH623011	Sucrose synthase 2, putative	major CHO metabolism.degradation.sucrose.Susy	1.61	3.05252	0.002755
A_95_P134497	FG135141	Fructose-1,6-bisphosphatase, putative	major CHO metabolism.synthesis.sucrose.FBPase	1.22667	2.34026	0.020198
A_95_P191527	TA15257_4097	Sucrose-6-phosphate synthase A	major CHO metabolism.synthesis.sucrose.SPS	1.21667	2.32409	0.00096
A_95_P250552	AF194022	Sucrose-6-phosphate synthase A (SPSA)	major CHO metabolism.synthesis.sucrose.SPS	1.15	2.21914	0.004493
A_95_P240424	DQ213015	Sucrose-phosphate synthase	major CHO metabolism.synthesis.sucrose.SPS	1.56667	2.9622	0.011945
A_95_P017281	DQ213015	Sucrose-phosphate synthase isoform B (SPSB)	major CHO metabolism.synthesis.sucrose.SPS	1.36333	2.57279	0.021407
A_95_P028086	AF154639	Inositol oxygenase 1 related	minor CHO metabolism.myo-inositol.myo inositol oxygenases	2.00333	4.00925	0.021589
A_95_P016676	X81853	Alcohol dehydrogenase	misc.alcohol dehydrogenases	2.64667	6.26219	0.001046
A_95_P199417	TA16989_4097	Carbonic anhydrase	TCA / org. transformation.carbonic anhydrases	5.85	57.68	0.027574
A_95_P125842	EB424929	Carbonic anhydrase	TCA / org. transformation.carbonic anhydrases	4.82	28.2465	0.029723
A_95_P154167	M94135	Carbonic anhydrase	TCA / org. transformation.carbonic anhydrases	1.54333	2.91467	0.02812
A_95_P178252	M94135	Carbonic anhydrase	TCA / org. transformation.carbonic anhydrases	1.45667	2.74473	0.01786
A_95_P140592	EB444477	Carbonic anhydrase precursor, putative	TCA / org. transformation.carbonic anhydrases	1.34333	2.53737	0.01025
A_95_P193622	TA15711_4097	Branched chain alpha-keto acid dehydrogenase E1	TCA / org. transformation.TCA.pyruvate DH.E1	1.57333	2.97592	0.001758
A_95_P014086	CV021234	Branched chain alpha-keto acid dehydrogenase E1-alpha subunit precursor	TCA / org. transformation.TCA.pyruvate DH.E1	1.45333	2.7384	0.001288
A_95_P189512	TA14804_4097	Dihydrolipoamide dehydrogenase	TCA / org. transformation.TCA.pyruvate DH.E3	1.20667	2.30804	0.015568
A_95_P026456	TA14848_4097	Alcohol dehydrogenase	fermentation.ADH	1.39333	2.62685	0.011846
A_95_P308418	FG642294	Alcohol dehydrogenase, putative	fermentation.ADH	2.98667	7.9264	0.014547
A_95_P159537	TA17140_4097	Aldehyde dehydrogenase family 7	fermentation.aldehyde dehydrogenase	1.22667	2.34026	0.003614
A_95_P022366	TA11832_4097	Enolase	glycolysis.cytosolic branch.enolase	1.40667	2.65124	0.013404
A_95_P108912	TA11833_4097	Enolase	glycolysis.cytosolic branch.enolase	1.29667	2.45661	0.001229
A_95_P176942	TA11832_4097	Enolase	glycolysis.cytosolic branch.enolase	1.08333	2.11893	0.029946
A_95_P136747	EB440498	Phosphoenolpyruvate carboxylase kinase 2	glycolysis.cytosolic branch.phospho-enol-pyruvate carboxylase kinase (PPCK)	1.02	2.02792	0.023687
A_95_P226539	FG135141	Cytosolic fructose-1,6-biphosphatase	major CHO metabolism.synthesis.sucrose.FBPase	1.38	2.60268	0.015555
A_95_P310503	FG136768	Pyruvate kinase	carbhohydrate metabolism related	1.91333	3.76678	0.001769
A_95_P106362	CV017874	Sucrose-phosphatase synthase 2	carbhohydrate metabolism related	2.31333	4.9703	0.008692
A_95_P139232	EB442971	UDP-glucuronate decarboxylase 3, putative	carbhohydrate metabolism related	1.31333	2.48515	0.001593
A_95_P229194	FG161900	Branched chain alpha-keto acid dehydrogenase	TCA / org. transformation.TCA.pyruvate DH.E1	1.35333	2.55502	0.006817
		Membrane related- 14 (2.1 -7.3 X)
A_95_P002686	TA16768_4097	Arabinogalactan protein	membrane related	1.47333	2.77663	0.010227
A_95_P108947	BP530129	Arabinogalactan-protein	membrane related	1.12667	2.18354	0.03654
A_95_P022781	FG141585	Arabinogalactan-protein precursor, putative	membrane related	1.66333	3.16748	0.004555
A_95_P027586	BP530805	Arabinogalactan-protein precursor, putative	membrane related	1.27667	2.42279	0.002677
A_95_P230574	DV999819	Arabinogalactan-protein, putative	membrane related	1.33667	2.52567	0.004122
A_95_P207032	DV999819	Arabinogalactan-protein, putative	membrane related	1.27	2.41162	0.005013
A_95_P187572	TA14377_4097	Arabinogalactan-protein, putative	membrane related	1.08333	2.11893	0.003966
A_95_P161692	EH620346	Arabinogalactan-protein, putative	membrane related	1.25333	2.38392	0.001568
A_95_P141422	EB445159	CASP-like protein	membrane related	1.83667	3.57184	0.000656
A_95_P292058	EB426258	Integral membrane protein, putative	membrane related	1.64667	3.13109	0.009199
A_95_P247187	FG165862	Major intrinsic protein 2-like	membrane related	2.88333	7.37853	0.025729
A_95_P259616	EH616439	Major intrinsic protein 2-like	membrane related	2.09333	4.26733	0.007202
A_95_P083285	BP528723	Homotypic vacuole fusion complex subunit Mon1p related	membrane related/ vacuole fusion related	1.98333	3.95406	0.000406
A_95_P136162	EB439792	Haemolysin-III related	membrane related	1.28667	2.43964	0.007202
		Metal binding protein related- 5 ( 2-2.8 X)
A_95_P154137	TA11726_4097	Metallothionein-like protein	metal handling.binding, chelation and storage	1.1	2.14355	0.010605
A_95_P005936	TA11726_4097	Metallothionein-like protein	metal handling.binding, chelation and storage	1.06667	2.09459	0.006513
A_95_P109182	TA11726_4097	Metallothionein-like protein	metal handling.binding, chelation and storage	1.05667	2.08012	0.01055
A_95_P116182	EB446238	Acireductone dioxygenase [iron(II)-requiring]/ metal ion binding	metal handling.regulation	1.18333	2.27101	0.014822
A_95_P008686	TA12105_4097	Aci-reductone dioxygenase 3	metal handling.regulation	1.49333	2.81539	0.008035
		Hydrolyases and methyl transferases related- 10 (2.1-4.4 X)
A_95_P264496	EB438652	SAM-dependent methyl transferase	misc.O-methyl transferases	2.06667	4.18918	0.01556
A_95_P079505	EB438652	SAM-dependent methyl transferase	misc.O-methyl transferases	1.81	3.50642	0.025108
A_95_P160752	EH619425	Aminomethyltransferase, putative	methylation related	1.21333	2.31873	0.023782
A_95_P249317	U91924	S-adenosylmethionine decarboxylase proenzyme	methylation related	2.15333	4.44854	0.009429
A_95_P110667	CV019842	S-adenosylmethionine decarboxylase related	methylation related	2.11667	4.33691	0.011858
A_95_P190817	TA15096_4097	Hydrolase, putative	Hydrolayse related	1.94	3.83706	0.025377
A_95_P123017	TA15096_4097	Hydrolase, putative	Hydrolayse related	1.92	3.78423	0.025401
A_95_P186477	EB424797	Epoxide hydrolase, putative	Hydrolayse related	1.36	2.56685	0.00102
A_95_P008681	TA14135_4097	Epoxide hydrolase, putative	Hydrolayse related	1.15667	2.22942	0.001759
A_95_P269601	EB425589	Epoxide hydrolase, putative	Hydrolayse related	1.13667	2.19872	0.000671
		ROS related- 43 ( 2-7.6 X)
A_95_P011866	EB681738	Cationic peroxidase 1 precursor	misc.peroxidases	1.24667	2.37293	0.006184
A_95_P068110	BP137053	Peroxidase 1 precursor	misc.peroxidases	2.74	6.6807	0.006458
A_95_P212837	DW004134	Peroxidase, putative	misc.peroxidases	1.35667	2.56093	0.002233
A_95_P135667	FG637828	Peroxidase, putative	misc.peroxidases	1.21667	2.32409	0.012079
A_95_P177717	TA12055_4097	Secretory peroxidase	misc.peroxidases	1.5	2.82843	0.002832
A_95_P249287	AF149251	Secretory peroxidase (PER)	misc.peroxidases	1.31667	2.4909	0.000264
A_95_P217832	TA21033_4097	Cytochrome P450 76A2	misc.cytochrome P450	1.76667	3.40267	0.016649
A_95_P186777	EB448464	Cytochrome P450 76A2	misc.cytochrome P450	1.55333	2.93494	0.039566
A_95_P138917	EB442627	Cytochrome P450 76A2	misc.cytochrome P450	1.24	2.36199	0.042894
A_95_P196677	DQ350322	Cytochrome P450 76A2	misc.cytochrome P450	1.15	2.21914	0.011439
A_95_P211327	TA19586_4097	Cytochrome P450 76A2	misc.cytochrome P450	1.11	2.15846	0.003707
A_95_P259276	EB426757	Cytochrome P450 76A2	misc.cytochrome P450	1.06667	2.09459	0.039084
A_95_P009226	EB450167	Geraniol 10-hydroxylase	misc.cytochrome P450	1.81333	3.51453	0.027248
A_95_P024691	TA17824_4097	Ripening-related P-450 enzyme, putative	misc.cytochrome P450	2.93333	7.63873	0.000827
A_95_P251152	EB424840	Ripening-related P-450 enzyme, putative	misc.cytochrome P450	2.61333	6.11916	0.000738
A_95_P017821	U15933	Ascorbate peroxidase (APX)	redox.ascorbate and glutathione.ascorbate	1.33667	2.52567	0.008508
A_95_P258396	D85912	Ascorbate peroxidase 1	redox.ascorbate and glutathione.ascorbate	1.41667	2.66968	0.004534
A_95_P007876	D85912	Ascorbate peroxidase 1	redox.ascorbate and glutathione.ascorbate	1.07	2.09943	0.019818
A_95_P218957	D43624	L-ascorbate oxidase/ copper ion binding / oxidoreductase	redox.ascorbate and glutathione.ascorbate	1.56667	2.9622	0.036477
A_95_P034339	EB449449	Glutathione peroxidase	redox.ascorbate and glutathione.glutathione	1.17333	2.25532	0.003707
A_95_P181492	TA12995_4097	Phospholipid hydroperoxide glutathione peroxidase (PHGPx)	redox.ascorbate and glutathione.glutathione	1.34667	2.54324	0.002717
A_95_P203917	TA17956_4097	Glutaredoxin-related-like protein	redox.glutaredoxins	1.59333	3.01746	0.037677
A_95_P006696	TA15575_4097	Non-symbiotic hemoglobin 2 (Hb2)	redox.heme	1.15667	2.22942	0.005559
A_95_P023291	FG645383	Non-symbiotic hemoglobin 3	redox.heme	1.08	2.11404	0.000562
A_95_P115792	DV999531	Peroxiredoxin type 2, putative	redox.peroxiredoxin	1.33667	2.52567	0.0085
A_95_P097848	BP534228	Disulfide isomerase	redox.thioredoxin	1.00333	2.00463	0.000755
A_95_P216337	EB439671	Thioredoxin H	redox.thioredoxin	1.4	2.63902	0.004153
A_95_P219682	TA21446_4097	Thioredoxin h-like protein	redox.thioredoxin	1.76	3.38698	0.023366
A_95_P193992	TA15794_4097	Thioredoxin H-type 2	redox.thioredoxin	1.26667	2.40605	0.009231
A_95_P254304	FG635129	Thioredoxin H-type 2	redox.thioredoxin	1.09	2.12874	0.039566
A_95_P088473	BP530081	Thioredoxin H-type 9 protein	redox.thioredoxin	2.33	5.02805	0.017889
A_95_P147437	EB447030	Thioredoxin M-type 3, chloroplast (TRX-M3)	redox.thioredoxin	1.82	3.53081	0.007202
A_95_P253894	DW001704	Glutathione S-transferase, putative	ROS related	2.07667	4.21831	0.0001
A_95_P003626	FG637828	Peroxidase	ROS related	1.19667	2.29209	0.023061
A_95_P030336	EB682192	Peroxiredoxin-2E	ROS related	1.22667	2.34026	0.028155
A_95_P186702	TA14183_4097	Peroxisomal biogenesis factor	ROS related	1.58333	2.99661	0.03885
A_95_P011541	DV999346	Peroxisomal biogenesis factor 11	ROS related	1.62333	3.08086	0.043398
A_95_P186707	TA14184_4097	Peroxisomal biogenesis factor 11 family protein	ROS related	2.14	4.40762	0.036134
A_95_P048781	BP132001	Thioredoxin peroxidase related, putative	ROS related	2.06333	4.17951	0.015008
A_95_P159067	EH617014	Glutathione S-transferase, putative	misc.glutathione S transferases	2.05333	4.15064	8.7e-05
A_95_P203612	DW001704	Glutathione S-transferase, putative	misc.glutathione S transferases	1.97	3.91768	5.8e-05
A_95_P018756	TC8343	Nitric-oxide reductase, putative	oxidoreductases related	1.77333	3.41843	0.015721
A_95_P153737	EB683933	Cytochrome P450 76A2	ROS related	1.97667	3.93583	0.01556
		Glucosyl transferases- 3 ( 2.1- 3.2 X)
A_95_P050891	BP132510	Galactosyl transferase GMA12/MNN10 family protein	misc.UDP glucosyl and glucoronyl transferases	1.69	3.22657	0.007039
A_95_P211997	TA19735_4097	Galacturonosyltransferase 15	misc.UDP glucosyl and glucoronyl transferases	1.54	2.90795	0.000418
A_95_P240833	AJ717957	Galacturonosyltransferase 15	misc.UDP glucosyl and glucoronyl transferases	1.12333	2.1785	0.001823
		Unknown- 257 ( 2- 91.7 X)
A_95_P161287	EH620031	unknown	not assigned.unknown	3.13333	8.7746	0.010139
A_95_P118517	DV161600	unknown	not assigned.unknown	1.85	3.605	0.038302
A_95_P005501	TA12601_4097	unknown	not assigned.unknown	6.52	91.7731	0.001218
A_95_P113022	TA12601_4097	unknown	not assigned.unknown	6.36	82.1393	0.00095
A_95_P025341	TA12601_4097	unknown	not assigned.unknown	6.09	68.1197	0.001341
A_95_P038161	BP129194	unknown	not assigned.unknown	4.26667	19.2484	0.004267
A_95_P220187	TA21556_4097	unknown	not assigned.unknown	3.88333	14.7571	0.012812
A_95_P039511	BP129566	unknown	not assigned.unknown	3.49667	11.2876	0.014135
A_95_P304958	FG150939	unknown	not assigned.unknown	3.49333	11.2615	0.006447
A_95_P211967	BP129832	unknown	not assigned.unknown	3.37667	10.3867	0.027971
A_95_P062890	BP135636	unknown	not assigned.unknown	3.36667	10.315	0.00546
A_95_P102232	FG638546	unknown	not assigned.unknown	3.33333	10.0794	0.001232
A_95_P213487	TA20059_4097	unknown	not assigned.unknown	3.25667	9.55772	0.002142
A_95_P121742	DW001833	unknown	not assigned.unknown	3.02667	8.14925	0.000594
A_95_P077090	BP527163	unknown	not assigned.unknown	3.01333	8.07428	4.1e-05
A_95_P098228	BP534377	unknown	not assigned.unknown	2.99	7.94474	0.003945
A_95_P021061	FG140160	unknown	not assigned.unknown	2.91333	7.53357	0.000557
A_95_P213627	TA20089_4097	unknown	not assigned.unknown	2.83667	7.14368	0.000491
A_95_P165327	EH663656	unknown	not assigned.unknown	2.81333	7.02907	0.03725
A_95_P266176	AM845833	unknown	not assigned.unknown	2.80333	6.98051	0.007936
A_95_P290913	FG162136	unknown	not assigned.unknown	2.75667	6.75833	0.014343
A_95_P043461	BP130621	unknown	not assigned.unknown	2.73	6.63456	0.012208
A_95_P209742	TA19255_4097	unknown	not assigned.unknown	2.68667	6.43824	0.00042
A_95_P098313	BP534410	unknown	not assigned.unknown	2.61	6.10504	0.017948
A_95_P127877	EB427441	unknown	not assigned.unknown	2.57333	5.95183	0.000755
A_95_P050351	BP132376	unknown	not assigned.unknown	2.53667	5.80247	0.042172
A_95_P062525	BP135537	unknown	not assigned.unknown	2.50333	5.66994	0.019052
A_95_P165692	EH663738	unknown	not assigned.unknown	2.48333	5.59188	0.008987
A_95_P194217	TA15845_4097	unknown	not assigned.unknown	2.44333	5.43897	0.000618
A_95_P186412	TA14122_4097	unknown	not assigned.unknown	2.41667	5.33936	0.030426
A_95_P001076	EH620420	unknown	not assigned.unknown	2.35667	5.12186	0.00102
A_95_P233559	EB426457	unknown	not assigned.unknown	2.34	5.06303	0.012791
A_95_P005551	BP134489	unknown	not assigned.unknown	2.32667	5.01645	0.000527
A_95_P037766	BP129088	unknown	not assigned.unknown	2.28667	4.87927	0.005307
A_95_P148007	EB643515	unknown	not assigned.unknown	2.26667	4.8121	0.011531
A_95_P256349	EH618811	unknown	not assigned.unknown	2.25	4.75683	0.000345
A_95_P083540	BP528782	unknown	not assigned.unknown	2.24667	4.74585	0.009156
A_95_P141922	EB445531	unknown	not assigned.unknown	2.24667	4.74585	0.000557
A_95_P001686	EH620909	unknown	not assigned.unknown	2.24333	4.7349	0.001186
A_95_P126207	EB425456	unknown	not assigned.unknown	2.23667	4.71307	0.011615
A_95_P018156	TA16444_4097	unknown	not assigned.unknown	2.21667	4.64818	0.012401
A_95_P267526	FG145967	unknown	not assigned.unknown	2.17	4.50023	0.002907
A_95_P098783	BP534638	unknown	not assigned.unknown	2.15667	4.45883	0.02632
A_95_P025761	EB643491	unknown	not assigned.unknown	2.15	4.43828	0.011162
A_95_P211362	FG635625	unknown	not assigned.unknown	2.14333	4.41782	0.003689
A_95_P039386	BP129533	unknown	not assigned.unknown	2.13	4.37717	0.010509
A_95_P219312	EH615351	unknown	not assigned.unknown	2.12333	4.35699	0.000215
A_95_P006536	FG644589	unknown	not assigned.unknown	2.08	4.22807	0.012199
A_95_P273076	EB681293	unknown	not assigned.unknown	2.06667	4.18918	0.044238
A_95_P094448	BP532721	unknown	not assigned.unknown	2.03667	4.10296	0.00805
A_95_P267891	DV162557	unknown	not assigned.unknown	2.03	4.08405	0.001418
A_95_P200247	TA17168_4097	unknown	not assigned.unknown	2.02	4.05584	0.001113
A_95_P226774	AM811891	unknown	not assigned.unknown	2.00333	4.00925	0.016681
A_95_P198567	TA16807_4097	unknown	not assigned.unknown	1.96333	3.89962	0.001274
A_95_P121202	DW001222	unknown	not assigned.unknown	1.96	3.89062	0.000594
A_95_P153552	EB683798	unknown	not assigned.unknown	1.96	3.89062	0.000825
A_95_P035848	AM782588	unknown	not assigned.unknown	1.93667	3.8282	0.000217
A_95_P262766	FG640449	unknown	not assigned.unknown	1.93667	3.8282	0.020625
A_95_P109317	TA11922_4097	unknown	not assigned.unknown	1.92333	3.79298	0.004611
A_95_P162912	EH619479	unknown	not assigned.unknown	1.91	3.75809	0.002749
A_95_P160167	EH618811	unknown	not assigned.unknown	1.89667	3.72352	0.001222
A_95_P103067	TA12042_4097	unknown	not assigned.unknown	1.89667	3.72352	0.000461
A_95_P296323	FG157766	unknown	not assigned.unknown	1.89333	3.71493	0.014053
A_95_P142617	EB446055	unknown	not assigned.unknown	1.88333	3.68926	0.013692
A_95_P113172	TA17168_4097	unknown	not assigned.unknown	1.88	3.68075	0.002166
A_95_P129427	EB429304	unknown	not assigned.unknown	1.87333	3.66378	0.004642
A_95_P004456	EH619941	unknown	not assigned.unknown	1.86667	3.64689	0.006682
A_95_P223087	TA22174_4097	unknown	not assigned.unknown	1.85667	3.6217	0.005889
A_95_P106922	CV018125	unknown	not assigned.unknown	1.85333	3.61334	0.001877
A_95_P264946	FG635625	unknown	not assigned.unknown	1.85	3.605	0.000115
A_95_P191407	TA15231_4097	unknown	not assigned.unknown	1.84667	3.59668	0.000284
A_95_P206002	TA18412_4097	unknown	not assigned.unknown	1.83667	3.57184	0.029003
A_95_P139677	EB443528	unknown	not assigned.unknown	1.83	3.55537	0.000588
A_95_P111107	TA14464_4097	unknown	not assigned.unknown	1.82	3.53081	0.000486
A_95_P052766	BP133009	unknown	not assigned.unknown	1.81333	3.51453	0.000336
A_95_P034588	AJ719184	unknown	not assigned.unknown	1.78333	3.44221	0.000201
A_95_P106727	FG640449	unknown	not assigned.unknown	1.78	3.43426	0.026079
A_95_P037756	BP129086	unknown	not assigned.unknown	1.75667	3.37916	0.020398
A_95_P123502	FG641344	unknown	not assigned.unknown	1.74	3.34035	0.02372
A_95_P136457	EB440221	unknown	not assigned.unknown	1.73	3.31728	0.033291
A_95_P074585	BP526509	unknown	not assigned.unknown	1.72333	3.30198	0.001066
A_95_P302528	FG637295	unknown	not assigned.unknown	1.72	3.29436	0.032233
A_95_P128092	EB427637	unknown	not assigned.unknown	1.71333	3.27918	0.028278
A_95_P052506	BP132941	unknown	not assigned.unknown	1.71333	3.27918	0.028992
A_95_P061740	BP135335	unknown	not assigned.unknown	1.70667	3.26406	0.007875
A_95_P158837	EH616729	unknown	not assigned.unknown	1.70333	3.25653	0.008217
A_95_P001501	EH615418	unknown	not assigned.unknown	1.69333	3.23403	0.002389
A_95_P071560	BP525733	unknown	not assigned.unknown	1.69333	3.23403	0.012555
A_95_P057101	BP134129	unknown	not assigned.unknown	1.68333	3.21169	0.019611
A_95_P264826	AM801976	unknown	not assigned.unknown	1.67	3.18215	0.003198
A_95_P019606	TA15061_4097	unknown	not assigned.unknown	1.66333	3.16748	0.000298
A_95_P125087	FG138878	unknown	not assigned.unknown	1.66333	3.16748	0.001021
A_95_P194622	FG644589	unknown	not assigned.unknown	1.65	3.13834	0.017707
A_95_P091608	BP531435	unknown	not assigned.unknown	1.64667	3.13109	0.001753
A_95_P123877	DW003760	unknown	not assigned.unknown	1.64333	3.12387	0.001942
A_95_P261576	FG155569	unknown	not assigned.unknown	1.64333	3.12387	0.026698
A_95_P015966	TA14464_4097	unknown	not assigned.unknown	1.62	3.07375	0.001047
A_95_P209122	TA19120_4097	unknown	not assigned.unknown	1.62	3.07375	0.026327
A_95_P002521	TA11922_4097	unknown	not assigned.unknown	1.61667	3.06666	0.006782
A_95_P218947	TA21290_4097	unknown	not assigned.unknown	1.61	3.05252	0.017373
A_95_P292923	FG159197	unknown	not assigned.unknown	1.60333	3.03845	0.009906
A_95_P008051	TA15231_4097	unknown	not assigned.unknown	1.58333	2.99661	0.000669
A_95_P108112	CV018674	unknown	not assigned.unknown	1.58333	2.99661	0.024919
A_95_P133112	EB434339	unknown	not assigned.unknown	1.57333	2.97592	0.014723
A_95_P137637	EB441370	unknown	not assigned.unknown	1.57	2.96905	0.000876
A_95_P053266	BP133132	unknown	not assigned.unknown	1.55	2.92817	0.029465
A_95_P157257	EH615296	unknown	not assigned.unknown	1.54	2.90795	0.032176
A_95_P313853	FG170266	unknown	not assigned.unknown	1.53667	2.90123	0.040992
A_95_P183022	TA13358_4097	unknown	not assigned.unknown	1.50333	2.83497	0.010641
A_95_P077275	BP527205	unknown	not assigned.unknown	1.5	2.82843	0.032341
A_95_P034509	AJ718898	unknown	not assigned.unknown	1.49667	2.8219	0.001389
A_95_P014341	DW000111	unknown	not assigned.unknown	1.49667	2.8219	0.007685
A_95_P110417	CV019720	unknown	not assigned.unknown	1.49667	2.8219	0.003115
A_95_P005481	EB427541	unknown	not assigned.unknown	1.49667	2.8219	0.004791
A_95_P292508	FG638848	unknown	not assigned.unknown	1.49333	2.81539	0.004227
A_95_P212862	DV158792	unknown	not assigned.unknown	1.47667	2.78305	0.012401
A_95_P061075	BP135171	unknown	not assigned.unknown	1.47667	2.78305	0.005419
A_95_P017966	DW001477	unknown	not assigned.unknown	1.47	2.77022	0.031599
A_95_P038771	BP129366	unknown	not assigned.unknown	1.46667	2.76383	0.02619
A_95_P098148	BP534341	unknown	not assigned.unknown	1.46333	2.75745	0.000347
A_95_P095233	BP533088	unknown	not assigned.unknown	1.46333	2.75745	0.037745
A_95_P027561	EB449122	unknown	not assigned.unknown	1.44667	2.72578	0.002837
A_95_P146922	EB451090	unknown	not assigned.unknown	1.44333	2.71948	0.01556
A_95_P264576	EB431777	unknown	not assigned.unknown	1.43	2.69447	0.016321
A_95_P129697	EB429659	unknown	not assigned.unknown	1.43	2.69447	0.018383
A_95_P130677	EB430740	unknown	not assigned.unknown	1.43	2.69447	0.022649
A_95_P222557	TA22059_4097	unknown	not assigned.unknown	1.42667	2.68825	0.003034
A_95_P128037	FG638848	unknown	not assigned.unknown	1.42667	2.68825	0.006896
A_95_P225002	FG133315	unknown	not assigned.unknown	1.42667	2.68825	0.028574
A_95_P177667	TA12041_4097	unknown	not assigned.unknown	1.42333	2.68204	0.000821
A_95_P272841	EB679080	unknown	not assigned.unknown	1.42333	2.68204	0.024863
A_95_P272536	AM833430	unknown	not assigned.unknown	1.4	2.63902	0.035098
A_95_P029256	TA19404_4097	unknown	not assigned.unknown	1.38333	2.6087	0.036539
A_95_P266981	EB677960	unknown	not assigned.unknown	1.38	2.60268	0.00203
A_95_P112612	CV020758	unknown	not assigned.unknown	1.38	2.60268	0.004655
A_95_P016181	TC7353	unknown	not assigned.unknown	1.37	2.58471	0.00233
A_95_P157012	EH615068	unknown	not assigned.unknown	1.36667	2.57874	0.008728
A_95_P140107	EB444061	unknown	not assigned.unknown	1.36667	2.57874	0.009787
A_95_P004531	TA17295_4097	unknown	not assigned.unknown	1.36	2.56685	0.006288
A_95_P141067	TA12884_4097	unknown	not assigned.unknown	1.34333	2.53737	0.004574
A_95_P248092	DW001749	unknown	not assigned.unknown	1.34	2.53151	0.00725
A_95_P108497	CV018859	unknown	not assigned.unknown	1.34	2.53151	0.010035
A_95_P018466	EH620543	unknown	not assigned.unknown	1.33333	2.51984	0.005766
A_95_P027026	FG633367	unknown	not assigned.unknown	1.32333	2.50244	0.002687
A_95_P272056	AM840154	unknown	not assigned.unknown	1.32333	2.50244	0.012982
A_95_P271991	AM801495	unknown	not assigned.unknown	1.32333	2.50244	0.019049
A_95_P302258	FG182893	unknown	not assigned.unknown	1.31	2.47942	0.037626
A_95_P131282	EB431443	unknown	not assigned.unknown	1.30667	2.47369	0.000792
A_95_P192332	TA15429_4097	unknown	not assigned.unknown	1.30667	2.47369	0.001747
A_95_P069320	BP137348	unknown	not assigned.unknown	1.30667	2.47369	0.031169
A_95_P216637	TA20749_4097	unknown	not assigned.unknown	1.3	2.46229	0.000213
A_95_P143582	EB446839	unknown	not assigned.unknown	1.3	2.46229	0.007864
A_95_P177672	TA12042_4097	unknown	not assigned.unknown	1.29333	2.45094	0.000824
A_95_P135967	EB439537	unknown	not assigned.unknown	1.28333	2.43401	0.008947
A_95_P025456	TC11066	unknown	not assigned.unknown	1.28	2.42839	0.020006
A_95_P093768	BP532404	unknown	not assigned.unknown	1.26667	2.40605	0.021754
A_95_P268056	DV999405	unknown	not assigned.unknown	1.26333	2.4005	0.005039
A_95_P030936	TC13410	unknown	not assigned.unknown	1.26333	2.4005	0.022027
A_95_P252329	FG644812	unknown	not assigned.unknown	1.26	2.39496	0.003115
A_95_P246247	EH614573	unknown	not assigned.unknown	1.25333	2.38392	0.000198
A_95_P299483	FG643481	unknown	not assigned.unknown	1.25333	2.38392	0.000207
A_95_P030351	TC13152	unknown	not assigned.unknown	1.25	2.37841	0.000824
A_95_P260571	FG639124	unknown	not assigned.unknown	1.25	2.37841	0.001248
A_95_P289943	DV161443	unknown	not assigned.unknown	1.25	2.37841	0.00273
A_95_P189472	EH614573	unknown	not assigned.unknown	1.24333	2.36745	0.00016
A_95_P144027	EB447213	unknown	not assigned.unknown	1.24	2.36199	0.013325
A_95_P286573	FG633367	unknown	not assigned.unknown	1.23667	2.35653	0.003926
A_95_P139817	EB443748	unknown	not assigned.unknown	1.23333	2.3511	0.002718
A_95_P257174	EH622168	unknown	not assigned.unknown	1.23333	2.3511	0.021288
A_95_P138327	EB442057	unknown	not assigned.unknown	1.23	2.34567	0.038135
A_95_P208412	EB428646	unknown	not assigned.unknown	1.22667	2.34026	0.001113
A_95_P150532	EH615299	unknown	not assigned.unknown	1.22667	2.34026	0.009957
A_95_P309158	FG644881	unknown	not assigned.unknown	1.22333	2.33486	0.010948
A_95_P308488	FG147652	unknown	not assigned.unknown	1.22333	2.33486	0.022006
A_95_P066525	BP136626	unknown	not assigned.unknown	1.22	2.32947	0.02655
A_95_P012691	TC6020	unknown	not assigned.unknown	1.21667	2.32409	0.009048
A_95_P060505	BP135013	unknown	not assigned.unknown	1.21333	2.31873	0.003339
A_95_P103697	CV016654	unknown	not assigned.unknown	1.21333	2.31873	0.007915
A_95_P112432	DV160898	unknown	not assigned.unknown	1.20333	2.30271	0.00544
A_95_P127992	EB427565	unknown	not assigned.unknown	1.19667	2.29209	0.017834
A_95_P142222	EB445748	unknown	not assigned.unknown	1.19	2.28153	0.011714
A_95_P212627	TA19876_4097	unknown	not assigned.unknown	1.18333	2.27101	0.006579
A_95_P093858	BP532451	unknown	not assigned.unknown	1.18333	2.27101	0.00993
A_95_P106582	CV017960	unknown	not assigned.unknown	1.18333	2.27101	0.017192
A_95_P144147	EB447308	unknown	not assigned.unknown	1.17667	2.26054	0.001102
A_95_P212437	TA19836_4097	unknown	not assigned.unknown	1.17667	2.26054	0.040298
A_95_P218777	EH623342	unknown	not assigned.unknown	1.16667	2.24492	0.001928
A_95_P300638	AM835925	unknown	not assigned.unknown	1.16667	2.24492	0.010171
A_95_P176587	TA11649_4097	unknown	not assigned.unknown	1.16333	2.23974	0.026524
A_95_P022116	FG635093	unknown	not assigned.unknown	1.15333	2.22427	0.034253
A_95_P117517	DV160443	unknown	not assigned.unknown	1.14667	2.21402	0.001049
A_95_P304868	FG151110	unknown	not assigned.unknown	1.14	2.20381	0.002292
A_95_P113107	CV021009	unknown	not assigned.unknown	1.14	2.20381	0.021067
A_95_P062825	BP135615	unknown	not assigned.unknown	1.14	2.20381	0.023295
A_95_P097478	BP534065	unknown	not assigned.unknown	1.12667	2.18354	0.009627
A_95_P123752	DW003637	unknown	not assigned.unknown	1.12667	2.18354	0.036477
A_95_P199457	TA16998_4097	unknown	not assigned.unknown	1.12333	2.1785	0.00672
A_95_P255394	EH614709	unknown	not assigned.unknown	1.11667	2.16845	0.033693
A_95_P219032	DV161919	unknown	not assigned.unknown	1.11667	2.16845	0.004978
A_95_P154097	EB684253	unknown	not assigned.unknown	1.11333	2.16345	0.003957
A_95_P277223	FG640479	unknown	not assigned.unknown	1.11	2.15846	0.002333
A_95_P095768	BP533331	unknown	not assigned.unknown	1.11	2.15846	0.005146
A_95_P204352	TA18047_4097	unknown	not assigned.unknown	1.1	2.14355	0.002389
A_95_P124607	DW004391	unknown	not assigned.unknown	1.1	2.14355	0.012758
A_95_P111502	CV020236	unknown	not assigned.unknown	1.09667	2.1386	0.004496
A_95_P028316	TC12252	unknown	not assigned.unknown	1.09667	2.1386	0.006413
A_95_P288358	FG642930	unknown	not assigned.unknown	1.09667	2.1386	0.015298
A_95_P011206	DW000282	unknown	not assigned.unknown	1.09667	2.1386	0.036665
A_95_P097148	BP533896	unknown	not assigned.unknown	1.09667	2.1386	0.011126
A_95_P221582	EB678805	unknown	not assigned.unknown	1.09333	2.13366	0.001449
A_95_P208877	TA19066_4097	unknown	not assigned.unknown	1.09333	2.13366	0.001775
A_95_P299908	FG165999	unknown	not assigned.unknown	1.08333	2.11893	0.038161
A_95_P260726	BP129674	unknown	not assigned.unknown	1.08	2.11404	0.011639
A_95_P183352	TA13439_4097	unknown	not assigned.unknown	1.08	2.11404	0.011851
A_95_P129397	EB429272	unknown	not assigned.unknown	1.07667	2.10916	0.000816
A_95_P083215	BP528708	unknown	not assigned.unknown	1.07333	2.10429	0.002609
A_95_P104517	CV017051	unknown	not assigned.unknown	1.07	2.09943	0.002102
A_95_P220632	TA21649_4097	unknown	not assigned.unknown	1.06667	2.09459	0.032826
A_95_P116307	DV159001	unknown	not assigned.unknown	1.06333	2.08975	0.034753
A_95_P271476	EB443565	unknown	not assigned.unknown	1.06	2.08493	0.013118
A_95_P208202	EB449785	unknown	not assigned.unknown	1.06	2.08493	0.0134
A_95_P006791	EB431366	unknown	not assigned.unknown	1.05667	2.08012	0.006237
A_95_P068690	BP137192	unknown	not assigned.unknown	1.05667	2.08012	0.010665
A_95_P291603	FG165897	unknown	not assigned.unknown	1.05333	2.07532	0.00476
A_95_P047541	BP131683	unknown	not assigned.unknown	1.05	2.07053	0.004555
A_95_P042551	BP130388	unknown	not assigned.unknown	1.05	2.07053	0.005865
A_95_P005316	FG636766	unknown	not assigned.unknown	1.04667	2.06575	0.014421
A_95_P148527	EB677882	unknown	not assigned.unknown	1.04667	2.06575	0.028283
A_95_P085610	BP529328	unknown	not assigned.unknown	1.04333	2.06098	0.000964
A_95_P143982	EB447179	unknown	not assigned.unknown	1.04333	2.06098	0.001624
A_95_P178687	EB679651	unknown	not assigned.unknown	1.04333	2.06098	0.00608
A_95_P241545	EB680265	unknown	not assigned.unknown	1.03667	2.05148	0.003729
A_95_P246477	EB425426	unknown	not assigned.unknown	1.03667	2.05148	0.028601
A_95_P163652	EH622743	unknown	not assigned.unknown	1.03333	2.04675	0.008882
A_95_P288873	FG165105	unknown	not assigned.unknown	1.03	2.04202	0.001028
A_95_P189552	TA14812_4097	unknown	not assigned.unknown	1.02667	2.03731	0.028848
A_95_P248432	AM794263	unknown	not assigned.unknown	1.02667	2.03731	0.007581
A_95_P152727	EB683068	unknown	not assigned.unknown	1.02333	2.03261	0.002488
A_95_P296438	EB452131	unknown	not assigned.unknown	1.02333	2.03261	0.012793
A_95_P300223	FG197293	unknown	not assigned.unknown	1.02333	2.03261	0.028815
A_95_P291888	EB425330	unknown	not assigned.unknown	1.01667	2.02324	0.003079
A_95_P085840	BP529392	unknown	not assigned.unknown	1.01667	2.02324	0.015298
A_95_P003926	EB445075	unknown	not assigned.unknown	1.01333	2.01857	0.008152
A_95_P060205	BP134939	unknown	not assigned.unknown	1.01	2.01391	0.035305
A_95_P140327	EB444281	unknown	not assigned.unknown	1.00667	2.00926	0.001922
A_95_P113492	CV021163	unknown	not assigned.unknown	1.00667	2.00926	0.00727
A_95_P090368	BP530926	unknown	not assigned.unknown	1.00333	2.00463	0.002361
A_95_P246532	EH621518	unknown	not assigned.unknown	1.56	2.94854	0.010705
A_95_P217317	EB679090	unknown	not assigned.unknown	1.09667	2.1386	0.006636
A_95_P112057	CV020502	unknown	not assigned.unknown	2.33	5.02805	0.002998
A_95_P126737	EB426081	unknown	not assigned.unknown	1.49333	2.81539	0.004525
A_95_P242267	DQ448851	unknown	not assigned.unknown	1.02333	2.03261	0.00816
A_95_P000291	EH616159	unkonwn	not assigned.unknown	1.08	2.11404	0.004998
A_95_P112292	CV020612	unkonwn	not assigned.unknown	1.91667	3.7755	0.009348
A_95_P000551	FG640862	unkonwn	not assigned.unknown	1.68333	3.21169	0.001459
A_95_P204997	FG138762	unkonwn	not assigned.unknown	1.13333	2.19365	0.028315
A_95_P132722	EB433357	unkonwn	not assigned .unknown	1	2	0.005636
		Nucleic acid metabolism related- 10 (2.1 - 5.3 X)
A_95_P299863	FG182558	Inositol-1,4,5-triphosphate-5-phosphatase (5PT2)	Nucleic acid metabolism related	1.16	2.23457	0.002166
A_95_P124902	DW004697	Inositol-pentakisphosphate 2-kinase 1	Nucleic acid metabolism related	1.22333	2.33486	0.012434
A_95_P013386	TA12466_4097	Allantoinase	nucleotide metabolism.degradation	2.18	4.53154	0.004998
A_95_P245877	EB440641	Allantoinase	nucleotide metabolism.degradation	1.42	2.67586	0.021502
A_95_P138807	EB440641	Allantoinase	nucleotide metabolism.degradation	1.37667	2.59668	0.024852
A_95_P160957	EH619640	Allantoinase, putative	nucleotide metabolism.degradation	1.83	3.55537	0.007675
A_95_P254779	EH616966	Nudix hydrolase homolog 17	nucleotide metabolism.salvage.NUDIX hydrolases	2.41	5.31474	0.012478
A_95_P205717	TA18349_4097	Nudix hydrolase homolog 17	nucleotide metabolism.salvage.NUDIX hydrolases	2.05	4.14106	0.011327
A_95_P148347	EB677628	Adenine phosphoribosyltransferase 5	nucleotide metabolism.salvage.phosphoribosyltransferases.aprt	1.08667	2.12383	0.028315
A_95_P007301	AY046898	RSH2 protein	Nucliec acid metabolism related	2.23	4.69134	0.033383
		Protein syntheis, degradation and amino acid related- 135 ( 2- 39 X)
A_95_P151932	EB682194	Branched-chain amino acid aminotransferase, putative	protein related	1.1	2.14355	0.005256
A_95_P225897	FG167299	Cysteine proteinase (CP9), predicted	protein related	3.18	9.06307	0.008365
A_95_P192072	DV161797	Disulfide isomerase protein	protein related	2.30667	4.94739	0.000183
A_95_P118737	DV161797	Disulfide isomerase protein	protein related	2.29333	4.90187	0.000369
A_95_P046776	BP131482	Feedback-insensitive anthranilate synthase alpha-2 chain	protein related	1.34	2.53151	0.008861
A_95_P103092	CV016341	Metallocarboxypeptidase inhibitor IIa	protein related	3.61667	12.2666	0.004724
A_95_P005196	EB435599	Metallocarboxypeptidase inhibitor IIa precursor	protein related	4.53333	23.1563	0.001117
A_95_P109422	CV019298	Metallocarboxypeptidase inhibitor IIa precursor	protein related	3.61333	12.2383	0.002537
A_95_P034933	TA12851_4097	Metallocarboxypeptidase inhibitor Iia,	protein related	4.70333	26.0522	0.002004
A_95_P114832	TA12851_4097	Metallocarboxypeptidase inhibitor Iia, putative	protein related	4.11	17.2677	0.001951
A_95_P019176	EB433277	Metallothionein-like protein type 2, putative	protein related	1.02333	2.03261	0.001725
A_95_P155547	EG650122	Miraculin, putative	protein related	1.69	3.22657	0.002464
A_95_P109272	TA12851_4097	Mitochondrial 26S rRNA gene, putative	protein related	4.53667	23.2099	0.001014
A_95_P103527	CV016550	Poly(A)-binding protein C-terminal interacting protein 6	protein related	1.77667	3.42634	0.002012
A_95_P155722	EG650229	Protein disulfide isomerase	protein related	2.56	5.89708	0.000692
A_95_P261711	FG142860	Serine carboxypeptidase, putative	protein related	2.04667	4.1315	0.009152
A_95_P185272	EB425965	Serine protease inhibitor 6 precursor (AM66), putative	protein related	4.43667	21.6556	0.027574
A_95_P300603	FG644499	Translation initiation factor 2 gamma subunit, putative	protein related	2.02333	4.06522	0.003079
A_95_P115187	DQ460154	Translation initiation factor 2b, delta subunit, putative	protein related	1.01	2.01391	0.003554
A_95_P298168	FG144435	Ubiquitin-protein ligase, putative	protein related	1.19333	2.2868	0.007815
A_95_P103107	TA12851_4097	26S ribosomal RNA gene, putative	protein synthesis related	3.27	9.64646	0.012942
A_95_P008756	DV158570	40S ribosomal protein S8, putative	protein synthesis related	1.8	3.4822	0.016909
A_95_P139252	EB442986	Methionyl-tRNA synthetase, putative	protein.aa activation.methionine-tRNA ligase	1.44333	2.71948	0.001835
A_95_P259821	EH613832	AAA-type ATPase family protein	protein.degradation.AAA type	1.55	2.92817	0.00472
A_95_P198587	TA16811_4097	AAA-type ATPase family protein	protein.degradation.AAA type	1.11	2.15846	0.043039
A_95_P235189	EB440421	AAA-type ATPase family protein	protein.degradation.AAA type	1.19333	2.2868	0.006288
A_95_P259101	EB425756	Aspartic protease-like	protein.degradation.aspartate protease	1.23333	2.3511	0.01363
A_95_P246487	EB430332	Retrotransposon protein, putative	protein.degradation.aspartate protease	1.00333	2.00463	0.026142
A_95_P025386	TA13467_4097	Cathepsin B-like cysteine proteinase	protein.degradation.cysteine protease	1.22	2.32947	0.008451
A_95_P019471	TA14297_4097	Cathepsin B-like cysteine proteinase	protein.degradation.cysteine protease	1.15667	2.22942	0.007212
A_95_P018776	TA13061_4097	Cysteine protease	protein.degradation.cysteine protease	1.51	2.8481	0.029766
A_95_P222812	TA22114_4097	Cysteine protease	protein.degradation.cysteine protease	1.20667	2.30804	0.010073
A_95_P008566	DV157490	Cysteine protease inhibitor, putative	protein.degradation.cysteine protease	1.07667	2.10916	0.006547
A_95_P005856	TA13061_4097	Cysteine proteinase	protein.degradation.cysteine protease	1.27333	2.41719	0.005202
A_95_P116212	TA13007_4097	Cysteine proteinase inhibitor	protein.degradation.cysteine protease	1.35333	2.55502	0.00901
A_95_P181547	TA13006_4097	Cysteine proteinase inhibitor	protein.degradation.cysteine protease	1.01333	2.01857	0.00257
A_95_P088728	BP530192	Serine carboxypeptidase I, putative	protein.degradation.serine protease	1.09333	2.13366	0.022715
A_95_P218297	TA21141_4097	Serine carboxypeptidase II-2 precursor (CP-MII.2)	protein.degradation.serine protease	2.78333	6.88441	0.007129
A_95_P118752	DV161810	Serine carboxypeptidase-like 20	protein.degradation.serine protease	1.35667	2.56093	0.0345
A_95_P145012	FG142860	Serine carboxypeptidase-like 29	protein.degradation.serine protease	2.11	4.31691	0.007202
A_95_P017122	EB428883	Pit2 protein	protein.degradation.subtilases	1.22	2.32947	0.028318
A_95_P103842	CV016718	Subtilase family protein	protein.degradation.subtilases	1.42667	2.68825	0.038243
A_95_P031371	CV016718	Subtilisin-like protease	protein.degradation.subtilases	1.46	2.75108	0.025519
A_95_P217397	TA20923_4097	Phosphatidylinositol 3- and 4-kinase family protein, putative	protein.degradation.ubiquitin	4.73667	26.6611	0.009768
A_95_P013721	TA15116_4097	Ubiquitin-associated (UBA) zinc-finger and PB1 domain-containing protein	protein.degradation.ubiquitin	2.36667	5.15748	0.005055
A_95_P190922	TA15117_4097	Ubiquitin-associated (UBA)/TS-N domain-containing protein	protein.degradation.ubiquitin	1.38333	2.6087	0.021901
A_95_P156932	EB680094	Ubiquitin-associated (UBA)/TS-N domain-containing protein	protein.degradation.ubiquitin	1.35	2.54912	0.021573
A_95_P227194	EB680094	Ubiquitin-associated (UBA)/TS-N domain-containing protein / octicosapeptide/Phox/Bemp1 (PB1) domain-containing protein	protein.degradation.ubiquitin	1.31333	2.48515	0.027197
A_95_P089078	BP530340	Cyclin-specific ubiquitin carrier protein, putative	protein.degradation.ubiquitin.E2	1.1	2.14355	0.009446
A_95_P178692	TA12316_4097	Ubiquitin-conjugating enzyme E2	protein.degradation.ubiquitin.E2	1.16667	2.24492	0.01059
A_95_P109167	TA12316_4097	Ubiquitin-conjugating enzyme E2-17 kDa	protein.degradation.ubiquitin.E2	1.05	2.07053	0.022797
A_95_P010856	EB677495	Ubiquitin-conjugating enzyme E2-17 kDa	protein.degradation.ubiquitin.E2	1.03667	2.05148	0.020797
A_95_P059081	BP134645	a	protein.degradation.ubiquitin.E3.BTB/POZ Cullin3.BTB/POZ	1.00667	2.00926	0.003784
A_95_P271411	EB443265	E3 ubiquitin ligase BIG BROTHER	protein.degradation.ubiquitin.E3.RING	1.37333	2.59068	0.000484
A_95_P006276	DV158259	RING zinc finger protein-like protein, putative	protein.degradation.ubiquitin.E3.RING	1.02333	2.03261	0.008765
A_95_P113037	TA15766_4097	RING-H2 finger protein	protein.degradation.ubiquitin.E3.RING	1.38667	2.61474	0.000212
A_95_P004291	EH616725	Similarity to S-ribonuclease binding protein	protein.degradation.ubiquitin.E3.RING	1.31333	2.48515	0.008737
A_95_P217582	AY220483	Ubiquitin-protein ligase	protein.degradation.ubiquitin.E3.RING	1.07333	2.10429	0.001091
A_95_P126067	EB425278	Zinc finger (C3HC4-type RING finger) family protein	protein.degradation.ubiquitin.E3.RING	2.37	5.16941	0.00096
A_95_P001161	DW001467	Zinc finger (C3HC4-type RING finger) family protein	protein.degradation.ubiquitin.E3.RING	1.90667	3.74942	0.00101
A_95_P193877	TA15765_4097	Zinc finger (C3HC4-type RING finger) family protein	protein.degradation.ubiquitin.E3.RING	1.61	3.05252	0.000201
A_95_P153927	EB684087	Zinc finger (C3HC4-type RING finger) family protein	protein.degradation.ubiquitin.E3.RING	1.29	2.44528	0.007327
A_95_P122362	DW002355	F-box family protein	protein.degradation.ubiquitin.E3.SCF.FBOX	1.86667	3.64689	0.019476
A_95_P064815	BP136164	F-box family protein	protein.degradation.ubiquitin.E3.SCF.FBOX	1.18333	2.27101	0.028597
A_95_P017266	TA15118_4097	SKP1-like protein	protein.degradation.ubiquitin.E3.SCF.SKP	1.16667	2.24492	0.0052
A_95_P005841	TA11844_4097	Polyubiquitin-like protein	protein.degradation.ubiquitin.ubiquitin	1.02	2.02792	0.003784
A_95_P016966	TA17738_4097	Ubiquitin	protein.degradation.ubiquitin.ubiquitin	1.84	3.5801	0.000638
A_95_P012331	TA11989_4097	Ubiquitin	protein.degradation.ubiquitin.ubiquitin	1.24333	2.36745	0.028102
A_95_P228109	DW001771	Ubiquitin C variant	protein.degradation.ubiquitin.ubiquitin	1.81667	3.52266	0.001751
A_95_P069080	BP137288	T-complex protein 1 epsilon subunit, putative	protein.folding	1.03333	2.04675	0.006335
A_95_P220382	TA21595_4097	Membrane protein, putative	protein.postranslational modification	2.33667	5.05134	0.022536
A_95_P146737	EB450851	Osmotic stress-activated protein kinase	protein.postranslational modification	1.14	2.20381	0.014829
A_95_P292163	EB426731	Palmitoyl protein thioesterase family protein	protein.postranslational modification	1.56333	2.95536	0.002271
A_95_P153367	DW004579	Pherophorin-C2 protein	protein.postranslational modification	5.3	39.3966	0.00472
A_95_P184312	DW004579	Pherophorin-C2 protein	protein.postranslational modification	5.27333	38.6751	0.00544
A_95_P200302	TA17179_4097	Phosphatase 2C	protein.postranslational modification	1.53667	2.90123	0.000134
A_95_P221647	TA21863_4097	Phosphatase 2C, putative	protein.postranslational modification	1.65667	3.15287	0.005569
A_95_P228479	EB679608	Phosphatase 2C, putative	protein.postranslational modification	1.50667	2.84153	0.000236
A_95_P098698	BP534604	Serine threonine kinase, putative	protein.postranslational modification	1.13333	2.19365	0.001984
A_95_P203847	EB681635	Serine/threonine-protein kinase Nek4, putative	protein.postranslational modification	1.52	2.86791	0.025622
A_95_P268006	DV999188	SNF1-related protein kinase regulatory subunit beta-2	protein.postranslational modification	1.52667	2.88119	0.00608
A_95_P005186	FG639256	Eukaryotic translation initiation factor 5A-2 (eIF-5A-2)	protein.synthesis.initiation	1.07	2.09943	0.011846
A_95_P101503	CN498848	60S ribosomal protein L21	protein.synthesis.ribosomal protein.eukaryotic.60S subunit.L21	1.79333	3.46615	0.015049
A_95_P147842	EB643469	60S acidic ribosomal protein P1, putative	protein.synthesis.ribosomal protein.eukaryotic.60S subunit.P1	2.81333	7.02907	4.1e-05
A_95_P020901	TA21374_4097	30S ribosomal protein S15	protein.synthesis.ribosomal protein.prokaryotic.chloroplast.30S subunit.S15	1.27667	2.42279	0.000697
A_95_P001036	DV158740	30S ribosomal protein S17, chloroplast precursor	protein.synthesis.ribosomal protein.prokaryotic.chloroplast.30S subunit.S17	1.29667	2.45661	0.003589
A_95_P135692	FG643304	a	protein.synthesis.ribosomal protein.unknown.unknown	1.83	3.55537	0.004823
A_95_P032156	EB433693	Ninja-family protein AFP3	protein.targeting.nucleus	2.38667	5.22948	0.00751
A_95_P293393	FG640186	RNA-binding protein, putative	protein.targeting.nucleus	2.37667	5.19335	0.004052
A_95_P152572	EB682900	Peroxisomal membrane protein 22 kDa, putative	protein.targeting.peroxisomes	1.63333	3.10229	0.023782
A_95_P177032	TA11861_4097	SRC2-like protein	protein.targeting.secretory pathway.vacuole	2.05333	4.15064	0.000258
A_95_P220362	TA21591_4097	Solute carrier family 35	protein.targeting.unknown	1.09	2.12874	0.002666
A_95_P108662	CV018941	Alanine acetyl transferase-like protein	amino acid metabolism realted	1.11667	2.16845	0.010812
A_95_P149987	EB680033	Carboxy-lyase, putative	amino acid metabolism.degradation.aspartate family.lysine	1.7	3.24901	0.012412
A_95_P270536	EB679990	Cytokinin riboside 5'-monophosphate phosphoribohydrolase	amino acid metabolism.degradation.aspartate family.lysine	2.19667	4.58419	0.002837
A_95_P185602	FG155346	Catalytic/ methionine gamma-lyase	amino acid metabolism.degradation.aspartate family.methionine.methionine gamma-lyase	1.49333	2.81539	0.00208
A_95_P009866	TA13119_4097	Glyoxalase I	amino acid metabolism.degradation.aspartate family.threonine	1.69	3.22657	0.002413
A_95_P182042	TA13120_4097	Glyoxalase/bleomycin resistance protein/dioxygenase	amino acid metabolism.degradation.aspartate family.threonine	2.06	4.16986	0.00257
A_95_P193897	TA15770_4097	Threonine dehydratase	amino acid metabolism.degradation.aspartate family.threonine	1.38333	2.6087	0.000594
A_95_P023911	TA16246_4097	Catalytic/ hydroxymethylglutaryl-CoA lyase	amino acid metabolism.degradation.branched-chain group.leucine	1.68333	3.21169	0.037556
A_95_P010116	AB110952	Arginine decarboxylase	amino acid metabolism.degradation.glutamate family.arginine	4.13	17.5087	0.009623
A_95_P249812	AF321137	Arginine decarboxylase	amino acid metabolism.degradation.glutamate family.arginine	3.95333	15.4907	0.004379
A_95_P129997	AB110952	Arginine decarboxylase	amino acid metabolism.degradation.glutamate family.arginine	3.03667	8.20593	0.023782
A_95_P238104	AF127239	Arginine decarboxylase 1	amino acid metabolism.degradation.glutamate family.arginine	3.51667	11.4452	0.004581
A_95_P007306	TA12480_4097	Arginine decarboxylase 2	amino acid metabolism.degradation.glutamate family.arginine	3.95	15.455	0.004231
A_95_P179312	TA12478_4097	Arginine decarboxylase 2	amino acid metabolism.degradation.glutamate family.arginine	3.44667	10.9031	0.004085
A_95_P212692	TA19890_4097	Delta-1-pyrroline-5-carboxylate dehydrogenase, putative	amino acid metabolism.degradation.glutamate family.proline	1.15333	2.22427	0.00112
A_95_P016921	DV157839	3-deoxy-7-phosphoheptulonate synthase	amino acid metabolism.synthesis.aromatic aa.chorismate.3-deoxy-D-arabino-heptulosonate 7-phosphate synthase	1.61333	3.05958	0.002962
A_95_P179717	M64261	Phospho-2-dehydro-3-deoxyheptonate aldolase 1	amino acid metabolism.synthesis.aromatic aa.chorismate.3-deoxy-D-arabino-heptulosonate 7-phosphate synthase	1.05667	2.08012	0.043061
A_95_P130217	DV157839	Phospho-2-dehydro-3-deoxyheptonate aldolase 2	amino acid metabolism.synthesis.aromatic aa.chorismate.3-deoxy-D-arabino-heptulosonate 7-phosphate synthase	1.71333	3.27918	0.004046
A_95_P259206	EB679951	Phospho-2-dehydro-3-deoxyheptonate aldolase 2	amino acid metabolism.synthesis.aromatic aa.chorismate.3-deoxy-D-arabino-heptulosonate 7-phosphate synthase	1.32	2.49666	0.00475
A_95_P181177	EB679951	Phospho-2-dehydro-3-deoxyheptonate aldolase 2	amino acid metabolism.synthesis.aromatic aa.chorismate.3-deoxy-D-arabino-heptulosonate 7-phosphate synthase	1.05	2.07053	0.003297
A_95_P007341	AY578144	3-dehydroquinate dehydratase	amino acid metabolism.synthesis.aromatic aa.chorismate.dehydroquinate/shikimate dehydrogenase	1.33333	2.51984	0.001008
A_95_P118042	DV161054	Shikimate dehydrogenase, putative	amino acid metabolism.synthesis.aromatic aa.chorismate.dehydroquinate/shikimate dehydrogenase	1.42333	2.68204	0.001167
A_95_P193387	TA15658_4097	Chorimate mutase	amino acid metabolism.synthesis.aromatic aa.phenylalanine and tyrosine.chorismate mutase	1.36	2.56685	0.005546
A_95_P150897	EB681051	Chorismate mutase 2	amino acid metabolism.synthesis.aromatic aa.phenylalanine and tyrosine.chorismate mutase	1.20667	2.30804	0.003118
A_95_P161902	EH620476	Chorismate mutase 2	amino acid metabolism.synthesis.aromatic aa.phenylalanine and tyrosine.chorismate mutase	1.04	2.05623	0.001337
A_95_P146457	EB450511	Arogenate dehydratase 6	amino acid metabolism.synthesis.aromatic aa.phenylalanine.arogenate dehydratase / prephenate dehydratase	1.22333	2.33486	0.034059
A_95_P123442	DW003300	Asparagine synthetase	amino acid metabolism.synthesis.aspartate family.asparagine	3.04667	8.26301	0.000453
A_95_P006901	NP916903	Asparagine synthetase	amino acid metabolism.synthesis.aspartate family.asparagine	1.24	2.36199	0.000816
A_95_P122017	Y10472	Ornithine decarboxylase	amino acid metabolism.synthesis.aspartate family.lysine.diaminopimelate decarboxylase	4.34333	20.299	0.01556
A_95_P007446	TA13801_4097	Ornithine decarboxylase	amino acid metabolism.synthesis.aspartate family.lysine.diaminopimelate decarboxylase	4.26	19.1597	0.011606
A_95_P160357	FG143870	Ornithine decarboxylase	amino acid metabolism.synthesis.aspartate family.lysine.diaminopimelate decarboxylase	2.11667	4.33691	0.035843
A_95_P177842	TA12087_4097	S-adenosyl-L-methionine synthetase-like	amino acid metabolism.synthesis.aspartate family.methionine	1.55	2.92817	0.015707
A_95_P026906	TA11920_4097	S-adenosylmethionine synthase	amino acid metabolism.synthesis.aspartate family.methionine	2.05667	4.16024	0.040152
A_95_P265461	EH622629	Alanine-glyoxylate aminotransferase 2 homolog 2	amino acid metabolism.synthesis.central amino acid metabolism.alanine.alanine-glyoxylate aminotransferase	2.09333	4.26733	0.019476
A_95_P022621	EB681352	Alanine--glyoxylate aminotransferase 2 homolog 3	amino acid metabolism.synthesis.central amino acid metabolism.alanine.alanine-glyoxylate aminotransferase	1.84667	3.59668	0.009508
A_95_P024616	TA13879_4097	Alanine--glyoxylate aminotransferase 2 homolog 3	amino acid metabolism.synthesis.central amino acid metabolism.alanine.alanine-glyoxylate aminotransferase	1.68	3.20428	0.003129
A_95_P147427	EB451837	Aspartate-glutamate racemase family	amino acid metabolism.synthesis.glutamate family.arginine.aspartate racemase	1.60333	3.03845	0.002523
A_95_P197002	TA16466_4097	Delta 1-pyrroline-5-carboxylate synthetase	amino acid metabolism.synthesis.glutamate family.proline	1.32667	2.50822	0.028207
A_95_P247157	EB438167	Delta 1-pyrroline-5-carboxylate synthetase (P5CS)	amino acid metabolism.synthesis.glutamate family.proline	2.07	4.19887	0.002271
A_95_P136762	EB440509	Delta 1-pyrroline-5-carboxylate synthetase (P5CS)	amino acid metabolism.synthesis.glutamate family.proline	1.07667	2.10916	0.007303
A_95_P021896	EB438167	Delta 1-pyrroline-5-carboxylate synthetase, putative	amino acid metabolism.synthesis.glutamate family.proline	1.93	3.81055	0.004227
A_95_P020756	TA14528_4097	D-3-phosphoglycerate dehydrogenase	amino acid metabolism.synthesis.serine-glycine-cysteine group.serine.phosphoglycerate dehydrogenase	1.08333	2.11893	0.00169
A_95_P104307	CV016934	Ubiquinone biosynthesis protein COQ4 homolog	protein degradtaion related	1.13	2.18859	0.022317
		Photosynthesis related- 19 (2- 3.2 X)
A_95_P010701	TA17132_4097	Fructose-bisphosphate aldolase	PS.calvin cycle.aldolase	1.68333	3.21169	0.010217
A_95_P103337	TA17132_4097	Fructose-bisphosphate aldolase	PS.calvin cycle.aldolase	1.68333	3.21169	0.014896
A_95_P177167	M14417	Glyceraldehyde-3-phosphate dehydrogenase A	PS.calvin cycle.GAP	1.05	2.07053	0.001344
A_95_P133287	TA12715_4097	Transketolase 1	PS.calvin cycle.transketolase	1.38333	2.6087	0.000217
A_95_P019581	TA12715_4097	Transketolase 1	PS.calvin cycle.transketolase	1.52	2.86791	0.000284
A_95_P176372	TA12737_4097	ATP synthase alpha chain, mitochondrial, putative	PS.lightreaction.ATP synthase	1.07667	2.10916	0.005875
A_95_P109717	CV019426	Chloroplast ferredoxin I	PS.lightreaction.other electron carrier (ox/red).ferredoxin	1.08333	2.11893	0.005082
A_95_P194602	EB446340	Non-photosynthetic ferredoxin	PS.lightreaction.other electron carrier (ox/red).ferredoxin	1.54333	2.91467	0.002413
A_95_P012837	TA11982_4097	Glycine decarboxylase complex H-protein	PS.photorespiration.glycine cleavage.H protein	1.1	2.14355	0.030679
A_95_P177462	TA11982_4097	Mitochondrial glycine decarboxylase complex H-protein	PS.photorespiration.glycine cleavage.H protein	1.08667	2.12383	0.026157
A_95_P029361	TA14165_4097	Glycolate oxidase	PS.photorespiration.glycolate oxydase	1.12	2.17347	0.015014
A_95_P129652	EB429611	Hydroxypyruvate reductase	PS.photorespiration.hydroxypyruvate reductase	1.11	2.15846	0.019139
A_95_P089883	BP530697	cupredoxin 3 precursor, putative	misc.plastocyanin-like	1.50333	2.83497	0.019149
A_95_P016226	TA14976_4097	cupredoxin 3 precursor, putative	misc.plastocyanin-like	1.11667	2.16845	0.011776
A_95_P197852	EB451878	Plastocyanin-like domain-containing protein	misc.plastocyanin-like	1.41333	2.66352	0.005941
A_95_P066290	EB451878	Plastocyanin-like domain-containing protein, putative	misc.plastocyanin-like	1.45667	2.74473	0.00789
A_95_P028246	EB449088	SOUL heme-binding family protein	tetrapyrrole synthesis.unspecified	1.38667	2.61474	0.012697
A_95_P156627	EH614400	SOUL heme-binding family protein	tetrapyrrole synthesis.unspecified	1.07333	2.10429	0.01061
A_95_P162342	EH621277	SOUL heme-binding family protein	tetrapyrrole synthesis.unspecified	1.19333	2.2868	0.014913
		RNA regulation, processing and binding related-13 (2-14.5 X)
A_95_P309518	FG133240	AGO4-2 protein	RNA regulation related	1.26667	2.40605	0.026329
A_95_P038326	BP129244	Dicer-like protein (DCL901)	RNA regulation related	3.43	10.7779	0.004152
A_95_P217927	EB438730	Dicer-like 2 protein (DCL901)	RNA.processing.degradation dicer	3.73667	13.3306	0.005355
A_95_P072565	BP525997	Dicer-like 2 protein (DCL901)	RNA.processing.degradation dicer	3.55667	11.7669	0.002292
A_95_P046006	EB438730	Dicer-like 2 protein (DCL901)	RNA.processing.degradation dicer	3.17	9.00047	0.005497
A_95_P103792	DV158782	Pathogenesis-related protein STH-2	RNA.processing.ribonucleases	1.13667	2.19872	0.008251
A_95_P203622	TA17892_4097	Plectin-related protein	RNA.processing.ribonucleases	1.05	2.07053	0.000744
A_95_P035398	BP128462	Maturase K	RNA.processing.splicing	1.13	2.18859	0.006939
A_95_P025616	TA15544_4097	RNA-binding protein, putative	RNA.RNA binding	1.06	2.08493	0.038542
A_95_P216047	EB681108	Transformer-SR ribonucleoprotein, putative	RNA.RNA binding	1.32	2.49666	0.006288
A_95_P311858	FG144721	Dead box ATP-dependent RNA helicase, putative	RNA binding related	3.86667	14.5876	0.005082
A_95_P124142	DW003991	Argonaute 2 (AGO2)	RNA.regulation of transcription.Argonaute	2.28333	4.86801	0.006992
A_95_P143292	EB446641	Argonaute protein 5	RNA.regulation of transcription.Argonaute	1.00333	2.00463	0.033382
		Transcription factors-68 ( 2- 7 X)
A_95_P184897	AF154656	AP2 domain-containing transcription factor	RNA.regulation of transcription.AP2/EREBP, APETALA2/Ethylene-responsive element binding protein family	1.45	2.73208	0.002208
A_95_P221747	TA21885_4097	Dehydration-responsive element binding protein 3	RNA.regulation of transcription.AP2/EREBP, APETALA2/Ethylene-responsive element binding protein family	1.02333	2.03261	0.009217
A_95_P150782	FG639321	Ethylene-responsive transcription factor 1	RNA.regulation of transcription.AP2/EREBP, APETALA2/Ethylene-responsive element binding protein family	1.16333	2.23974	0.022232
A_95_P262676	EB447890	Auxin response factor 16, putative	RNA.regulation of transcription.ARF, Auxin Response Factor family	1.11	2.15846	0.014749
A_95_P233999	EB447518	Auxin-responsive protein IAA26	RNA.regulation of transcription.Aux/IAA family	1.45	2.73208	0.009421
A_95_P191172	TA15172_4097	Phytochrome-associated protein 1	RNA.regulation of transcription.Aux/IAA family	1.43667	2.70695	0.010785
A_95_P003191	TA15171_4097	Phytochrome-associated protein 1 (PAP1)	RNA.regulation of transcription.Aux/IAA family	1.42333	2.68204	0.005194
A_95_P050491	BP132409	Basic helix-loop-helix (bHLH) family protein (bHLH096)	RNA.regulation of transcription.bHLH,Basic Helix-Loop-Helix family	1.81333	3.51453	0.039234
A_95_P128167	EB427703	Basic helix-loop-helix protein	RNA.regulation of transcription.bHLH,Basic Helix-Loop-Helix family	1.17	2.25012	0.021037
A_95_P006856	NP916818	Basic leucine zipper related protein	RNA.regulation of transcription.bZIP transcription factor family	1.78333	3.44221	0.004218
A_95_P022156	TA15922_4097	BZIP transcription factor BZI-2	RNA.regulation of transcription.bZIP transcription factor family	1.19667	2.29209	0.006609
A_95_P163012	AB281271	bZIP transcription factor protein, putative	RNA.regulation of transcription.bZIP transcription factor family	1.05667	2.08012	0.009472
A_95_P191592	AB281271	Leucine zipper protein	RNA.regulation of transcription.bZIP transcription factor family	1.04333	2.06098	0.009619
A_95_P176502	Z48603	TAF-3 protein	RNA.regulation of transcription.bZIP transcription factor family	1.14333	2.20891	0.000587
A_95_P116932	DV159705	Zinc finger protein	RNA.regulation of transcription.C2C2(Zn) CO-like, Constans-like zinc finger family	1.85333	3.61334	0.003617
A_95_P018391	TA19205_4097	Dof zinc finger protein	RNA.regulation of transcription.C2C2(Zn) DOF zinc finger family	1.06667	2.09459	0.006235
A_95_P214697	TA20318_4097	Sensitive to proton rhizotoxicity 1	RNA.regulation of transcription.C2H2 zinc finger family	2.48667	5.60481	0.00275
A_95_P225852	EB680325	Nuclear transcription factor Y subunit A-1, putative	RNA.regulation of transcription.CCAAT box binding factor family, HAP2	1.31	2.47942	0.015475
A_95_P143412	FG175871	GRAS family transcription factor (GRAS33)	RNA.regulation of transcription.GRAS transcription factor family	1.17333	2.25532	0.010262
A_95_P145222	TA18693_4097	Homeobox protein	RNA.regulation of transcription.HB,Homeobox transcription factor family	1.38333	2.6087	0.006632
A_95_P013711	TA16042_4097	Homeobox-leucine zipper protein ATHB-12	RNA.regulation of transcription.HB,Homeobox transcription factor family	2.88333	7.37853	0.00351
A_95_P133337	EB434774	Homeobox-leucine zipper protein ATHB-7	RNA.regulation of transcription.HB,Homeobox transcription factor family	2.05667	4.16024	0.006125
A_95_P222347	DW001739	Homeodomain protein Hfi22	RNA.regulation of transcription.HB,Homeobox transcription factor family	1.06	2.08493	0.004191
A_95_P019941	DW001739	Homeodomain protein Hfi22	RNA.regulation of transcription.HB,Homeobox transcription factor family	1.05	2.07053	0.008266
A_95_P226819	EH622063	Homeodomain-leucine zipper transcription factor	RNA.regulation of transcription.HB,Homeobox transcription factor family	1.4	2.63902	0.004018
A_95_P195092	TA16042_4097	Leucine zipper, homeobox-associated	RNA.regulation of transcription.HB,Homeobox transcription factor family	2.82	7.06162	0.003934
A_95_P143117	EB446459	Agamous-like MADS-box protein AGL8 homolog (POTM1-1)	RNA.regulation of transcription.MADS box transcription factor family	1.68	3.20428	0.009825
A_95_P191007	TA15136_4097	MADS-box transcription factor	RNA.regulation of transcription.MADS box transcription factor family	2.21667	4.64818	0.018844
A_95_P199627	TA17035_4097	MADS-box transcription factor 26, putative	RNA.regulation of transcription.MADS box transcription factor family	2.48667	5.60481	0.002004
A_95_P220397	TA21598_4097	a	RNA.regulation of transcription.Methyl binding domain proteins	2.44	5.42642	0.000554
A_95_P221352	TA21802_4097	HMG1/2-like protein	RNA.regulation of transcription.Nucleosome/chromatin assembly factor group	1.03667	2.05148	0.00645
A_95_P286973	FG639520	HMG1/2-like protein, putative	RNA.regulation of transcription.Nucleosome/chromatin assembly factor group	1.34	2.53151	0.004439
A_95_P092233	BP531709	DNA-binding family protein	RNA.regulation of transcription.putative transcription regulator	1.77	3.41054	0.000588
A_95_P121722	DW001823	S1FA	RNA.regulation of transcription.S1FA	1.24	2.36199	0.005965
A_95_P216847	TA20792_4097	Squamosa promoter binding-like protein	RNA.regulation of transcription.SBP,Squamosa promoter binding protein family	1.47	2.77022	0.010775
A_95_P125457	DW005254	Squamosa promoter-binding protein-like 12	RNA.regulation of transcription.SBP,Squamosa promoter binding protein family	2.08	4.22807	0.021725
A_95_P272896	EB679725	Squamosa promoter-binding-like protein 9, putative	RNA.regulation of transcription.SBP,Squamosa promoter binding protein family	1.39	2.62079	0.005944
A_95_P215097	FG165745	Aspartyl protease family protein	RNA.regulation of transcription.unclassified	1.38333	2.6087	0.034658
A_95_P202567	EB438067	DNA-binding protein-related	RNA.regulation of transcription.unclassified	1.87667	3.67226	0.003389
A_95_P199792	TA17068_4097	DNA-binding-like protein	RNA.regulation of transcription.unclassified	2.20333	4.60542	0.014104
A_95_P186602	TA14162_4097	Nucleoid DNA-binding protein	RNA.regulation of transcription.unclassified	1.16333	2.23974	0.014164
A_95_P009351	DV162667	RNA recognition motif (RRM)-containing protein	RNA.regulation of transcription.unclassified	1.01667	2.02324	0.027329
A_95_P193262	TA15633_4097	Zinc finger (AN1-like) family protein	RNA.regulation of transcription.unclassified	1.23	2.34567	0.000792
A_95_P135867	DV160063	Zinc finger (AN1-like) family protein	RNA.regulation of transcription.unclassified	1.52333	2.87454	0.001059
A_95_P151122	TA15633_4097	Zinc finger (AN1-like) family protein	RNA.regulation of transcription.unclassified	1.43	2.69447	0.000638
A_95_P011571	DV160063	Zinc finger (AN1-like) family protein	RNA.regulation of transcription.unclassified	1.28	2.42839	0.001326
A_95_P016081	TA17875_4097	Zinc finger (AN1-like) family protein	RNA.regulation of transcription.unclassified	1.17333	2.25532	0.001416
A_95_P124772	FG146749	Zinc-binding family protein	RNA.regulation of transcription.unclassified	1.68333	3.21169	0.008861
A_95_P240565	AJ871281	WRKY transcription factor 11	RNA.regulation of transcription.WRKY domain transcription factor family	1.06333	2.08975	0.026185
A_95_P136472	EB440231	WRKY7 transcription factor	RNA.regulation of transcription.WRKY domain transcription factor family	1.23333	2.3511	0.003345
A_95_P226069	AB041520	WRKY7 transcription factor	RNA.regulation of transcription.WRKY domain transcription factor family	1.13333	2.19365	0.004655
A_95_P131122	EB431250	DNA-directed RNA polymerase beta'' chain	RNA.transcription	1.59	3.01049	0.000198
A_95_P156972	EH615037	Retrotransposon protein, putative	RNA.transcription	1.54	2.90795	0.000735
A_95_P100998	BQ843069	Silencing defective 5	RNA.transcription	1.72	3.29436	0.001851
A_95_P235729	BP136083	Silencing defective 5	RNA.transcription	1.39333	2.62685	0.00145
A_95_P024146	EB681090	BEL1-related homeotic protein 11	transcription factor related	1.19333	2.2868	0.002907
A_95_P113902	CV021362	GATA transcription factor 26-like, predicted	transcription factor related	1.91	3.75809	0.006484
A_95_P305443	FG637875	TDR8 protein (TDR8)	Transcription factor related	1.78	3.43426	0.01683
A_95_P307658	FG639045	B-box type zinc finger-containing protein, putative	transcription factor related	1.10333	2.14851	0.018864
A_95_P111117	CV020062	Bromodomain-containing protein	transcription factor related	2.15	4.43828	0.003063
A_95_P131617	EB431966	BZIP transcription factor	transcription factor related	1.75667	3.37916	0.000327
A_95_P286158	FG638444	LIM transcription factor	transcription factor related	1.65333	3.1456	0.002526
A_95_P003611	FG642155	Multiprotein bridging factor ER24 (ER24)	transcription factor related	2.13333	4.3873	0.005614
A_95_P039361	BP129527	NAC domain-containing protein 8-like	transcription factor related	1.91	3.75809	0.006234
A_95_P161947	EH620535	RNA recognition motif and CCHC-type zinc finger domain	transcription factor related	1.14	2.20381	0.003621
A_95_P214682	TA20315_4097	Transcription factor WhiB, putative	transcription factor related	1.49333	2.81539	0.001082
A_95_P255914	EH617029	WRKY transcription factor-30	transcription factor related	1.00667	2.00926	0.018669
A_95_P125307	DW005105	Zinc finger CCCH domain-containing protein 33	transcription factor related	1.24667	2.37293	0.005722
		Secondary metabolism related- 33 ( 2- 21 X)
A_95_P078815	BP527611	Spermidine hydroxycinnamoyl transferase (DH29)	secondary metabolism related	3.85	14.42	0.026773
A_95_P090428	BP530950	Spermidine hydroxycinnamoyl transferase (DH29)	secondary metabolism related	3.83	14.2215	0.036182
A_95_P134592	EB437158	Oxidoreductase, 2OG-Fe(II) oxygenase family protein	secondary metabolism.flavonoids.anthocyanins	1.86667	3.64689	0.018687
A_95_P127142	EB426591	Malonyltransferase MaT1	secondary metabolism.flavonoids.anthocyanins.anthocyanin 5-aromatic acyltransferase	2.69	6.45313	0.008507
A_95_P138388	EB442153	Malonyltransferase MaT1	secondary metabolism.flavonoids.anthocyanins.anthocyanin 5-aromatic acyltransferase	1.46333	2.75745	0.036178
A_95_P127692	EB427243	Anthocyanidin 3-O-glucosyltransferase	secondary metabolism.flavonoids.dihydroflavonols	1.87667	3.67226	0.002479
A_95_P153722	EB683928	Oxidoreductase, 2OG-Fe(II) oxygenase family protein	secondary metabolism.flavonoids.flavonols	1.56667	2.9622	0.003141
A_95_P011501	EB424885	Isoflavone reductase, putative	secondary metabolism.flavonoids.isoflavones.isoflavone reductase	1.64	3.11666	0.000596
A_95_P130732	TA14111_4097	Phytoene synthase	secondary metabolism.isoprenoids.carotenoids.phytoene synthase	2.19	4.56305	0.00542
A_95_P186367	TA14111_4097	Phytoene synthase	secondary metabolism.isoprenoids.carotenoids.phytoene synthase	2.06	4.16986	0.007685
A_95_P245132	DV999032	Phytoene synthase 1 (psy1)	secondary metabolism.isoprenoids.carotenoids.phytoene synthase	2.03333	4.0935	0.006316
A_95_P125232	DW005032	Hydroxy-methylglutaryl-coenzyme A reductase (HMGR1)	secondary metabolism.isoprenoids.mevalonate pathway.HMG-CoA reductase	1.45333	2.7384	0.024912
A_95_P015882	AF004232	Hydroxy-methyl-glutaryl-coenzyme A reductase (HMGR2)	secondary metabolism.isoprenoids.mevalonate pathway.HMG-CoA reductase	2.57	5.93809	0.006628
A_95_P195322	AM845626	UDP-glucosyl transferase 72E1	secondary metabolism.phenylpropanoids.lignin biosynthesis	1.96667	3.90864	0.034339
A_95_P018576	DV162725	Alcohol NADP+ oxidoreductase	secondary metabolism.phenylpropanoids.lignin biosynthesis.CAD	1.17	2.25012	0.001051
A_95_P015641	EB684169	Cinnamyl alcohol dehydrogenase	secondary metabolism.phenylpropanoids.lignin biosynthesis.CAD	1.06667	2.09459	0.000635
A_95_P010531	Z82982	Caffeoyl-CoA 3-O-methyltransferase, putative	secondary metabolism.phenylpropanoids.lignin biosynthesis.CCoAOMT	1.28667	2.43964	0.000991
A_95_P000346	Z56282	Caffeoyl-CoA 3-O-methyltransferase, putative	secondary metabolism.phenylpropanoids.lignin biosynthesis.CCoAOMT	1.28	2.42839	0.011831
A_95_P007991	U62735	Caffeoyl-CoA 3-O-methyltransferase, putative	secondary metabolism.phenylpropanoids.lignin biosynthesis.CCoAOMT	1.18667	2.27626	0.000524
A_95_P101153	BQ843205	Caffeoyl-CoA 3-O-methyltransferase, putative	secondary metabolism.phenylpropanoids.lignin biosynthesis.CCoAOMT	1.00333	2.00463	0.000744
A_95_P018871	EB435759	Caffeoyl-CoA O-methyltransferase	secondary metabolism.phenylpropanoids.lignin biosynthesis.CCoAOMT	4.39333	21.0148	0.028992
A_95_P180592	U62735	Caffeoyl-CoA O-methyltransferase 3	secondary metabolism.phenylpropanoids.lignin biosynthesis.CCoAOMT	1.23667	2.35653	0.001447
A_95_P156022	DQ350347	Cytochrome P450 76A2	secondary metabolism.phenylpropanoids.lignin biosynthesis.F5H	1.08	2.11404	0.013363
A_95_P159677	EH618121	Arginine decraboxylase 2	polyamine metabolism.synthesis.arginine decarboxylase	2.20667	4.61608	0.003783
A_95_P004020	FG167702	Adenosylmethionine decarboxylase family protein	polyamine metabolism.synthesis.SAM decarboxylase	1.91333	3.76678	0.017135
A_95_P014226	TA11926_4097	S-adenosylmethionine decarboxylase proenzyme	polyamine metabolism.synthesis.SAM decarboxylase	1.83333	3.56359	0.034892
A_95_P003296	FG635715	Taxadiene synthase (TDC1), putative	Isoprenoid metabolism related	1.63333	3.10229	0.021442
A_95_P204907	TA18166_4097	Multicopper oxidase	misc.oxidases - copper, flavone etc.	1.65	3.13834	0.000493
A_95_P031616	CV507131	Oxidoreductase, 2OG-Fe(II) oxygenase family protein	misc.oxidases - copper, flavone etc.	1.95333	3.87268	0.001647
A_95_P206297	TA18483_4097	Oxidoreductase, 2OG-Fe(II) oxygenase family protein	misc.oxidases - copper, flavone etc.	1.62	3.07375	0.000743
A_95_P215267	TA20447_4097	Pectinesterase-like protein, putative	misc.oxidases - copper, flavone etc.	1.06	2.08493	0.001819
A_95_P013836	TA14639_4097	PS60 protein precursor	misc.oxidases - copper, flavone etc.	2.03667	4.10296	0.000849
A_95_P265496	FG633784	Anthocyanin acyltransferase, putative	secondary metabolism.flavonoids.dihydroflavonols	3.96	15.5625	0.031083
		Signalling related- 18 ( 2-7.2 X)
A_95_P188842	TA14659_4097	Interferon-related developmental regulator family protein	siganlling	1.16333	2.23974	0.02655
A_95_P120092	DV999822	Caltractin, putative	signalling	1.36	2.56685	0.006178
A_95_P206812	TA18600_4097	EF-Hand 1 domain containg protein	Signalling	1.21	2.31338	0.002953
A_95_P136032	EB439598	MAPK activating protein, putative	signalling related	2.09	4.25748	0.002284
A_95_P001061	DW004427	Calcium-binding protein, putative	signalling.calcium	1.06	2.08493	0.003193
A_95_P139912	EB443826	Caltractin, putative	signalling.calcium	1.10667	2.15348	0.012601
A_95_P294393	EB441049	Phosphoenolpyruvate carboxylase-related kinase 1	signalling.calcium	1.64667	3.13109	0.043558
A_95_P213407	TA20039_4097	Rop guanine nucleotide exchange factor 1	signalling.G-proteins	1.09333	2.13366	0.003168
A_95_P008351	AB018441	Phi-1-like phosphate-induced protein, putative	signalling.in sugar and nutrient physiology	1.60667	3.04547	0.006579
A_95_P028456	X83852	Photoassimilate-responsive protein, putative	signalling.in sugar and nutrient physiology	1.12667	2.18354	0.009755
A_95_P211862	EB448886	Far Red elongated hypocotyl 1 (FHY1)	signalling.light	2.33667	5.05134	0.030324
A_95_P001936	FG636102	Histidine phosphotransfer kinase	signalling.phosphorelay	2.85333	7.22668	0.003662
A_95_P272726	EB677473	Leucine-rich repeat receptor protein kinase EXS precursor	signalling.receptor kinases.leucine rich repeat X	1.21333	2.31873	0.034056
A_95_P123247	DW003122	Leucine-rich repeat family protein / protein kinase family protein	signalling.receptor kinases.leucine rich repeat XI	1.09667	2.1386	0.005301
A_95_P290258	DV162430	S-locus receptor-like kinase RLK14	signalling.receptor kinases.proline extensin like	1.87667	3.67226	0.001575
A_95_P221392	TA21810_4097	Avr9/Cf-9 rapidly elicited protein 150	signalling.receptor kinases.RKF3 like	1.42	2.67586	0.029916
A_95_P118377	DV161411	S-locus lectin protein kinase family protein	signalling.receptor kinases.S-locus glycoprotein like	2.55667	5.88347	0.020566
A_95_P048666	BP131975	Heterotrimeric GTP binding protein, putative	signalling related	1.44	2.71321	0.039772
		Biotic and abiotic stress related- 152 ( 2- 1408 X)
A_95_P119597	DV999026	17.4 kDa class III heat shock protein (HSP17.4-CIII)	stress.abiotic.heat	1.38667	2.61474	0.003822
A_95_P246952	EB426347	23.5 kDa mitochondrial small heat shock protein	stress.abiotic.heat	1.21667	2.32409	0.011207
A_95_P242867	EB429513	26.5 kDa class I small heat shock protein-like (HSP26.5-P)	stress.abiotic.heat	1.59	3.01049	0.031164
A_95_P192557	TA15477_4097	26.5 kDa class I small heat shock protein-like (HSP26.5-P)	stress.abiotic.heat	1.44667	2.72578	0.024981
A_95_P193142	TA15607_4097	Abscisic acid and environmental stress-inducible protein TAS14	stress. Abiotic	2.26	4.78991	0.007604
A_95_P010771	X51426	Acidic chitinase PR-P	stress.biotic	2.88667	7.3956	0.000346
A_95_P188287	Z11564	Acidic endochitinase (CHIB1)	stress.biotic	1.55	2.92817	0.011262
A_95_P030516	Z11563	Acidic endochitinase (CHIB1)	stress.biotic	1.53	2.88786	0.001448
A_95_P160827	TA18974_4097	Acidic endochitinase (CHIB1)	stress.biotic	1.58667	3.00355	0.000786
A_95_P128342	X51426	Acidic endochitinase P precursor	stress.biotic	2.81667	7.04533	0.000206
A_95_P103767	M29868	Acidic endochitinase Q precursor	stress.biotic	2.59	6.02099	0.000784
A_95_P007686	M29868	Acidic endochitinase Q precursor	stress.biotic	2.53667	5.80247	0.001447
A_95_P180617	M29868	Acidic endochitinase Q precursor	stress.biotic	2.53	5.77572	0.001248
A_95_P305218	FG164160	Alpha-l-fucosidase, putative	defense related/stress	1.7	3.24901	0.024187
A_95_P262821	DW004791	Ankyrin protein kinase-like protein	stress.abiotic.drought/salt	2.24333	4.7349	0.007212
A_95_P007481	X95343	Anthranilate N-benzoyltransferase protein 1, putative	stress.biotic	3.11667	8.67381	0.009828
A_95_P308768	FG643564	Anti-bacterial protein (ap1)	stress biotic related	1.82333	3.53898	0.040959
A_95_P182352	EB445422	ASR2 protein	Stress related	1.11667	2.16845	0.001877
A_95_P210057	TA19319_4097	Avr9/Cf-9 rapidly elicited protein 77	defense related	1.41333	2.66352	0.038161
A_95_P159427	EH617615	Basic chitinase III	stress.biotic	1.24333	2.36745	0.011107
A_95_P013991	Z11564	Basic endochitinase	stress.biotic	1.38	2.60268	0.008901
A_95_P159072	EH617015	Basic endochitinase precursor	stress.biotic	1.49667	2.8219	0.019146
A_95_P187882	EB426049	Biotic cell death-associated protein	defense related	2.83667	7.14368	0.044003
A_95_P102072	CN949770	Carbohydrate oxidase	misc.nitrilases, *nitrile lyases, berberine bridge enzymes, reticuline oxidases, troponine reductases	4.59667	24.1955	0.001776
A_95_P157587	EH615648	Carbohydrate oxidase	misc.nitrilases, *nitrile lyases, berberine bridge enzymes, reticuline oxidases, troponine reductases	1.56667	2.9622	0.017958
A_95_P007651	EB445098	Cell death associated protein	stress biotic related	1.24333	2.36745	0.040112
A_95_P031601	TA16934_4097	Chaperone protein dnaJ 8	stress.abiotic.heat	1.81333	3.51453	0.041181
A_95_P306068	FG644238	DBP1-interacting protein 2 (DIP2)	defense related	4.14333	17.6713	0.00928
A_95_P159217	FG635710	DBP1-interacting protein 2 (DIP2), putative	defense related	3.73333	13.2998	0.016397
A_95_P255949	FG635710	DBP1-interacting protein 2 (DIP2), putative	defense related	3.11667	8.67381	0.013135
A_95_P019411	EH619416	Defensin J1-2	defense related	1.04	2.05623	0.011825
A_95_P106987	EH619416	Defensin J1-2 precursor	defense related	1.40333	2.64512	0.004401
A_95_P113527	CV021175	Defensin J1-2 precursor	defense related	1.24	2.36199	0.008373
A_95_P000391	EH619416	Defensin J1-2 precursor	defense related	1.01333	2.01857	0.013646
A_95_P206692	AM794132	Defensin J1-2 precursor	defense related	1.82	3.53081	0.002265
A_95_P305423	FG138917	Dehydration responsive element binding protein (DREB2)	stress abiotic	2.12667	4.36707	0.034985
A_95_P000576	EB446879	Dehydration-induced protein ERD15	stress.abiotic.drought/salt	1.23667	2.35653	0.002102
A_95_P033499	AJ632789	Dehydration-responsive element-binding protein DREB1	stress abiotic	2.41667	5.33936	0.011606
A_95_P011026	EB678851	Dehydrin	stress abiotic	1.54667	2.92141	0.018383
A_95_P001156	EB439278	Dehydrin family protein	stress abiotic	2.59333	6.03491	0.005419
A_95_P024681	EB439278	Dehydrin family protein	stress abiotic	2.22	4.65893	0.010509
A_95_P032406	AB049335	Dehydrin related	stress abiotic	1.82333	3.53898	0.007269
A_95_P250727	EB681473	Dirigent protein, putative	stress.biotic.PR-proteins	1.24333	2.36745	0.006003
A_95_P119907	DV999540	Dirigent protein, putative	stress.biotic.PR-proteins	1.15333	2.22427	0.000601
A_95_P267586	DV160751	Disease resistance protein- N-gene- (TIR-NBS-LRR class), putative	stress.biotic.PR-proteins	1.08	2.11404	0.018735
A_95_P303813	FG157905	Disease resistance response protein, putative	defense related	1.19667	2.29209	0.000499
A_95_P214732	TA20325_4097	Disease resistance-responsive family protein	stress.biotic.PR-proteins	1.26333	2.4005	0.001222
A_95_P001731	TA11808_4097	DnaJ protein homolog	stress.abiotic.heat	1.38667	2.61474	0.002926
A_95_P176862	TA11807_4097	DnaJ protein homolog (DNAJ-1)	stress.abiotic.heat	1.30667	2.47369	0.006974
A_95_P093233	AJ299254	DNAJ protein, putative	stress.abiotic.heat	1.05333	2.07532	0.037404
GE_BrightCorner	EU727155	DREB1 protein	stress abiotic	1.74333	3.34808	0.030566
A_95_P132745	EB439272	Elicitor-inducible protein EIG-J7	defense related	1.25	2.37841	0.007941
A_95_P178227	EB439272	Elicitor-inducible protein EIG-J7	defense related	1.18333	2.27101	0.005291
A_95_P007591	S44869	Endochitinase A precursor	stress.biotic	1.41333	2.66352	0.00962
A_95_P247062	EB428015	Ethylene-responsive element binding factor	stress biotic related	1.21	2.31338	0.000301
A_95_P157547	EH615593	FAD-binding domain-containing protein	misc.nitrilases, *nitrile lyases, berberine bridge enzymes, reticuline oxidases, troponine reductases	1.13	2.18859	0.027661
A_95_P191697	TA15294_4097	Fiber protein Fb2	stress.abiotic.drought/salt	1.09333	2.13366	0.018204
A_95_P102082	TA11937_4097	Flower-specific gamma-thionin precursor	stress.biotic	1.95667	3.88164	0.007447
A_95_P002916	CV019820	Flower-specific thionin	defense related	1.78667	3.45017	0.016808
A_95_P108897	CV019053	Flower-specific thionin, putative	defense related	3.77333	13.6737	4e-05
A_95_P010231	EB681834	Germin-like protein	stress.abiotic.unspecified	1.08667	2.12383	0.008679
A_95_P181767	TA13058_4097	Germin-like protein	stress.abiotic.unspecified	1.00333	2.00463	0.002788
A_95_P005346	FG200966	Glycosyltransferase (a1 gene), putative	stress related	1.18333	2.27101	0.020416
A_95_P022806	TA13004_4097	Harpin inducing protein (Hin1)	stress.biotic	1.01667	2.02324	0.005784
A_95_P181542	AB127582	Harpin inducing protein 1-like 18	stress.biotic	1.14333	2.20891	0.003291
A_95_P141007	EB444809	Heat shock cognate 70 kDa protein 2 (HSC70-2)	stress.abiotic.heat	2.13	4.37717	0.018416
A_95_P102592	CV016096	Heat shock cognate 70 kDa protein 3	stress.abiotic.heat	2.08	4.22807	0.003976
A_95_P231164	EB429028	Heat shock cognate 70 kDa protein 3	stress.abiotic.heat	1.73667	3.33264	0.004559
A_95_P016346	TA13728_4097	Heat shock cognate 70 kDa protein 3	stress.abiotic.heat	1.53	2.88786	0.002333
A_95_P010261	AF083343	Heat shock protein 101 kDa (HSP101)	stress.abiotic.heat	1.44333	2.71948	0.015148
A_95_P176842	TA11803_4097	Heat shock protein 70	stress.abiotic.heat	1.21333	2.31873	0.021834
A_95_P018461	TA11803_4097	Heat shock protein 70-3	stress.abiotic.heat	1.12667	2.18354	0.028207
A_95_P226425	EB437833	Heat shock protein 82	stress.abiotic.heat	3.03	8.1681	0.012651
A_95_P014536	X63195	Heat shock protein 82	stress.abiotic.heat	2.23	4.69134	0.025323
A_95_P122637	DW002621	Heavy metal transport/detoxification domain-containing protein	stress abiotic	1.51667	2.86129	0.022897
A_95_P010286	EH623380	HSC70-1 protein	stress.abiotic.heat	2.13667	4.39745	0.012494
A_95_P101308	CN498791	Hin1 protein related, putative	stress.biotic	1.15	2.21914	0.001697
A_95_P000306	EB444766	Hsc70, protein	stress.abiotic.heat	1.47667	2.78305	0.018467
A_95_P020736	EB434749	Jasmonic acid 2	defense related	2.01667	4.04648	0.004611
A_95_P181022	TA12881_4097	Kunitz (Sti) Type Inhibitor	stress.biotic.PR-proteins.proteinase inhibitors.trypsin inhibitor	2.66	6.32033	0.000206
A_95_P182047	TA13121_4097	Lactoylglutathione lyase, putative	Biodegradation of Xenobiotics.lactoylglutathione lyase	1.08667	2.12383	0.005189
A_95_P268646	DW002369	Late blight resistance protein homolog, puatative	defense related	1.13333	2.19365	0.004129
A_95_P115317	TA12880_4097	Latex serine proteinase inhibitor, putative	stress.biotic.PR-proteins.proteinase inhibitors.trypsin inhibitor	5.50333	45.3595	0.002284
A_95_P025626	TA12880_4097	Latex serine proteinase inhibitor, putative	stress.biotic.PR-proteins.proteinase inhibitors.trypsin inhibitor	2.66667	6.3496	0.038477
A_95_P192502	TA15465_4097	Lemir endopeptidase	stress.biotic.PR-proteins.proteinase inhibitors.trypsin inhibitor	1.78	3.43426	0.007269
A_95_P155857	EG650296	Leucine-rich repeat protein	stress.biotic	1.38667	2.61474	0.013566
A_95_P187232	EH615411	Major latex protein 22, putative	stress.abiotic.unspecified	2.06333	4.17951	0.009332
A_95_P293053	EB430228	MATE efflux family protein 4	stress.biotic	1.70333	3.25653	0.001341
A_95_P010626	TA12520_4097	Mitochondrial small heat shock protein	stress.abiotic.heat	1.15	2.21914	0.008765
A_95_P013731	TA14299_4097	MLP-like protein 423	stress.abiotic.unspecified	2.05333	4.15064	0.010528
A_95_P245872	EH615411	MLP-like protein 423	defense related	1.67667	3.19688	0.016718
A_95_P019311	EB678616	Molecular chaperone Hsp90-2	stress.abiotic.heat	1.02	2.02792	0.009241
A_95_P005766	TA12138_4097	Multidrug resistance protein	Stress related	1.53667	2.90123	0.001117
A_95_P259221	EB451177	Nectarin-1 protein	stress.abiotic.unspecified	1.01333	2.01857	0.002271
A_95_P107307	CV018309	Ninja-family protein AFP3, putative	stress biotic related	1.73667	3.33264	0.005877
A_95_P005411	TA13524_4097	N-rich protein	stress.abiotic.touch/wounding	1.35	2.54912	0.00542
A_95_P112912	EB445440	Pathogenesis-related protein 1 precursor	stress.biotic	1.66333	3.16748	0.003115
A_95_P021401	EH621793	Pathogenesis-related protein 1A precursor	stress.biotic	1.72	3.29436	0.040613
A_95_P164808	EH624111	Pathogenesis-related protein 1B precursor	stress.biotic	2.72667	6.61924	0.001463
A_95_P238859	CV016103	Pathogenesis-related protein 1B precursor	stress.biotic	2.56333	5.91072	0.002427
A_95_P014276	EH620111	Pathogenesis-related protein 1B precursor	stress.biotic	2.53	5.77572	0.001391
A_95_P161832	EH620111	Pathogenesis-related protein 1B precursor (PR-1B)	stress.biotic	2.61333	6.11916	0.000897
A_95_P018316	X58546	Pathogenesis-related protein 4A	stress.biotic	1.68667	3.21912	0.001049
A_95_P020126	X58547	Pathogenesis-related protein 4B	stress.biotic	2.07667	4.21831	0.030535
A_95_P184987	TA13814_4097	Pathogenesis-related protein 4B	stress.biotic	2.07667	4.21831	0.02152
A_95_P176327	X58547	Pathogenesis-related protein 4B	stress.biotic	1.6	3.03143	0.03037
A_95_P014496	X12739	Pathogenesis-related protein R major form	stress.abiotic	1.76333	3.39482	0.026414
A_95_P187597	TA14382_4097	Pathogenesis-related protein R minor form precursor	stress.abiotic	2.39667	5.26585	0.00608
A_95_P106097	DV158782	Pathogenesis-related protein STH-2	stress.abiotic.unspecified	1.31333	2.48515	0.004167
A_95_P156357	EH613744	Pathogenesis-related protein, putative	stress.biotic	2.20667	4.61608	0.001922
A_95_P146452	FG157506	Pathogenesis-related thaumatin family protein	stress.biotic	1.18667	2.27626	0.00256
A_95_P218517	TA21193_4097	Polyphenol oxidase	defense related	3.38667	10.459	0.00105
A_95_P030522	TC13226	Polyphenol oxidase	defense related	3.03333	8.18699	0.000974
A_95_P297978	FG136119	Polyphenol oxidase	defense related	2.50333	5.66994	0.000453
A_95_P101773	CN824850	Polyphenol oxidase related	defense related	1.31	2.47942	0.009438
A_95_P102102	CN949778	Reticuline oxidase precursor,	misc.nitrilases, *nitrile lyases, berberine bridge enzymes, reticuline oxidases, troponine reductases	2.30333	4.93597	0.010504
A_95_P297993	FG155156	Reticuline oxidase-like protein-like, predicted	stress related	1.11333	2.16345	0.035047
A_95_P003426	DW000536	Salt responsive protein 2 (SRG2)	stress abiotic	1.17667	2.26054	0.013704
A_95_P091428	TA12368_4097	Senescence-associated protein, putative	stress related	2.26333	4.80099	0.019305
A_95_P089353	BP530467	Senescence-associated protein, putative	stress related	1.98	3.94493	0.004545
A_95_P194857	EB445241	Sn-1 protein	stress.abiotic.unspecified	1.88	3.68075	0.022666
A_95_P102272	EB445241	Sn-1 protein	stress.abiotic.unspecified	1.43667	2.70695	0.023226
A_95_P272501	FG157506	Thaumatin-like protein	defense related	1.35	2.54912	0.000372
A_95_P000251	X99403	Thionin like protein	defense related	1.58333	2.99661	0.001389
A_95_P126437	X99403	Thionin like protein	defense related	1.45	2.73208	0.00095
A_95_P108622	X99403	Thionin like protein	defense related	1.29333	2.45094	0.000786
A_95_P106917	CV018117	Thionin like protein	defense related	1.13667	2.19872	0.003557
A_95_P111477	X99403	Thionin like protein	defense related	1.11333	2.16345	0.005343
A_95_P176727	TA11748_4097	Thionin like protein	defense related	1.04333	2.06098	0.029009
A_95_P106937	CV018134	Thionin like protein related	defense related	1.44	2.71321	0.000374
A_95_P102453	CV016028	Thionin-like protein (D6)	defense related	5.58333	47.9458	0.001319
A_95_P114917	CV021818	Thionin-like protein (D6)	defense related	5.10333	34.3761	0.000965
A_95_P110192	CV019616	Thionin-like protein (D6)	defense related	5	32	0.000974
A_95_P104232	CV016900	Thionin-like protein (D6)	defense related	2.35	5.09824	0.003067
A_95_P013341	TA12880_4097	Trypsin and protease inhibitor family protein / Kunitz family protein	stress.biotic.PR-proteins.proteinase inhibitors.trypsin inhibitor	4.47667	22.2644	0.005877
A_95_P012686	EB438380	Trypsin and protease inhibitor family protein / Kunitz family protein	stress.biotic.PR-proteins.proteinase inhibitors.trypsin inhibitor	4.35333	20.4401	0.035919
A_95_P196457	TA16344_4097	Trypsin and protease inhibitor family protein / Kunitz family protein	stress.biotic.PR-proteins.proteinase inhibitors.trypsin inhibitor	1.18667	2.27626	0.033912
A_95_P185277	TA13877_4097	Trypsin and protease inhibitor family protein / Kunitz family protein	stress.biotic.PR-proteins.proteinase inhibitors.trypsin inhibitor	7.90667	239.963	0.003347
A_95_P157577	EH615636	Trypsin and protease inhibitor family protein / Kunitz family protein	stress.biotic.PR-proteins.proteinase inhibitors.trypsin inhibitor	1.55667	2.94173	0.010108
A_95_P103327	EB438380	Trypsin and protease inhibitor family protein / Kunitz family protein, putative	stress.biotic.PR-proteins.proteinase inhibitors.trypsin inhibitor	4.28667	19.5171	0.04304
A_95_P096183	BP533512	Tumor-related protein precursor	defense related	3.95333	15.4907	0.000342
A_95_P240054	Z81328	TVM viroid mRNA for viral envelope protein	defense related	10.46	1408.55	0
A_95_P197512	EB683279	Universal stress protein (USP) family protein	stress.abiotic.cold	1.1	2.14355	0.004265
A_95_P287883	FG153402	Universal stress protein A-like protein	Stress related	1.01667	2.02324	0.031397
A_95_P195782	TA16192_4097	WD 40 repeats protein	stress.biotic	1.19667	2.29209	0.002446
A_95_P228419	DW003680	Wound-induced WI12	stress.abiotic.touch/wounding	1.02	2.02792	0.002653
A_95_P203552	TA17877_4097	Wound-induced WI12	stress.abiotic.touch/wounding	1.01	2.01391	0.002749
A_95_P172026	EH665274	NtTOM1 mRNA for tobamovirus multiplication 1	virus replication related	1.81333	3.51453	0.036349
A_95_P028291	TA16554_4097	DNAJ protein, putative	Heat shock proteins	1.79667	3.47417	0.011157
A_95_P091768	TA16554_4097	DNAJ protein, putative	Heat shock proteins	1.71333	3.27918	0.017803
A_95_P027376	BP531067	Heat shock cognate protein 80	Heat shock proteins	1.03333	2.04675	0.010368
A_95_P148332	EB677621	Low-temperature-induced 65 kDa protein, putative	Heat shock proteins	1.31333	2.48515	0.004725
		Transporters related-37 ( 2-10 X)
A_95_P197082	TA16484_4097	Cyclic peptide transporter	transport.ABC transporters and multidrug resistance systems	1.14333	2.20891	0.002012
A_95_P152577	EB682912	Iron inhibited ABC transporter 2	transport.ABC transporters and multidrug resistance systems	1.24	2.36199	0.004331
A_95_P100943	BQ842958	P-glycoprotein-like proetin	transport.ABC transporters and multidrug resistance systems	1.27333	2.41719	0.001585
A_95_P260876	BP130193	Amino acid permease 6, putative	transport.amino acids	2.61667	6.13331	0.005876
A_95_P132082	EB432512	Amino acid transporter, putative	transport.amino acids	3.43333	10.8028	0.002057
A_95_P016996	TA15059_4097	Inorganic pyrophosphatase, putative	transport.amino acids	1.3	2.46229	0.02608
A_95_P139352	EB443094	Ammonium transporter AMT2, putative	transport.ammonium	1.10333	2.14851	0.033796
A_95_P018061	TA13981_4097	Aquaporin NIP3-1	transport.Major Intrinsic Proteins.NIP	1.08667	2.12383	0.000543
A_95_P205337	TA18260_4097	Aquaporin-like protein	transport.Major Intrinsic Proteins.PIP	2.48	5.57897	0.033057
A_95_P176787	TA11782_4097	Aquaporin 1	transport.Major Intrinsic Proteins.TIP	1.76	3.38698	0.015098
A_95_P283478	Y08161	Aquaporin 1	transport.Major Intrinsic Proteins.TIP	1.4	2.63902	0.014563
A_95_P008151	TA12950_4097	Tonoplast intrinsic protein 4	transport.Major Intrinsic Proteins.TIP	1.17	2.25012	0.001341
A_95_P203382	FG644812	a	transport.metabolite transporters at the mitochondrial membrane	1.38667	2.61474	0.005195
A_95_P177837	TA12084_4097	Mitochondrial 2-oxoglutarate/malate carrier protein, putative	transport.metabolite transporters at the mitochondrial membrane	1.27667	2.42279	0.008771
A_95_P110612	CV019809	Copper transporter 1	transport.metal	1.33	2.51403	0.018536
A_95_P196332	EB428726	Copper transporter 1	transport.metal	1.05333	2.07532	0.037195
A_95_P127202	TA14702_4097	Auxin efflux carrier family protein	transport.misc	1.27	2.41162	0.002284
A_95_P199387	TA16983_4097	Auxin efflux carrier family protein	transport.misc	2.60667	6.09095	0.000353
A_95_P247762	EB441736	Auxin efflux carrier family protein	transport.misc	1.75667	3.37916	0.002486
A_95_P189022	TA14702_4097	Auxin efflux carrier family protein	transport.misc	1.48	2.78949	0.002142
A_95_P023711	TA14702_4097	Auxin efflux carrier family protein	transport.misc	1.46667	2.76383	0.001697
A_95_P189027	TA14703_4097	Auxin efflux carrier family protein	transport.misc	1.31333	2.48515	0.002103
A_95_P152837	EB683170	AWPM-19-like membrane family protein	transport.misc	1.14	2.20381	0.00589
A_95_P238914	AB032536	Heavy-metal-associated domain-containing protein	transport.misc	2.88667	7.3956	0.004192
A_95_P116397	DV159102	Integral membrane transporter family protein	transport.misc	1.21333	2.31873	0.001326
A_95_P139207	EB442951	MATE efflux family protein LAL5	transport.misc	1.94	3.83706	0.002004
A_95_P218747	DV159291	Transparent testa 12 protein, putative	transport.misc	2.93333	7.63873	0.015733
A_95_P269741	EB430595	Proton-dependent oligopeptide transport (POT) family protein	transport.peptides and oligopeptides	1.91	3.75809	0.009235
A_95_P144112	EB447268	Integral membrane protein, putative	transport.sugars	2.26	4.78991	0.024187
A_95_P235169	EB424981	ChaC-like family protein	transport.unspecified cations	1.30333	2.46798	0.041236
A_95_P012031	TA14873_4097	ChaC-like family protein	transport.unspecified cations	1.08667	2.12383	0.037596
A_95_P189832	TA14872_4097	ChaC-like family protein	transport.unspecified cations	1.32333	2.50244	0.017376
A_95_P133937	EB435650	Boron transporter-like (BOR1)	transporter related	2.64333	6.24774	0.000258
A_95_P092718	BP531943	Na+/H+ antiporter	transporter related	1.06667	2.09459	0.025217
A_95_P304728	FG170676	Peptide transporter, predicted	transporter related	1.18667	2.27626	0.002833
A_95_P255384	EH614588	PIP2 (PIP2)	transporter related	1.11333	2.16345	0.003581
A_95_P254949	FG145527	Sugar transporter, putative	transporter related	1.07333	2.10429	0.015603
		Vescicle transport related-2
A_95_P007231	NP918204	A3 protein gene	vesicle-mediated transport	3.44	10.8528	0.004934
A_95_P294868	FG166961	BRO1 domain-containing protein BROX-like, predicted	vesicle-mediated transport	2.13333	4.3873	0.013413
