# Supplementary material for: Multiple Different Defense Mechanisms Are Activated in the Young Transgenic Tobacco Plants Which Express the Full Length Genome of the Tobacco Mosaic Virus, and Are Resistant against this Virus
Source: PLoS One. 2014 Sep 22;9(9):e107778. doi: 10.1371/journal.pone.0107778 (PMC4171492; doi:10.1371/journal.pone.0107778)
Supplement: Table S3 — Normalized microarray data showing both down- (sheet1) and up-regulated (sheet 2) transcripts in the leaves of TMVi wild type tobacco plants. (XLS) [file pone.0107778.s006.xls]

## Sheet: Sheet1
Supplemental Table 4. Normalized TMVi down-regulated microarray data
Probe ID	EST/mRNA	Gene description	Functional classification	Log 2 value	Fold change	p.adjusted
		Cell wall related-9
A_95_P164682	TA11772_4097	Cell wall protein	cell wall related	-1.11333	0.462225	0.004768
A_95_P158972	EH616865	Cell wall protein	cell wall related	-1.48667	0.356836	0.003531
A_95_P121057	DW001066	Extracellular invertase	cell wall related	-1.13	0.456916	0.026048
A_95_P006051	TA15127_4097	Ripening regulated protein DDTFR10/A	cell wall related/ stress biotic	-1.08	0.473029	0.022036
A_95_P014526	TA16228_4097	Invertase/pectin methylesterase	misc.invertase/pectin methylesterase inhibitor family protein	-1.79333	0.288505	0.026067
A_95_P224277	EB451377	Invertase/pectin methylesterase inhibitor family protein	misc.invertase/pectin methylesterase inhibitor family protein	-1.06667	0.477421	0.005382
A_95_P187637	TA14391_4097	Methylesterase inhibitor family protein	misc.invertase/pectin methylesterase inhibitor family protein	-2.02333	0.245989	0.026065
A_95_P199267	EH621938	Methylesterase inhibitor family protein	misc.invertase/pectin methylesterase inhibitor family protein	-2.20667	0.216634	0.020349
A_95_P262326	EB426278	Beta galactosidase 1	misc.gluco-, galacto- and mannosidases.beta-galactosidase	-1.14	0.45376	0.002178
		Cell cycle related-1
A_95_P209127	D50736	Cyclin-dependent protein kinase	cell.cycle	-1.91	0.266093	0.004521
		Cell structure related-5
A_95_P007796	Y14972	Annexin	cell.organisation	-1.27667	0.412748	0.008108
A_95_P139062	Y14973	Annexin	cell.organisation	-1.28333	0.410845	0.006624
A_95_P228499	EB449516	Ubiquitin ligase	cell.organisation	-1.17667	0.442372	0.002705
A_95_P153457	EB683717	Unknown	cell.organisation	-1.32	0.400535	0.002371
A_95_P002741	TA16339_4097	Annexin	cell organisation	-1.09	0.469761	0.019901
		Vitamin metabolism related-4
A_95_P216092	TA20629_4097	ADP-ribose pyrophosphohydrolase	Co-factor and vitamine metabolism.thiamine	-1.38667	0.382447	0.00111
A_95_P289068	DW000214	ADP-ribose pyrophosphohydrolase	Co-factor and vitamine metabolism.thiamine	-1.40667	0.377182	0.00111
A_95_P106512	CV017930	Thiazole biosynthetic enzyme	Co-factor and vitamine metabolism.thiamine	-1.26667	0.415619	0.002182
A_95_P112227	CV020585	Chloroplast thiazole biosynthetic protein, putative	Co-factor and vitamine metabolism.thiamine	-1.04667	0.484085	0.00111
		Development related-17
A_95_P159237	EH617190	Late embryogenesis abundant protein Lea5	development embryo related	-1.21	0.432269	0.008514
A_95_P160647	EH619317	Late embryogenis abundant protein 5 (lea5)	development embryo related	-1.21667	0.430276	0.003886
A_95_P140892	EB444693	Late embryogenis abundant protein 5 (lea5)	development embryo related	-1.49667	0.354371	0.003687
A_95_P018771	DW003948	Flowering promoting factor	development related/ circidian clock	-1.24667	0.421421	0.028317
A_95_P113872	CV021352	Senescence associated gene 21	development.late embryogenesis abundant	-1.27	0.41466	0.005369
A_95_P237654	EH617567	Senescence associated gene 21	development.late embryogenesis abundant	-1.39333	0.380684	0.004386
A_95_P111097	EH617567	Senescence associated gene 21	development.late embryogenesis abundant	-1.52667	0.347078	0.003026
A_95_P001716	TA13252_4097	Senescense associated gene 21	development.late embryogenesis abundant	-1.21333	0.431271	0.002524
A_95_P106487	CV017919	Dormancy associated protein	development.unspecified	-1.19	0.438303	0.016523
A_95_P176997	TA11848_4097	Dormancy associated protein	development.unspecified	-1.38333	0.383332	0.007125
A_95_P105232	TA11850_4097	Dormancy associated protein(DYL1)	development.unspecified	-1.27	0.41466	0.008673
A_95_P115072	DQ116561	Senescence associated protein DIN1	development.unspecified	-1.96667	0.255843	0.005125
A_95_P240579	DQ116561	Senescence associated protein DIN1	development.unspecified	-2.02	0.246558	0.004898
A_95_P186307	TA14096_4097	Senescence associated protein DIN1	development.unspecified	-2.18667	0.219658	0.00424
A_95_P291988	FG643987	Transcription factor	development.unspecified	-1.22	0.429283	0.001357
A_95_P125202	DW004995	Transmembrane protein	development.unspecified	-1.03333	0.48858	0.00114
A_95_P145087	EB448628	Transmembrane protein	development.unspecified	-1.15667	0.448548	0.004396
		DNA binding related-4
A_95_P017861	EB440968	Transposase	DNA binding related	-1.00333	0.498846	0.003748
A_95_P202027	TA17545_4097	DNA-binding protein	DNA.unspecified	-1.13667	0.454809	0.002634
A_95_P253799	DV999942	DNA-binding protein, putative	DNA.unspecified	-1.04667	0.484085	0.002687
A_95_P131712	EB432097	Nuclease	nucleic acid binding related	-1.59667	0.33064	0.002831
		Carbhohydrate metabolism related-22
A_95_P028341	TA13977_4097	Alcohol dehydrogenase 3	fermentation.ADH	-1.00333	0.498846	0.013752
A_95_P031441	EB442855	Aldehyde dehydrogenase	fermentation.aldehyde dehydrogenase	-1.14333	0.452712	0.003171
A_95_P286463	DW000991	Pyruvate orthophosphate dikinase	gluconeogenese/ glyoxylate cycle.pyruvate dikinase	-1	0.5	0.006547
A_95_P111512	CV020240	Pyruvate orthophosphate dikinase	gluconeogenese/ glyoxylate cycle.pyruvate dikinase	-1.09	0.469761	0.00605
A_95_P006886	NP916885	Phosphoglucomutase	glycolysis related	-1.03	0.48971	0.001647
A_95_P207862	FG158493	Glucose-6-phosphate isomerase	glycolysis.plastid branch.glucose-6-phosphate isomerase	-1.20333	0.434271	0.001066
A_95_P021596	TA17748_4097	Pyruvate kinase	glycolysis.plastid branch.pyruvate kinase (PK)	-1.00333	0.498846	0.000953
A_95_P207287	TA18707_4097	Alpha-glucan water dikinase	major CHO metabolism.degradation.starch.glucan water dikinase	-1.14	0.45376	0.0021
A_95_P212662	TA19883_4097	Water dikinase	major CHO metabolism.degradation.starch.glucan water dikinase	-1.31667	0.401461	0.000818
A_95_P050261	BP132352	Water dikinase	major CHO metabolism.degradation.starch.glucan water dikinase	-1.59333	0.331405	0.001221
A_95_P229449	FG146265	Water dikinase	major CHO metabolism.degradation.starch.glucan water dikinase	-1.85	0.277392	0.000739
A_95_P198152	FG133388	Glucose-1-phosphate adenylyltransferase	major CHO metabolism.synthesis.starch.AGPase	-1.25667	0.41851	0.00279
A_95_P178242	TA12192_4097	CARBONIC ANHYDRASE 1	TCA / org. transformation.carbonic anhydrases	-1.70667	0.306367	0.017486
A_95_P178237	TA12191_4097	Carbonic anhydrase 1	TCA / org. transformation.carbonic anhydrases	-2.24	0.211686	0.006408
A_95_P154167	M94135	Carbonic anhydrase 1	TCA / org. transformation.carbonic anhydrases	-1.38333	0.383332	0.028528
A_95_P178252	M94135	Carbonic anhydrase 1	TCA / org. transformation.carbonic anhydrases	-1.41667	0.374577	0.016707
A_95_P209247	TA19148_4097	Hydrolase	minor CHO metabolism.raffinose family.raffinose synthases.putative	-1.93333	0.261824	0.000404
A_95_P297003	EB680942	Glycosyl transferase family 28 protein	carbhohyfrate metabolism related	-1.03667	0.487452	0.00146
A_95_P199562	TA17021_4097	Alcohol oxidase-related	oxido reducatse related	-1.23333	0.425334	0.002246
A_95_P008576	TA14240_4097	Alcohol dehydrogenase	misc.short chain dehydrogenase/reductase (SDR)	-1.75667	0.295931	0.000379
A_95_P205537	EB425528	Dehydrogenase/reductase	misc.short chain dehydrogenase/reductase (SDR)	-1.09	0.469761	0.001751
A_95_P126702	EB426033	Dehydrogenase/reductase (SDR) family protein	misc.short chain dehydrogenase/reductase (SDR)	-1.05333	0.481854	0.00191
		Hormones related-16
A_95_P154807	EG649766	Carotenoid cleavage dioxygenase 1	hormone metabolism.abscisic acid.synthesis-degradation.synthesis.9-cis-epoxycarotenoid dioxygenase	-1.00333	0.498846	0.011911
A_95_P125767	EB424832	Alcohol dehydrogenase	hormone metabolism.abscisic acid.synthesis-degradation.synthesis.short chain alcohol dehydrogenmase (ABA2)	-1.34667	0.393199	0.002409
A_95_P238124	AF039921	Ethylene receptor protein	hormone metabolism.ethylene.signal transduction	-1.19333	0.437291	0.001041
A_95_P190962	EB428018	Ethylene-responsive transcription factor 5	hormone metabolism.ethylene.signal transduction	-1.06333	0.478525	0.035287
A_95_P069115	BP137299	Glycogen synthase	hormone metabolism.ethylene.signal transduction	-1.48667	0.356836	0.000379
A_95_P089783	BP530652	Protein histidine kinase	hormone metabolism.ethylene.signal transduction	-1.35333	0.391387	0.000397
A_95_P034768	AY627865	Transcription factor	hormone metabolism.ethylene.signal transduction	-1.77	0.293209	0.002384
A_95_P157492	EH615541	ACC oxidase 1	hormone metabolism.ethylene.synthesis-degradation	-1.78333	0.290511	0.022677
A_95_P116527	DV159288	Oxidoreductase	hormone metabolism.ethylene.synthesis-degradation	-1.6	0.329877	0.000723
A_95_P198552	TA16801_4097	Oxidoreductase	hormone metabolism.ethylene.synthesis-degradation	-1.63667	0.321599	0.000514
A_95_P029796	EB444740	Ethylene forming enzyme	hormone metabolism.ethylene.synthesis-degradation.1-aminocyclopropane-1-carboxylate oxidase	-1.57	0.336808	0.024036
A_95_P237684	AB109762	Gibberellin 20-oxidase	hormone metabolism.gibberelin.synthesis-degradation.GA20 oxidase	-1.22333	0.428292	0.024709
A_95_P207722	AB109762	Gibberellin 20-oxidase	hormone metabolism.gibberelin.synthesis-degradation.GA20 oxidase	-1.28	0.411796	0.020723
A_95_P297578	AY775034	Oxidoreductase	hormone metabolism.jasmonate.synthesis-degradation.lipoxygenase	-1.19333	0.437291	0.004386
A_95_P164862	EH624244	Oxidoreductase	hormone metabolism.jasmonate.synthesis-degradation.lipoxygenase	-1.50667	0.351923	0.000607
A_95_P114717	CV021732	Auxin-repressed protein	hormone related	-1.03667	0.487452	0.026579
		Hydrolyases related-10
A_95_P196387	DW004241	Hydrolase	hydrolyases related	-1.13333	0.455861	0.000953
A_95_P301143	FG636498	Hydrolase	hydrolyases related	-1.29	0.408951	0.000739
A_95_P158892	EH616775	Hydrolase	hydrolyases related	-1.31333	0.40239	0.001982
A_95_P139842	AM851012	Hydrolase	hydrolyases related	-1.44333	0.367717	0.001209
A_95_P060000	BP134886	Hydrolase	hydrolyases related	-1.69	0.309927	0.001734
A_95_P117147	DV159924	Hydrolase	hydrolyases related	-1.90667	0.266708	0.007142
A_95_P136712	EB440480	Hydrolase	hydrolyases related	-1.98	0.25349	0.005543
A_95_P017061	TA13746_4097	Hydrolase family protein	hydrolyases related	-1.12667	0.457973	0.005225
A_95_P184667	TA13745_4097	Hydrolase family protein	hydrolyases related	-1.50333	0.352737	0.002705
A_95_P111727	CV020349	Epoxide hydrolase, putative	hydrolyases	-1.08333	0.471937	0.000522
		Lipid metabolism related-11
A_95_P212427	TA19834_4097	3-ketoacyl-CoA synthase	lipid metabolism related	-1.03667	0.487452	0.011975
A_95_P246567	DV157934	Diacylglycerol acyltransferase	lipid metabolism related	-2.17333	0.221698	0.001945
A_95_P030756	TA12193_4097	Diacylglycerol acyltransferase	lipid metabolism related	-2.18	0.220676	0.007789
A_95_P290233	DV162350	Enoyl-CoA hydratase	lipid metabolism.lipid degradation.beta-oxidation.multifunctional	-1.19333	0.437291	0.033942
A_95_P020246	TC8945	Lipid transfer protein	lipid metabolism.lipid transfer proteins etc	-2.45	0.183011	0.0044
A_95_P243522	EH622519	Lipid-transfer protein	lipid metabolism.lipid transfer proteins etc	-1.72667	0.302149	0.008089
A_95_P107382	TA12799_4097	Lipid-transfer protein	lipid metabolism.lipid transfer proteins etc	-1.93667	0.261219	0.014163
A_95_P147742	EB643431	Lipid-transfer protein	lipid metabolism.lipid transfer proteins etc	-1.95667	0.257623	0.001806
A_95_P180672	EH622519	Nonspecific lipid-transfer protein	lipid metabolism.lipid transfer proteins etc	-1.30667	0.404254	0.018379
A_95_P219817	TA21476_4097	Hydrolase family protein	misc.GDSL-motif lipase	-1.46667	0.361817	0.002552
A_95_P055106	BP133610	Esterase/lipase/thioesterase	lipid metabolism related	-1.00667	0.497695	0.00127
		Metal binding related-3
A_95_P020516	EB681056	Copper chaperone	metal handling.binding, chelation and storage	-1.19	0.438303	0.001
A_95_P226979	DW002634	Nicotianamine synthase	metal handling.binding, chelation and storage	-1.52667	0.347078	0.003037
A_95_P205447	TA18290_4097	Nicotianamine synthase	metal handling.binding, chelation and storage	-1.65333	0.317905	0.002428
		Phosphatases related-1
A_95_P126957	EB426356	Phosphatase	misc.acid and other phosphatases	-1.03	0.48971	0.026205
		ROS related-14
A_95_P010131	X64399	Glutathione s-transferase	misc.glutathione S transferases	-1.59333	0.331405	0.004422
A_95_P161997	EH620702	Glutathione transferase	misc.glutathione S transferases	-1.26667	0.415619	0.002687
A_95_P248862	X64399	Glutathione transferase	misc.glutathione S transferases	-1.64667	0.319377	0.005503
A_95_P182022	TA13116_4097	Glutathione transferase	misc.glutathione S transferases	-1.7	0.307786	0.006108
A_95_P163312	EH622305	Glutathione transferase	misc.glutathione S transferases	-1.70667	0.306367	0.006302
A_95_P161912	DQ350318	Cytochrome P450	misc.cytochrome P450	-1.14333	0.452712	0.00164
A_95_P216762	DQ350358	Monooxygenase	misc.cytochrome P450	-1.81333	0.284533	0.001094
A_95_P156942	DQ350358	Monooxygenase	misc.cytochrome P450	-1.99667	0.250578	0.001558
A_95_P217592	DQ350320	Unknown	misc.cytochrome P450	-1.75	0.297302	0.00114
A_95_P177717	TA12055_4097	Electron carrier/ heme binding / peroxidase	misc.peroxidases	-1	0.5	0.004056
A_95_P008126	TA12056_4097	Peroxidase	misc.peroxidases	-1.07333	0.47522	0.00368
A_95_P034843	EH664907	Peroxidase	misc.peroxidases	-1.10667	0.464366	0.020652
A_95_P011866	EB681738	Peroxidase	misc.peroxidases	-1.11667	0.461158	0.001951
A_95_P017481	CV017917	Glutathione peroxidase-like protein	ROS related	-1.75	0.297302	0.001991
		Glucosyl transferases related-3
A_95_P254439	EB680208	Glucosyl transferase family protein	misc.UDP glucosyl and glucoronyl transferases	-1.15667	0.448548	0.00902
A_95_P031241	TA14554_4097	UDP-glycosyltransferase	misc.UDP glucosyl and glucoronyl transferases	-1.44667	0.366868	0.011941
A_95_P253699	DV162304	UDP-glycosyltransferase	misc.UDP glucosyl and glucoronyl transferases	-1.84	0.279322	0.004899
		Electron transport related-5
A_95_P012006	TA17212_4097	Membrane protein	mitochondrial electron transport / ATP synthesis.cytochrome c oxidase	-1.05	0.482968	0.001221
A_95_P245677	EB438409	Membrane protein	mitochondrial electron transport / ATP synthesis.cytochrome c oxidase	-1.10667	0.464366	0.001209
A_95_P223512	DV159253	Ubiquinone oxidoreductase family protein	mitochondrial electron transport / ATP synthesis.NADH-DH.localisation not clear	-1.04667	0.484085	0.001
A_95_P103897	CV016739	Plastocyanin	Electron transfer	-1.00333	0.498846	0.009301
A_95_P219212	TA21349_4097	NADH dehydrogenase	electron transport related	-1.49	0.356013	0.004386
		Intersting and miscellaneous-6
A_95_P181152	TA12913_4097	Pollen coat-like protein	intersting and miscellaneous	-3.51	0.0877778	0.00181
A_95_P026581	TC11579	Pollen coat-like protein	intersting and miscellaneous	-3.56667	0.0843969	0.001797
A_95_P194347	TA15872_4097	Protein octicosapeptide	intersting and miscellaneous	-1.07333	0.47522	0.001159
A_95_P013866	TA15871_4097	Protein octicosapeptide	intersting and miscellaneous	-1.20333	0.434271	0.001974
A_95_P286013	FG169086	GH1 protein [Glycine max]	intersting and miscellaneous	-1.04333	0.485205	0.002182
A_95_P097178	BP533913	Hypoxia-responsive family protein	intersting and miscellaneous	-1.14	0.45376	0.000415
		Unknown-129
A_95_P137292	EB441011	Unknown	Bell-like homeodomain protein 2	-1	0.5	0.003127
A_95_P311068	FG139766	Unknown	not assigned.unknown	-1.00333	0.498846	0.001991
A_95_P114112	CV021449	Unknown	not assigned.unknown	-1.00667	0.497695	0.01048
A_95_P151517	EB681726	Unknown	not assigned.unknown	-1.01	0.496546	0.001643
A_95_P306538	FG161377	Unknown	not assigned.unknown	-1.01	0.496546	0.003514
A_95_P205522	TA18309_4097	Unknown	not assigned.unknown	-1.01	0.496546	0.003853
A_95_P117437	DV160344	Unknown	not assigned.unknown	-1.01	0.496546	0.004106
A_95_P295468	FG637012	Unknown	not assigned.unknown	-1.01	0.496546	0.012131
A_95_P206577	TA18548_4097	Unknown	not assigned.unknown	-1.01667	0.494257	0.00218
A_95_P057776	BP134300	Unknown	not assigned.unknown	-1.02	0.493116	0.001982
A_95_P042771	BP130441	Unknown	not assigned.unknown	-1.03333	0.48858	0.002634
A_95_P114237	CV021512	Unknown	not assigned.unknown	-1.03333	0.48858	0.000825
A_95_P290628	FG167670	Unknown	not assigned.unknown	-1.03667	0.487452	0.001
A_95_P246607	DW000848	Unknown	not assigned.unknown	-1.03667	0.487452	0.00279
A_95_P164307	EH623474	Unknown	not assigned.unknown	-1.03667	0.487452	0.014867
A_95_P302258	FG182893	Unknown	not assigned.unknown	-1.04333	0.485205	0.00279
A_95_P102912	EB445422	Unknown	not assigned.unknown	-1.04333	0.485205	0.003351
A_95_P071680	BP525765	Unknown	not assigned.unknown	-1.04667	0.484085	0.000818
A_95_P226994	EB425577	Unknown	not assigned.unknown	-1.04667	0.484085	0.000987
A_95_P212147	TA19768_4097	Unknown	not assigned.unknown	-1.04667	0.484085	0.005285
A_95_P242492	DQ460148	Unknown	not assigned.unknown	-1.04667	0.484085	0.008504
A_95_P001681	DW000262	Unknown	not assigned.unknown	-1.05	0.482968	0.009599
A_95_P109607	CV019380	Unknown	not assigned.unknown	-1.05	0.482968	0.036017
A_95_P020736	EB434749	Unknown	not assigned.unknown	-1.05333	0.481854	0.004481
A_95_P014216	CN498809	Unknown	not assigned.unknown	-1.05667	0.480742	0.003791
A_95_P279608	FG637203	Unknown	not assigned.unknown	-1.06333	0.478525	0.000953
A_95_P301848	FG639980	Unknown	not assigned.unknown	-1.06667	0.477421	0.00093
A_95_P040731	BP129906	Unknown	not assigned.unknown	-1.06667	0.477421	0.001357
A_95_P188597	TA14606_4097	Abscisic stress ripening protein	not assigned.unknown	-1.06667	0.477421	0.004237
A_95_P278333	FG643137	Unknown	not assigned.unknown	-1.08667	0.470848	0.001991
A_95_P254394	FG171627	Unknown	not assigned.unknown	-1.08667	0.470848	0.004631
A_95_P108767	CV018994	Unknown	not assigned.unknown	-1.08667	0.470848	0.009266
A_95_P183357	TA13440_4097	DS2 protein	not assigned.unknown	-1.09	0.469761	0.006168
A_95_P108047	CV018649	Unknown	not assigned.unknown	-1.09333	0.468677	0.005052
A_95_P125357	DW005153	Unknown	not assigned.unknown	-1.09667	0.467596	0.017571
A_95_P114727	CV021734	Unknown	not assigned.unknown	-1.1	0.466516	0.002267
A_95_P087258	BP529751	Unknown	not assigned.unknown	-1.1	0.466516	0.005256
A_95_P194127	DW002434	Unknown	not assigned.unknown	-1.11	0.463294	0.002142
A_95_P130742	AM840689	Unknown	not assigned.unknown	-1.11	0.463294	0.002732
A_95_P071835	BP525804	Unknown	not assigned.unknown	-1.11667	0.461158	0.00264
A_95_P000851	EB682518	Unknown	not assigned.unknown	-1.12	0.460094	0.016854
A_95_P306578	FG635672	Unknown	not assigned.unknown	-1.12333	0.459032	0.004561
A_95_P305273	FG640894	Unknown	not assigned.unknown	-1.12667	0.457973	0.003098
A_95_P007116	NP918023	Unknown	not assigned.unknown	-1.13	0.456916	0.001951
A_95_P198287	DV161543	Unknown	not assigned.unknown	-1.13667	0.454809	0.00556
A_95_P145757	EB449498	Unknown	not assigned.unknown	-1.14333	0.452712	0.000469
A_95_P129812	EB429759	Unknown	not assigned.unknown	-1.14667	0.451668	0.004053
A_95_P112777	CV020831	Unknown	not assigned.unknown	-1.15667	0.448548	0.002011
A_95_P105377	CV017437	Unknown	not assigned.unknown	-1.15667	0.448548	0.004384
A_95_P247132	EB438736	Unknown	not assigned.unknown	-1.15667	0.448548	0.004768
A_95_P282508	FG638289	Unknown	not assigned.unknown	-1.16	0.447513	0.002254
A_95_P001666	EH619711	Unknown	not assigned.unknown	-1.16333	0.44648	0.021861
A_95_P110492	CV019752	Unknown	not assigned.unknown	-1.16333	0.44648	0.035476
A_95_P156147	EG650439	Unknown	not assigned.unknown	-1.17333	0.443396	0.004835
A_95_P103362	FG169086	Unknown	not assigned.unknown	-1.18	0.441351	0.001647
A_95_P292248	EB427005	Unknown	not assigned.unknown	-1.18	0.441351	0.011732
A_95_P024681	EB439278	Unknown	not assigned.unknown	-1.19333	0.437291	0.028202
A_95_P146317	EB450322	Unknown	not assigned.unknown	-1.21333	0.431271	0.001991
A_95_P073445	BP526215	Unknown	not assigned.unknown	-1.21667	0.430276	0.001492
A_95_P156937	DV159758	Unknown	not assigned.unknown	-1.21667	0.430276	0.002178
A_95_P026596	BP529083	Unknown	not assigned.unknown	-1.22	0.429283	0.007506
A_95_P285103	FG161513	Unknown	not assigned.unknown	-1.22333	0.428292	0.002225
A_95_P283868	FG633793	Unknown	not assigned.unknown	-1.22667	0.427304	0.001357
A_95_P121007	DW000974	Unknown	not assigned.unknown	-1.24	0.423373	0.000953
A_95_P159202	EH617160	Unknown	not assigned.unknown	-1.24	0.423373	0.007827
A_95_P260066	EV849909	Unknown	not assigned.unknown	-1.24333	0.422396	0.033452
A_95_P007111	NP918020	Unknown	not assigned.unknown	-1.25333	0.419478	0.001806
A_95_P157317	FG640154	Unknown	not assigned.unknown	-1.25667	0.41851	0.001886
A_95_P066990	BP136744	Unknown	not assigned.unknown	-1.26	0.417544	0.0003
A_95_P105197	CV017351	Unknown	not assigned.unknown	-1.26	0.417544	0.006545
A_95_P130362	EB430388	Unknown	not assigned.unknown	-1.26667	0.415619	0.003073
A_95_P176777	TA11768_4097	Unknown	not assigned.unknown	-1.26667	0.415619	0.00388
A_95_P048491	BP131925	Unknown	not assigned.unknown	-1.27333	0.413703	0.003073
A_95_P207387	EH623747	Unknown	not assigned.unknown	-1.28	0.411796	0.002876
A_95_P307658	FG639045	Unknown	not assigned.unknown	-1.28	0.411796	0.0063
A_95_P297648	FG198080	Unknown	not assigned.unknown	-1.29	0.408951	0.001647
A_95_P307228	FG637951	Unknown	not assigned.unknown	-1.29	0.408951	0.008073
A_95_P262931	BP137328	Unknown	not assigned.unknown	-1.3	0.406126	0.00048
A_95_P302208	FG200633	Unknown	not assigned.unknown	-1.3	0.406126	0.001989
A_95_P112907	CV020921	Unknown	not assigned.unknown	-1.30333	0.405189	0.001
A_95_P164872	EH624277	Unknown	not assigned.unknown	-1.31667	0.401461	0.005156
A_95_P107022	CV018176	Unknown	not assigned.unknown	-1.32	0.400535	0.000723
A_95_P113137	CV021019	Unknown	not assigned.unknown	-1.32667	0.398688	0.003754
A_95_P139112	EB442808	Unknown	not assigned.unknown	-1.33667	0.395934	0.001756
A_95_P002561	TA19143_4097	Unknown	not assigned.unknown	-1.34333	0.394109	0.000607
A_95_P006701	TA19034_4097	Unknown	not assigned.unknown	-1.37667	0.385108	0.001094
A_95_P299068	FG155138	Unknown	not assigned.unknown	-1.37667	0.385108	0.0071
A_95_P001156	EB439278	Unknown	not assigned.unknown	-1.38	0.384219	0.020037
A_95_P263746	DW002576	Unknown	not assigned.unknown	-1.38333	0.383332	0.001806
A_95_P271946	FG145976	Unknown	not assigned.unknown	-1.39667	0.379806	0.001991
A_95_P032981	AF211726	Unknown	not assigned.unknown	-1.4	0.378929	0.011516
A_95_P112642	CV020770	Unknown	not assigned.unknown	-1.40333	0.378055	0.020038
A_95_P167941	EH664311	Unknown	not assigned.unknown	-1.41333	0.375443	0.003504
A_95_P112217	CV020579	Unknown	not assigned.unknown	-1.43333	0.370274	0.001831
A_95_P312233	FG148516	Unknown	not assigned.unknown	-1.43667	0.36942	0.007269
A_95_P000611	TA12407_4097	Unknown	not assigned.unknown	-1.44333	0.367717	0.014163
A_95_P109582	CV019372	Unknown	not assigned.unknown	-1.46333	0.362654	0.022042
A_95_P105247	CV017374	Unknown	not assigned.unknown	-1.47667	0.359318	0.004792
A_95_P277503	AM816394	Unknown	not assigned.unknown	-1.49333	0.355191	0.001806
A_95_P131882	EB432304	Unknown	not assigned.unknown	-1.49667	0.354371	0.005443
A_95_P112002	CV020471	Unknown	not assigned.unknown	-1.50667	0.351923	0.017891
A_95_P154182	EC391406	Unknown	not assigned.unknown	-1.51	0.351111	0.001023
A_95_P286728	FG645131	Unknown	not assigned.unknown	-1.51333	0.350301	0.020265
A_95_P299383	AM793808	Unknown	not assigned.unknown	-1.51667	0.349492	0.009395
A_95_P164272	EH623414	Unknown	not assigned.unknown	-1.52333	0.347881	0.002847
A_95_P103367	DV159758	Unknown	not assigned.unknown	-1.54	0.343885	0.002107
A_95_P043091	BP130523	Unknown	not assigned.unknown	-1.55333	0.340722	0.001647
A_95_P049656	BP132217	Unknown	not assigned.unknown	-1.56	0.339151	0.00806
A_95_P148192	EB677428	Unknown	not assigned.unknown	-1.56333	0.338368	0.009573
A_95_P150912	EB681065	Unknown	not assigned.unknown	-1.58333	0.33371	0.026737
A_95_P112772	CV020830	Unknown	not assigned.unknown	-1.59667	0.33064	0.002787
A_95_P106537	CV017942	Unknown	not assigned.unknown	-1.61333	0.326842	0.001831
A_95_P213932	TA20153_4097	Unknown	not assigned.unknown	-1.63333	0.322343	0.001792
A_95_P107377	CV018344	Unknown	not assigned.unknown	-1.63667	0.321599	0.01896
A_95_P307283	FG638101	Unknown	not assigned.unknown	-1.65	0.31864	0.003097
A_95_P106022	CV017724	Unknown	not assigned.unknown	-1.67	0.314253	0.010007
A_95_P160477	EH619177	Unknown	not assigned.unknown	-1.76667	0.293887	0.005437
A_95_P207542	TA18764_4097	Unknown	not assigned.unknown	-1.80667	0.285851	0.026449
A_95_P021541	TA13329_4097	Unknown	not assigned.unknown	-1.86333	0.274841	0.003088
A_95_P306943	FG644491	Unknown	not assigned.unknown	-1.95	0.258816	0.004507
A_95_P183892	TA13559_4097	Unknown	not assigned.unknown	-1.95333	0.258219	0.013933
A_95_P115932	DV157934	Unknown	not assigned.unknown	-2.07	0.238159	0.00272
A_95_P220427	EH619790	Unknown	not assigned.unknown	-2.17333	0.221698	0.005564
A_95_P263506	EH621387	Unknown	not assigned.unknown	-2.18667	0.219658	0.006406
A_95_P125522	EB102909	Unknown	not assigned.unknown	-2.22667	0.213652	0.004069
A_95_P058771	BP134558	Unknown	not assigned.unknown	-2.25333	0.209739	0.006371
A_95_P080475	FG637951	Unknown	not assigned.unknown	-2.39	0.190782	0.009124
A_95_P001236	EH614346	Unknown	not assigned.unknown	-2.47	0.180491	0.001558
A_95_P163392	EH622433	Unknown	not assigned.unknown	-2.53667	0.17234	0.015776
		Nucleic acid related-2
A_95_P211242	TA19568_4097	ATPase	nucleotide metabolism.degradation	-2.27667	0.206374	0.010641
A_95_P209492	TA19202_4097	Hydrolase	nucleotide metabolism.salvage.NUDIX hydrolases	-1.89	0.269807	0.004618
		Carbhohydrate metabolism related-3
A_95_P164887	EH624292	Ribose-5-phosphate isomerase	OPP.non-reductive PP.ribose 5-phosphate isomerase	-1.12667	0.457973	0.005443
A_95_P192587	EH624379	Ribose-5-phosphate isomerase	OPP.non-reductive PP.ribose 5-phosphate isomerase	-1.13333	0.455861	0.005428
A_95_P254419	EH624379	Ribose-5-phosphate isomerase	OPP.non-reductive PP.ribose 5-phosphate isomerase	-1.19	0.438303	0.003767
		Phloem related-1
A_95_P303953	FG643489	Phloem protein 2-B13	phloem related	-1.68333	0.311362	0.001806
		Protein synthesis degradation and namino acid metabolism related-44
A_95_P103107	TA12851_4097	26S ribosomal RNA	protein synthesis related	-1.02333	0.491978	0.03908
A_95_P131087	EB431214	Peptidase	protein.degradation	-1.44	0.368567	0.001325
A_95_P191097	TA15156_4097	Peptidase M50 precursor	protein.degradation	-1.29	0.408951	0.005759
A_95_P150732	EB680859	Peptidase S41 family protein	protein.degradation	-1.01667	0.494257	0.017783
A_95_P157102	EH615143	ATP-dependent peptidase	protein.degradation.metalloprotease	-1.06	0.479632	0.001666
A_95_P229234	DV161417	ATP-dependent peptidase/ ATPase/ metallopeptidase	protein.degradation.metalloprotease	-1.01667	0.494257	0.001584
A_95_P298173	FG137301	ATP-dependent protease	protein.degradation.metalloprotease	-1.35667	0.390483	0.000556
A_95_P113062	CV020989	FtsH protease 1	protein.degradation.metalloprotease	-1.90667	0.266708	0.002932
A_95_P192272	TA15415_4097	FTSH protease 6	protein.degradation.metalloprotease	-1.25333	0.419478	0.002053
A_95_P022491	TA15416_4097	FTSH protease 6	protein.degradation.metalloprotease	-1.38667	0.382447	0.005869
A_95_P226444	EB439491	FTSH protease 6	protein.degradation.metalloprotease	-1.58333	0.33371	0.004631
A_95_P209607	TA19227_4097	Unknown	protein.degradation.metalloprotease	-1.31333	0.40239	0.001982
A_95_P137167	EB440886	Unknown	protein.degradation.metalloprotease	-1.49333	0.355191	0.00218
A_95_P196062	FG137301	ATPase	protein.degradation.serine protease	-1.33333	0.39685	0.000556
A_95_P260291	FG635491	Ring-H2 finger protein	protein.degradation.ubiquitin.E3.RING	-1.02	0.493116	0.006644
A_95_P006276	DV158259	Zinc ion binding protein	protein.degradation.ubiquitin.E3.RING	-1.54	0.343885	0.002016
A_95_P253064	FG637943	Signal transducer	protein.degradation.ubiquitin.E3.SCF.FBOX	-1.50667	0.351923	0.006027
A_95_P161687	EH620344	Signal transducer	protein.degradation.ubiquitin.E3.SCF.FBOX	-1.51	0.351111	0.007678
A_95_P083910	BP528885	Signal transducer	protein.degradation.ubiquitin.E3.SCF.FBOX	-1.61667	0.326088	0.005846
A_95_P033324	AJ344616	CBL-interacting protein kinase 23	protein.postranslational modification	-1.02667	0.490843	0.001273
A_95_P160252	EH618948	CBL-interacting protein kinase 23	protein.postranslational modification	-1.03	0.48971	0.001094
A_95_P153462	EB683726	Kinase/serine/threonine	protein.postranslational modification	-1.01333	0.4954	0.00164
A_95_P032101	EB683726	Kinase/serine/threonine	protein.postranslational modification	-1.01667	0.494257	0.001357
A_95_P219012	TA21306_4097	Kinase/serine/threonine kinase	protein.postranslational modification	-1.06333	0.478525	0.0026
A_95_P290014	DV161729	Protein kinase	protein.postranslational modification	-1.16	0.447513	0.016971
A_95_P128872	EB428605	Protein kinase	protein.postranslational modification	-1.41667	0.374577	0.007571
A_95_P048676	BP131977	Protein kinase domain	protein.postranslational modification	-1.03333	0.48858	0.0021
A_95_P118653	DV161729	Protein kinases	protein.postranslational modification	-1.06667	0.477421	0.017727
A_95_P273761	EH620246	Signal transducer	protein.postranslational modification	-1.38333	0.383332	0.001094
A_95_P190912	EH620499	Signal transducer	protein.postranslational modification	-1.46	0.363493	0.000815
A_95_P216457	EB450703	30S ribosomal protein, putative	protein.synthesis.ribosomal protein.prokaryotic.chloroplast.30S subunit.S30A	-1.01667	0.494257	0.03271
A_95_P132757	EB433445	Unknown	protein.synthesis.ribosomal protein.unknown.unknown	-1.02	0.493116	0.001991
A_95_P031291	EB433445	Unknown	protein.synthesis.ribosomal protein.unknown.unknown	-1.18667	0.439317	0.001071
A_95_P295758	EB447976	Unknown	protein.synthesis.ribosomal protein.unknown.unknown	-1.23333	0.425334	0.000451
A_95_P287373	FG638409	Unknown	protein.synthesis.ribosomal protein.unknown.unknown	-1.28	0.411796	0.000451
A_95_P083335	FG638409	Unknown	protein.synthesis.ribosomal protein.unknown.unknown	-1.32333	0.399611	0.000522
A_95_P137927	EB680179	Uridylyltransferase	amino acid metabolism	-1.19	0.438303	0.002932
A_95_P233874	DV999224	Aminomethyltransferase	amino acid metabolism.degradation.serine-glycine-cysteine group.glycine	-1.01667	0.494257	0.006467
A_95_P247197	EB680319	Glycine dehydrogenase	amino acid metabolism.degradation.serine-glycine-cysteine group.glycine	-1.01667	0.494257	0.005913
A_95_P123442	DW003300	Glutamine dependent aspargine synthase	amino acid metabolism.synthesis.aspartate family.asparagine	-1.43	0.371131	0.021796
A_95_P009561	EB446838	Cysteine synthase	amino acid metabolism.synthesis.serine-glycine-cysteine group.cysteine.OASTL	-1.13333	0.455861	0.024036
A_95_P238389	AB041516	Lipid transfer protein	misc.protease inhibitor/seed storage/lipid transfer protein (LTP) family protein	-1.80333	0.286512	0.00252
A_95_P125077	DW004902	Protease inhibitor	misc.protease inhibitor/seed storage/lipid transfer protein (LTP) family protein	-1.53667	0.344681	0.026989
A_95_P116812	DV159614	Amino acid binding protein	portein related	-1.15	0.450625	0.001558
		Photosynthesis related-37
A_95_P022606	TA16000_4097	Inner membrane protein PPF-1	protein.targeting.chloroplast	-1.10333	0.46544	0.001991
A_95_P110137	CV019598	Chloroplast pigment-binding protein CP2	PS. Chloroplast related	-1.44	0.368567	0.004106
A_95_P235124	DV998904	Fructose-bisphosphate aldolase	PS.calvin cycle.aldolase	-1.04	0.486327	0.027259
A_95_P103687	CV016650	Ribulose bisphosphate carboxylase	PS.calvin cycle.rubisco small subunit	-1.22667	0.427304	0.004631
A_95_P114492	CV021624	Ribulose bisphosphate carboxylase	PS.calvin cycle.rubisco small subunit	-1.32	0.400535	0.002385
A_95_P105597	CV017533	Ribulose bisphosphate carboxylase	PS.calvin cycle.rubisco small subunit	-1.45333	0.365177	0.001209
A_95_P107247	TA11713_4097	Ribulose bisphosphate carboxylase	PS.calvin cycle.rubisco small subunit	-1.59	0.332171	0.001434
A_95_P102372	CV015996	Ribulose bisphosphate carboxylase	PS.calvin cycle.rubisco small subunit	-1.64	0.320856	0.001481
A_95_P114407	CV021585	Ribulose bisphosphate carboxylase	PS.calvin cycle.rubisco small subunit	-1.74333	0.298679	0.001608
A_95_P105827	CV017631	Ribulose bisphosphate carboxylase	PS.calvin cycle.rubisco small subunit	-1.88	0.271684	0.001643
A_95_P111602	CV020271	Ribulose-1,5-bisphosphate carboxylase	PS.calvin cycle.rubisco small subunit	-1.24333	0.422396	0.007076
A_95_P272936	EB680311	ATP synthase protein	PS.lightreaction.ATP synthase	-1.01	0.496546	0.004507
A_95_P151112	EB681343	ATP synthase alpha chain	PS.lightreaction.ATP synthase.alpha subunit	-1.06	0.479632	0.008803
A_95_P159077	EH617027	ATP synthase family	PS.lightreaction.ATP synthase.subunit B_ (ATPX)	-1.58667	0.33294	0.001209
A_95_P181252	EB679822	PGR5-like protein 1A	PS.lightreaction.cyclic electron flow-chlororespiration	-1.09	0.469761	0.001518
A_95_P258952	EB429556	PGR5-like protein 1A	PS.lightreaction.cyclic electron flow-chlororespiration	-1.2	0.435275	0.002053
A_95_P028586	EB680897	Plastoquinone dehydrogenase	PS.lightreaction.NADH DH	-1.21333	0.431271	0.002712
A_95_P086255	FG194366	Plastoquinone dehydrogenase complex	PS.lightreaction.NADH DH	-1.36333	0.388683	0.002039
A_95_P151922	DV999651	Ferredoxin--NADP reductase	PS.lightreaction.other electron carrier (ox/red).ferredoxin reductase	-1.09	0.469761	0.00168
A_95_P110747	CV019880	Chlorophyll a-b binding protein 8	PS.lightreaction.photosystem I.LHC-I	-1.09	0.469761	0.001209
A_95_P000436	AJ272037	Membrane protein	PS.lightreaction.photosystem I.PSI polypeptide subunits	-1.07	0.476319	0.01232
A_95_P106832	CV018079	Photosystem I reaction center subunit V	PS.lightreaction.photosystem I.PSI polypeptide subunits	-1.03	0.48971	0.010844
A_95_P112802	CV020851	16kDa membrane protein, putative	PS.lightreaction.photosystem I.PSI polypeptide subunits	-1.44333	0.367717	0.002705
A_95_P107422	CV018361	Photosystem I reaction center subunit II	PS.lightreaction.photosystem I.PSI polypeptide subunits	-1.71	0.30566	0.004633
A_95_P125507	EB102904	Chlorophyll a-b binding protein	PS.lightreaction.photosystem II.LHC-II	-1.42	0.373712	0.015323
A_95_P078000	BP527400	Chlorophyll a-b binding protein	PS.lightreaction.photosystem II.LHC-II	-1.09667	0.467596	0.038038
A_95_P107827	CV018547	Chlorophyll a-b binding protein	PS.lightreaction.photosystem II.LHC-II	-1.12667	0.457973	0.038814
A_95_P105557	CV017513	Chlorophyll a-b binding protein 2	PS.lightreaction.photosystem II.LHC-II	-1.82667	0.281915	0.022808
A_95_P106947	CV018140	Chlorophyll binding protein	PS.lightreaction.photosystem II.LHC-II	-1.28667	0.409897	0.004102
A_95_P022336	TA11631_4097	Chlorophyll binding protein	PS.lightreaction.photosystem II.LHC-II	-2.08333	0.235969	0.025362
A_95_P176552	TA11638_4097	Chlorophyll binding protein	PS.lightreaction.photosystem II.LHC-II	-2.33333	0.198425	0.00556
A_95_P107802	CV018537	Lhcb4-protein related	PS.lightreaction.photosystem II.LHC-II	-1.05	0.482968	0.011942
A_95_P176697	TA11728_4097	Photosystem II 10 kDa polypeptide	PS.lightreaction.photosystem II.PSII polypeptide subunits	-1.09333	0.468677	0.001558
A_95_P102657	CV016128	Oxygen-evolving enhancer protein 1	PS.lightreaction.photosystem II.PSII polypeptide subunits	-1.20333	0.434271	0.007779
A_95_P109883	AY220076	Oxygen evolving complex 33 kDa photosystem II protein	PS.lightreaction.photosystem II.PSII polypeptide subunits	-1.40333	0.378055	0.003351
A_95_P246752	DV999084	Glycine hydroxymethyltransferase	PS.photorespiration.serine hydroxymethyltransferase	-1.08333	0.471937	0.001647
A_95_P190632	TA15057_4097	Thylakoid lumen protein	chloroplast related protein	-1.02667	0.490843	0.008108
		Transcription factor related-17
A_95_P206662	TA18566_4097	Transcription factor	RNA.regulation of transcription.bHLH,Basic Helix-Loop-Helix family	-1.12	0.460094	0.010007
A_95_P217352	TA20914_4097	Zinc ion binding protein	RNA.regulation of transcription.C2C2(Zn) CO-like, Constans-like zinc finger family	-1.58	0.334482	0.014042
A_95_P107172	CV018245	Transcription factor related	RNA.regulation of transcription.General Transcription	-1.27333	0.413703	0.00118
A_95_P195092	TA16042_4097	Transcription activator/ transcription factor	RNA.regulation of transcription.HB,Homeobox transcription factor family	-1.21667	0.430276	0.002162
A_95_P164502	EH623737	Transcription activator/ transcription factor	RNA.regulation of transcription.HB,Homeobox transcription factor family	-1.41667	0.374577	0.013009
A_95_P013711	TA16042_4097	Transcription activator/ transcription factor	RNA.regulation of transcription.HB,Homeobox transcription factor family	-1.22333	0.428292	0.002367
A_95_P139492	EB443255	Transcription factor	RNA.regulation of transcription.MADS box transcription factor family	-1.76	0.295248	0.000439
A_95_P284928	DV162180	Signal transducer	RNA.regulation of transcription.Psudo ARR transcription factor family	-1.62	0.325335	0.004885
A_95_P031196	BP133364	Transcription regulator	RNA.regulation of transcription.Psudo ARR transcription factor family	-1.50333	0.352737	0.00379
A_95_P212457	FG633793	Phosphoinositide-interacting protein 3	RNA.regulation of transcription.unclassified	-1.22333	0.428292	0.001602
A_95_P096373	BP533597	Zinc finger family protein	RNA.regulation of transcription.unclassified	-1.15333	0.449585	0.00181
A_95_P164622	EH623893	Zinc-binding family protein	RNA.regulation of transcription.unclassified	-1.07	0.476319	0.016083
A_95_P158767	EH616620	Transcription factor	RNA.regulation of transcription.WRKY domain transcription factor family	-1.28333	0.410845	0.024635
A_95_P032421	AB063575	Transcription factor	RNA.regulation of transcription.WRKY domain transcription factor family	-1.31667	0.401461	0.001951
A_95_P126537	EB425871	Transcription factor	RNA.regulation of transcription.WRKY domain transcription factor family	-1.44	0.368567	0.002087
A_95_P032896	AF193771	Transcription factor/ transcription repressor	RNA.regulation of transcription.WRKY domain transcription factor family	-1.25667	0.41851	0.020356
A_95_P106502	EH616340	RNA-binding gricine-rich protein-1	RNA.RNA binding	-1.12667	0.457973	0.000707
		Secondary metabolism related-5
A_95_P229054	DV160959	Carotinoid cleavage dioxygenase 1	secondary metabolism.isoprenoids.carotenoids.carotenoid cleavage dioxygenase	-1.13667	0.454809	0.005769
A_95_P010596	TA14042_4097	Carotinoid cleavage dioxygenase 1	secondary metabolism.isoprenoids.carotenoids.carotenoid cleavage dioxygenase	-1.26	0.417544	0.003083
A_95_P032401	AB041633	Geranylgeranyl pyrophosphate synthetase	secondary metabolism.isoprenoids.non-mevalonate pathway.geranylgeranyl pyrophosphate synthase	-1.16	0.447513	0.001647
A_95_P124057	DW003905	Transferase family protein	secondary metabolism.phenylpropanoids	-1.55667	0.339936	0.000556
A_95_P292563	EB427707	Flavin dependent mono oxygenase 1	misc.oxidases - copper, flavone etc.	-1.17667	0.442372	0.001357
		Signalling related-13
A_95_P201617	EH620516	Calmodulin-binding protein	signalling.calcium	-1.01333	0.4954	0.003547
A_95_P254654	EH620516	Calmodulin-binding protein	signalling.calcium	-1.13333	0.455861	0.005649
A_95_P128052	EB427609	Unknown	signalling.calcium	-1.02	0.493116	0.00103
A_95_P260091	DV162086	Unknown	signalling.calcium	-1.03667	0.487452	0.001489
A_95_P160657	EH619322	GTP-binding protein	signalling.G-proteins	-1.06333	0.478525	0.000627
A_95_P143882	EB447073	Glutamate receptor 3.3 precursor	signalling.in sugar and nutrient physiology	-1.33667	0.395934	0.001831
A_95_P203912	TA17955_4097	Early flowering 4 protein	signalling.light	-1.75	0.297302	0.017389
A_95_P152197	FG194582	Signal transducer protein	signalling.light	-1.32667	0.398688	0.002107
A_95_P109322	AB020590	Mitogen activated protein kinase 3	signalling.MAP kinases	-1.49	0.356013	0.001991
A_95_P009996	TA16600_4097	Protein kinase	signalling.MAP kinases	-1.03333	0.48858	0.002868
A_95_P042226	BP130303	Serine/threonine kinase	signalling.receptor kinases.leucine rich repeat XII	-1.13333	0.455861	0.002296
A_95_P311288	FG141368	Serine/threonine-protein kinase	signalling.receptor kinases.leucine rich repeat XII	-1.01667	0.494257	0.002932
A_95_P161712	EH620357	Protein kinase	signalling.receptor kinases.proline extensin like	-1.09333	0.468677	0.000826
		Stress related-26
A_95_P303808	FG157473	9-cis-epoxycarotenoid dioxygenase	stress abiotic	-1.32	0.400535	0.00168
A_95_P009051	EB441160	Cold acclimation protein	stress.abiotic.cold	-1.17	0.444421	0.002489
A_95_P105032	EB428527	Cold acclimation protein COR413	stress.abiotic.cold	-1.05667	0.480742	0.003351
A_95_P102522	CV016057	Stress-responsive protein, putative	stress.abiotic.cold	-1.18333	0.440333	0.002053
A_95_P221247	EH622995	Heat shock N-terminal domain-containing protein	stress.abiotic.heat	-1.53667	0.344681	0.003111
A_95_P036603	BP128776	Heat shock N-terminal domain-containing protein	stress.abiotic.heat	-1.46	0.363493	0.005995
A_95_P014836	TA16067_4097	Heat shock protein	stress.abiotic.heat	-1.24	0.423373	0.002634
A_95_P003586	TA13678_4097	Heat shock protein	stress.abiotic.heat	-1.42667	0.371989	0.015295
A_95_P016221	EB431066	Heat shock protein	stress.abiotic.heat	-1.49667	0.354371	0.004671
A_95_P029586	EB450630	Heat shock protein	stress.abiotic.heat	-1.57	0.336808	0.001991
A_95_P177572	TA12010_4097	Heat shock protein	stress.abiotic.heat	-1.09333	0.468677	0.005084
A_95_P120362	EB679963	Heat shock protein	stress.abiotic.heat	-1.22	0.429283	0.002705
A_95_P233959	DV999223	Heat shock protein binding	stress.abiotic.heat	-1.27333	0.413703	0.003355
A_95_P006551	CV016804	Chaperone protein dnaJ-like	stress.abiotic.heat	-1.02	0.493116	0.002394
A_95_P106277	CV017834	Wound-induced protein	stress.abiotic.touch/wounding	-1.23	0.426317	0.001
A_95_P196392	TA16328_4097	Wound-responsive family protein	stress.abiotic.touch/wounding	-1.10333	0.46544	0.002206
A_95_P135532	TA21534_4097	Wound-responsive protein	stress.abiotic.touch/wounding	-1.00333	0.498846	0.017275
A_95_P220092	TA21534_4097	Wound-responsive protein	stress.abiotic.touch/wounding	-1.04	0.486327	0.009739
A_95_P224867	AB009885	Wound-responsive protein	stress.abiotic.touch/wounding	-1.65333	0.317905	0.001991
A_95_P164152	EH623297	Chitinase	stress.biotic	-1.2	0.435275	0.012899
A_95_P002681	CV018508	Chitinase	stress.biotic	-1.92333	0.263645	0.008289
A_95_P185877	TA14009_4097	Chitinase	stress.biotic	-1.95667	0.257623	0.009564
A_95_P112707	TA11685_4097	Elicitor inducible protein	stress.biotic	-1.02667	0.490843	0.015654
A_95_P140482	EB444372	Methanol inducible protein (MIG-21)	stress.biotic	-1.10333	0.46544	0.000763
A_95_P233554	EB426186	Unknown	stress.biotic	-1.13667	0.454809	0.001243
A_95_P134827	EB437665	Aminoacylase	misc.nitrilases, *nitrile lyases, berberine bridge enzymes, reticuline oxidases, troponine reductases	-1.61667	0.326088	0.000246
		Transporters related-10
A_95_P007276	TA15255_4097	ATPase	transport.ABC transporters and multidrug resistance systems	-1.42667	0.371989	0.012714
A_95_P004526	EH622485	ATPase	transport.ABC transporters and multidrug resistance systems	-2.19667	0.218141	0.00203
A_95_P150457	EB680544	Ubiquinone	transport.ABC transporters and multidrug resistance systems	-1.14667	0.451668	0.001273
A_95_P215022	EB441528	Acid permease 6	transport.amino acids	-1.07667	0.474123	0.004398
A_95_P153792	EB683980	Transmembrane transporter	transport.misc	-1.09	0.469761	0.000379
A_95_P007421	TA18699_4097	Nitrate transmembrane transporter/ transporter	transport.peptides and oligopeptides	-1.04667	0.484085	0.026051
A_95_P239054	AB102806	Nitrate transmembrane transporter/ transporter	transport.peptides and oligopeptides	-1.12667	0.457973	0.010717
A_95_P138682	EB442402	Peptide/amino acid transporter, putative	transport.peptides and oligopeptides	-1.08	0.473029	0.008697
A_95_P243632	EB447553	Carbohydrate transmembrane transporter	transport.sugars	-1.04667	0.484085	0.000953
A_95_P147087	EB451334	Sulfate transmembrane transporter	transport.sulphate	-1.15	0.450625	0.003531

## Sheet: Sheet2
Table S3. Normalized TMVi up-regulated microarray data
Probe ID	EST/Mrna	Gene description	Functional calssification	Log2 value	Fold change	p.adjusted
		Cell wall related-6
A_95_P176587	TA11649_4097	Cell wall-associated hydrolase	cell wall related	1.06333	2.08975	0.004827
A_95_P135547	FG156029	Fasciclin-like arabinogalactan protein	cell wall.cell wall proteins.AGPs.AGP	1.15	2.21914	0.006644
A_95_P270056	EB451396	Hydrolase	cell wall.modification	1.27	2.41162	0.006938
A_95_P195153	TA16054_4097	Hydrolase	cell wall.modification	1.05333	2.07532	0.012029
A_95_P146182	EB450152	Hydrolase	cell wall.modification	1.02333	2.03261	0.011788
A_95_P207117	TA18671_4097	Plasmodesmata callose binding protein 3	misc.beta 1,3 glucan hydrolases	1.16	2.23457	0.002298
		Cell division related-5
A_95_P014926	EB681901	Glucose inhibited division protein	cell.cycle	1.41667	2.66968	0.002184
A_95_P029196	TA16592_4097	Unknown	cell.division	1.06667	2.09459	0.011646
A_95_P211372	TA19596_4097	cytokinn promoter	celldivision related	1.55333	2.93494	0.004982
A_95_P190222	TA14964_4097	Vesicle-associated membrane protein 725	cell.vesicle transport	1.14	2.20381	0.002182
A_95_P074205	BP526407	Cell cycle checkpoint control protein	cell division related	7.11667	138.781	0.000246
		photosynthesis related-1
A_95_P223337	TA22229_4097	Chloroplast precursor protein	chloroplast related	1.45333	2.7384	0.009175
		Development related-3
A_95_P291973	EB425713	Protodermal factor 1	development.unspecified	1.97	3.91768	0.010725
A_95_P049961	BP132285	PAC related cluster	development.unspecified	1.22667	2.34026	0.004233
A_95_P285423	DV159930	Pale cress related protein	development.unspecified	1.17333	2.25532	0.002328
		DNA binding related-1
A_95_P195227	TA16069_4097	NAP1-RELATED PROTEIN 2	DNA.synthesis/chromatin structure	1.07	2.09943	0.017087
		Hormones related-6
A_95_P204682	EB425405	Unknown	hormone metabolism.abscisic acid.induced-regulated-responsive-activated	1.05333	2.07532	0.004106
A_95_P150947	FG166476	Auxin-responsive family protein	hormone metabolism.auxin.induced-regulated-responsive-activated	1.17	2.25012	0.002712
A_95_P092958	FG642155	Multiprotein bridging factor 1C	hormone metabolism.ethylene.induced-regulated-responsive-activated	3.7	12.996	0.003504
A_95_P025311	FG642155	Multiprotein bridging factor 1C	hormone metabolism.ethylene.induced-regulated-responsive-activated	3.4	10.5561	0.003913
A_95_P296793	EB679713	2-oxoglutarate-dependent dioxygenase	hormone metabolism.ethylene.synthesis-degradation	1.12333	2.1785	0.003097
A_95_P117762	DV160709	Hydrolase	hormone metabolism.gibberelin.signal transduction	1.24667	2.37293	0.020009
		Hydrolyaes related-2
A_95_P252184	U57350	Epoxide hydrolase	hydrolyase related	2.12333	4.35699	0.001071
A_95_P017101	U57350	Epoxide hydrolase	hydrolyase related	2.11333	4.3269	0.00114
		Intersting and miscellaneous-1
A_95_P037766	BP129088	ATP binding protein	interesting and miscellaneous	2.11	4.31691	0.001054
		Lipid metabolism related-7
A_95_P119637	DV999096	GNS1/SUR4 membrane family protein	lipid metabolism.''exotics'' (steroids, squalene etc).sphingolipids	1.04333	2.06098	0.01344
A_95_P202752	TA17702_4097	Alternaria stem canker resistance-like protein	lipid metabolism.''exotics'' (steroids, squalene etc).sphingolipids	1.88	3.68075	0.002618
A_95_P236799	EB425825	Beta-hydroxyacyl-ACP dehydratase	lipid metabolism.FA synthesis and FA elongation.beta hydroxyacyl ACP dehydratase	1.24	2.36199	0.001794
A_95_P239694	DV159666	Phospholipase A2	lipid metabolism.lipid degradation.lysophospholipases.phospholipase A2	1.02667	2.03731	0.011941
A_95_P004141	EH617467	Lipid transfer protein 4	lipid metabolism.lipid transfer proteins etc	1.01667	2.02324	0.00421
A_95_P137507	EB441239	Lipase/hydrolase family protein	misc.GDSL-motif lipase	1.51	2.8481	0.004941
A_95_P087838	BP529892	Lipase/hydrolase family protein	misc.GDSL-motif lipase	3.26667	9.6242	0.000983
		Carbhohydrate metabolism related-4
A_95_P184752	TA13765_4097	Beta-amylase	major CHO metabolism.degradation.starch.starch cleavage.beta amylase	1.56333	2.95536	0.006703
A_95_P024336	DW003577	Beta-amylase	major CHO metabolism.degradation.starch.starch cleavage.beta amylase	1.48333	2.79594	0.005947
A_95_P148812	EB678352	Trehalose-6-phosphate phosphatase	minor CHO metabolism.trehalose.TPP	1.38667	2.61474	0.002626
A_95_P192937	TA15563_4097	L-lactate dehydrogenase	fermentation.LDH	1.00667	2.00926	0.00103
		Metal binding related-2
A_95_P026061	TA12472_4097	Ferritin 2	metal handling.binding, chelation and storage	1.1	2.14355	0.003605
A_95_P145447	EB449196	Metal transport related protein	metal handling.binding, chelation and storage	1.05	2.07053	0.012263
		Methylation related-1
A_95_P007686	M29868	Methyltransferase	methylation related	1.82333	3.53898	0.002053
		ROS related-12
A_95_P213567	TA20075_4097	Glutathione s-transferase	misc.glutathione S transferases	1.12667	2.18354	0.022144
A_95_P253894	DW001704	Glutathione S-transferase 12	misc.glutathione S transferases	3.14	8.81524	0.001209
A_95_P159067	EH617014	Glutathione transferase	misc.glutathione S transferases	3.66	12.6407	0.001991
A_95_P203612	DW001704	Glutathione transferase	misc.glutathione S transferases	2.91667	7.55099	0.001357
A_95_P068110	BP137053	Peroxidase, putative	misc.peroxidases	2.22667	4.68051	0.002434
A_95_P186707	TA14184_4097	Peroxisomal biogenesis factor 11	misc.peroxidases	1.77667	3.42634	0.001991
A_95_P146522	EB450582	Peroxisomal membrane protein	misc.peroxidases	1.05	2.07053	0.004233
A_95_P098773	BP534635	Peroxisomal membrane protein	misc.peroxidases	1.01333	2.01857	0.001806
A_95_P258856	DQ649022	Cytochrome P450	misc.cytochrome P450	1.24	2.36199	0.002702
A_95_P069245	BP137331	Monooxygenase	misc.cytochrome P450	1.11333	2.16345	0.025735
A_95_P154587	EG649658	Monooxygenase	misc.cytochrome P450	1	2	0.008084
A_95_P153737	EB683933	Cytochrome P450	misc.cytochrome P451	1.82333	3.53898	0.000379
		Electron transport related-4
A_95_P187102	EB677929	Plastocyanin	misc.plastocyanin-like	1.10333	2.14851	0.006536
A_95_P187107	EB677929	Plastocyanin-like domain-containing protein	misc.plastocyanin-like	1.28	2.42839	0.004037
A_95_P288828	DW000926	Dehydrogenase	mitochondrial electron transport / ATP synthesis.NADH-DH.type II.external	1.07333	2.10429	0.015161
A_95_P097858	BP534230	Oxidoreductase	mitochondrial electron transport / ATP synthesis.NADH-DH.type II.external	1.58667	3.00355	0.007364
		Glucosyl transferases related-1
A_95_P207657	TA18788_4097	UDP-glucosyltransferase	misc.UDP glucosyl and glucoronyl transferases	1.14333	2.20891	0.032098
		Nitrate metabolism related-1
A_95_P007297	TA12768_4097	Nitrate reductase 2	N-metabolism.nitrate metabolism.NR	1.33333	2.51984	0.009254
		Unknown-193
A_95_P038161	BP129194	Unknown	not assigned.unknown	4.01333	16.1486	0.000246
A_95_P311858	FG144721	Unknown	not assigned.unknown	3.87667	14.689	0.000379
A_95_P062890	BP135636	Unknown	not assigned.unknown	3.75333	13.4855	0.000379
A_95_P304958	FG150939	Unknown	not assigned.unknown	3.68667	12.8765	0.000379
A_95_P003611	FG642155	Unknown	not assigned.unknown	3.66	12.6407	0.003564
A_95_P220187	TA21556_4097	Unknown	not assigned.unknown	3.55667	11.7669	0.00114
A_95_P039511	BP129566	Unknown	not assigned.unknown	3.46	11.0043	0.00114
A_95_P225897	FG167299	Unknown	not assigned.unknown	3.27	9.64646	0.000763
A_95_P213487	TA20059_4097	Unknown	not assigned.unknown	3.26	9.57983	0.00127
A_95_P282393	FG155296	Unknown	not assigned.unknown	3.13	8.75435	0.000379
A_95_P001076	EH620420	Unknown	not assigned.unknown	3.10333	8.59402	0.00593
A_95_P266176	AM845833	Unknown	not assigned.unknown	3.1	8.57419	0.000723
A_95_P038326	BP129244	Unknown	not assigned.unknown	2.94	7.67411	0.000286
A_95_P290913	FG162136	Unknown	not assigned.unknown	2.91	7.51618	0.001066
A_95_P300603	FG644499	Unknown	not assigned.unknown	2.86	7.26015	0.001964
A_95_P112057	CV020502	Unknown	not assigned.unknown	2.83667	7.14368	0.002831
A_95_P001686	EH620909	Unknown	not assigned.unknown	2.74667	6.71165	0.000532
A_95_P304398	FG153000	Unknown	not assigned.unknown	2.74333	6.69616	0.014386
A_95_P050351	BP132376	Unknown	not assigned.unknown	2.70333	6.51305	0.000379
A_95_P247187	FG165862	Unknown	not assigned.unknown	2.66667	6.3496	0.000439
A_95_P098313	BP534410	Unknown	not assigned.unknown	2.66667	6.3496	0.00219
A_95_P165327	EH663656	Unknown	not assigned.unknown	2.56333	5.91072	0.003104
A_95_P062525	BP135537	Unknown	not assigned.unknown	2.56	5.89708	0.001806
A_95_P208772	EB449346	Unknown	not assigned.unknown	2.55667	5.88347	0.001
A_95_P098248	BP534387	Unknown	not assigned.unknown	2.47667	5.5661	0.001071
A_95_P148007	EB643515	Unknown	not assigned.unknown	2.44	5.42642	0.000739
A_95_P170064	EH664817	Unknown	not assigned.unknown	2.44	5.42642	0.001647
A_95_P032556	AB210290	Unknown	not assigned.unknown	2.40333	5.29024	0.006505
A_95_P043461	BP130621	Unknown	not assigned.unknown	2.38333	5.21741	0.001221
A_95_P147952	EB643501	Unknown	not assigned.unknown	2.38	5.20537	0.003917
A_95_P083540	BP528782	Unknown	not assigned.unknown	2.35333	5.11004	0.001647
A_95_P310503	FG136768	Unknown	not assigned.unknown	2.33667	5.05134	0.000785
A_95_P045511	BP131163	Unknown	not assigned.unknown	2.20667	4.61608	0.007775
A_95_P165692	EH663738	Unknown	not assigned.unknown	2.18333	4.54202	0.004394
A_95_P067045	BP136757	Unknown	not assigned.unknown	2.14667	4.42804	0.00923
A_95_P223482	TA22260_4097	Unknown	not assigned.unknown	2.09667	4.2772	0.000379
A_95_P172026	EH665274	Unknown	not assigned.unknown	1.98333	3.95406	0.001731
A_95_P057101	BP134129	Unknown	not assigned.unknown	1.98	3.94493	0.001396
A_95_P037756	BP129086	Unknown	not assigned.unknown	1.98	3.94493	0.001647
A_95_P171331	EH665116	Unknown	not assigned.unknown	1.94667	3.85483	0.006643
A_95_P039361	BP129527	Unknown	not assigned.unknown	1.92667	3.80176	0.004631
A_95_P145442	EB449192	Unknown	not assigned.unknown	1.91333	3.76678	0.003754
A_95_P048781	BP132001	Unknown	not assigned.unknown	1.87667	3.67226	0.001647
A_95_P112292	CV020612	Unknown	not assigned.unknown	1.87667	3.67226	0.00231
A_95_P294868	FG166961	Unknown	not assigned.unknown	1.86	3.63008	0.001974
A_95_P226774	AM811891	Unknown	not assigned.unknown	1.79667	3.47417	0.003098
A_95_P209122	TA19120_4097	Unknown	not assigned.unknown	1.74333	3.34808	0.006034
A_95_P314458	FG170402	Unknown	not assigned.unknown	1.72333	3.30198	0.003078
A_95_P051526	BP132671	Unknown	not assigned.unknown	1.70333	3.25653	0.009607
A_95_P113902	CV021362	Unknown	not assigned.unknown	1.68333	3.21169	0.001558
A_95_P206812	TA18600_4097	Unknown	not assigned.unknown	1.65	3.13834	0.033783
A_95_P123502	FG641344	Unknown	not assigned.unknown	1.64667	3.13109	0.010505
A_95_P028291	TA16554_4097	Unknown	not assigned.unknown	1.64	3.11666	0.007338
A_95_P196157	TA16278_4097	Unknown	not assigned.unknown	1.63333	3.10229	0.018265
A_95_P223087	TA22174_4097	Unknown	not assigned.unknown	1.62667	3.08799	0.001647
A_95_P296323	FG157766	Unknown	not assigned.unknown	1.61333	3.05958	0.001647
A_95_P091768	TA16554_4097	Unknown	not assigned.unknown	1.61	3.05252	0.0157
A_95_P195922	EB448388	Unknown	not assigned.unknown	1.56333	2.95536	0.002175
A_95_P279823	AM814819	Unknown	not assigned.unknown	1.56333	2.95536	0.01112
A_95_P222067	BP534746	Unknown	not assigned.unknown	1.54333	2.91467	0.001794
A_95_P095233	BP533088	Unknown	not assigned.unknown	1.54	2.90795	0.005653
A_95_P001001	EH614062	Unknown	not assigned.unknown	1.52333	2.87454	0.007662
A_95_P052506	BP132941	Unknown	not assigned.unknown	1.51667	2.86129	0.00542
A_95_P299563	FG154462	Unknown	not assigned.unknown	1.49333	2.81539	0.016748
A_95_P261576	FG155569	Unknown	not assigned.unknown	1.49	2.80889	0.001357
A_95_P053266	BP133132	Unknown	not assigned.unknown	1.48667	2.80241	0.005878
A_95_P027876	TA17866_4097	Unknown	not assigned.unknown	1.48	2.78949	0.014208
GE_BrightCorner	EU727155	Unknown	not assigned.unknown	1.47333	2.77663	0.008272
A_95_P309518	FG133240	Unknown	not assigned.unknown	1.47	2.77022	0.002277
A_95_P305218	FG164160	Unknown	not assigned.unknown	1.45667	2.74473	0.0063
A_95_P302218	FG162911	Unknown	not assigned.unknown	1.45333	2.7384	0.001991
A_95_P124607	DW004391	Unknown	not assigned.unknown	1.43667	2.70695	0.002705
A_95_P038771	BP129366	Unknown	not assigned.unknown	1.42667	2.68825	0.003384
A_95_P067680	BP136939	Unknown	not assigned.unknown	1.42667	2.68825	0.007592
A_95_P203502	EH615689	Unknown	not assigned.unknown	1.41667	2.66968	0.025362
A_95_P033694	AJ632907	Unknown	not assigned.unknown	1.40333	2.64512	0.007775
A_95_P153332	EB683631	Unknown	not assigned.unknown	1.4	2.63902	0.004517
A_95_P314273	FG167415	Unknown	not assigned.unknown	1.39667	2.63293	0.009729
A_95_P052306	BP132890	Unknown	not assigned.unknown	1.38667	2.61474	0.006788
A_95_P014066	TA15638_4097	Unknown	not assigned.unknown	1.38	2.60268	0.003778
A_95_P011541	DV999346	Unknown	not assigned.unknown	1.38	2.60268	0.004464
A_95_P024946	BP131725	Unknown	not assigned.unknown	1.37667	2.59668	0.001325
A_95_P186702	TA14183_4097	Unknown	not assigned.unknown	1.37	2.58471	0.004107
A_95_P139537	EB443313	Unknown	not assigned.unknown	1.36333	2.57279	0.007592
A_95_P118517	DV161600	Unknown	not assigned.unknown	1.36	2.56685	0.008921
A_95_P060920	BP135126	Unknown	not assigned.unknown	1.35667	2.56093	0.003412
A_95_P100153	BP535239	Unknown	not assigned.unknown	1.35	2.54912	0.005722
A_95_P158277	EH616290	Unknown	not assigned.unknown	1.34	2.53151	0.00219
A_95_P085085	BP529192	Unknown	not assigned.unknown	1.33	2.51403	0.005292
A_95_P211232	TA19565_4097	Unknown	not assigned.unknown	1.32667	2.50822	0.035859
A_95_P103017	CV016297	Unknown	not assigned.unknown	1.32333	2.50244	0.003778
A_95_P077275	BP527205	Unknown	not assigned.unknown	1.32333	2.50244	0.005366
A_95_P280803	AM829068	Unknown	not assigned.unknown	1.32	2.49666	0.004768
A_95_P095373	BP533162	Unknown	not assigned.unknown	1.32	2.49666	0.009493
A_95_P048666	BP131975	Unknown	not assigned.unknown	1.30667	2.47369	0.001273
A_95_P172535	EH665388	Unknown	not assigned.unknown	1.30667	2.47369	0.012707
A_95_P285843	FG641665	Unknown	not assigned.unknown	1.29667	2.45661	0.001806
A_95_P285233	BP135053	Unknown	not assigned.unknown	1.29667	2.45661	0.008795
A_95_P296603	FG638025	Unknown	not assigned.unknown	1.28333	2.43401	0.006436
A_95_P101093	BQ843151	Unknown	not assigned.unknown	1.28	2.42839	0.002399
A_95_P129287	EB428997	Unknown	not assigned.unknown	1.27333	2.41719	0.001794
A_95_P030776	EB437677	Unknown	not assigned.unknown	1.27333	2.41719	0.00801
A_95_P302403	FG177828	Unknown	not assigned.unknown	1.27333	2.41719	0.017921
A_95_P164202	EH623346	Unknown	not assigned.unknown	1.26333	2.4005	0.005556
A_95_P091068	TA13592_4097	Unknown	not assigned.unknown	1.26	2.39496	0.001879
A_95_P207257	EB678275	Unknown	not assigned.unknown	1.25667	2.38943	0.004561
A_95_P063030	DV159930	Unknown	not assigned.unknown	1.25333	2.38392	0.004539
A_95_P178687	EB679651	Unknown	not assigned.unknown	1.25333	2.38392	0.007687
A_95_P079000	BP527661	Unknown	not assigned.unknown	1.25	2.37841	0.013759
A_95_P272536	AM833430	Unknown	not assigned.unknown	1.24	2.36199	0.002913
A_95_P050396	BP132385	Unknown	not assigned.unknown	1.24	2.36199	0.010205
A_95_P150532	EH615299	Unknown	not assigned.unknown	1.22667	2.34026	0.034674
A_95_P084150	BP528944	Unknown	not assigned.unknown	1.22667	2.34026	0.017665
A_95_P141267	EB445036	Unknown	not assigned.unknown	1.22333	2.33486	0.00335
A_95_P146922	EB451090	Unknown	not assigned.unknown	1.22333	2.33486	0.005443
A_95_P309158	FG644881	Unknown	not assigned.unknown	1.22	2.32947	0.014005
A_95_P064400	BP136041	Unknown	not assigned.unknown	1.20667	2.30804	0.013469
A_95_P296723	FG147328	Unknown	not assigned.unknown	1.20333	2.30271	0.001945
A_95_P159612	EH617985	Unknown	not assigned.unknown	1.20333	2.30271	0.004676
A_95_P130782	EB430884	Unknown	not assigned.unknown	1.20333	2.30271	0.004941
A_95_P253124	FG635430	Unknown	not assigned.unknown	1.19333	2.2868	0.008697
A_95_P002111	AM827677	Unknown	not assigned.unknown	1.19333	2.2868	0.011709
A_95_P303998	FG167300	Unknown	not assigned.unknown	1.19333	2.2868	0.011718
A_95_P163662	EH622753	Unknown	not assigned.unknown	1.19	2.28153	0.011306
A_95_P066525	BP136626	Unknown	not assigned.unknown	1.18667	2.27626	0.002178
A_95_P297853	FG163881	Unknown	not assigned.unknown	1.18333	2.27101	0.00181
A_95_P025831	EB446783	Unknown	not assigned.unknown	1.18333	2.27101	0.002697
A_95_P028676	BP533879	Unknown	not assigned.unknown	1.18333	2.27101	0.027753
A_95_P189317	TA14763_4097	Unknown	not assigned.unknown	1.17333	2.25532	0.001643
A_95_P045911	BP131261	Unknown	not assigned.unknown	1.17333	2.25532	0.016859
A_95_P214682	TA20315_4097	Unknown	not assigned.unknown	1.17333	2.25532	0.022965
A_95_P313853	FG170266	Unknown	not assigned.unknown	1.16667	2.24492	0.00556
A_95_P129567	EB429551	Unknown	not assigned.unknown	1.16667	2.24492	0.008043
A_95_P299908	FG165999	Unknown	not assigned.unknown	1.16333	2.23974	0.006552
A_95_P193342	TA15649_4097	Unknown	not assigned.unknown	1.16333	2.23974	0.00673
A_95_P120637	DW000599	Unknown	not assigned.unknown	1.15667	2.22942	0.004521
A_95_P131572	EB431913	Unknown	not assigned.unknown	1.15667	2.22942	0.022508
A_95_P004906	EH665209	Unknown	not assigned.unknown	1.15333	2.22427	0.002471
A_95_P212437	TA19836_4097	Unknown	not assigned.unknown	1.15333	2.22427	0.006302
A_95_P123752	DW003637	Unknown	not assigned.unknown	1.15333	2.22427	0.023605
A_95_P221907	EB429111	Unknown	not assigned.unknown	1.15	2.21914	0.009075
A_95_P301498	AM811243	Unknown	not assigned.unknown	1.12	2.17347	0.005242
A_95_P133112	EB434339	Unknown	not assigned.unknown	1.11333	2.16345	0.003025
A_95_P176613	TA11663_4097	Unknown	not assigned.unknown	1.10667	2.15348	0.006881
A_95_P073185	BP526154	Unknown	not assigned.unknown	1.10667	2.15348	0.011277
A_95_P099133	BP534804	Unknown	not assigned.unknown	1.10333	2.14851	0.004693
A_95_P258011	EV849893	Unknown	not assigned.unknown	1.10333	2.14851	0.004712
A_95_P069320	BP137348	Unknown	not assigned.unknown	1.10333	2.14851	0.020875
A_95_P115452	DV157667	Unknown	not assigned.unknown	1.09667	2.1386	0.005482
A_95_P178632	TA12300_4097	Unknown	not assigned.unknown	1.09667	2.1386	0.007085
A_95_P104142	CV016866	Unknown	not assigned.unknown	1.09333	2.13366	0.002396
A_95_P001266	FG176960	Unknown	not assigned.unknown	1.09333	2.13366	0.002957
A_95_P095203	BP533075	Unknown	not assigned.unknown	1.09	2.12874	0.005562
A_95_P073455	BP526218	Unknown	not assigned.unknown	1.09	2.12874	0.020938
A_95_P213992	TA20165_4097	Unknown	not assigned.unknown	1.08667	2.12383	0.011371
A_95_P217712	EB439034	Unknown	not assigned.unknown	1.08333	2.11893	0.002697
A_95_P028966	FG637464	Unknown	not assigned.unknown	1.08333	2.11893	0.003139
A_95_P266561	FG638637	Unknown	not assigned.unknown	1.08333	2.11893	0.005799
A_95_P025746	TA19825_4097	Unknown	not assigned.unknown	1.08333	2.11893	0.008326
A_95_P062880	BP135633	Unknown	not assigned.unknown	1.07667	2.10916	0.005913
A_95_P127657	EB427216	Unknown	not assigned.unknown	1.07667	2.10916	0.010687
A_95_P140682	EB444547	Unknown	not assigned.unknown	1.07333	2.10429	0.001982
A_95_P001306	FG137063	Unknown	not assigned.unknown	1.07333	2.10429	0.003415
A_95_P251507	FG644568	Unknown	not assigned.unknown	1.07333	2.10429	0.012631
A_95_P233879	EB443636	Unknown	not assigned.unknown	1.07333	2.10429	0.012742
A_95_P278208	FG170661	Unknown	not assigned.unknown	1.07333	2.10429	0.030567
A_95_P253964	EH617127	Unknown	not assigned.unknown	1.07	2.09943	0.015768
A_95_P063140	BP135697	Unknown	not assigned.unknown	1.06667	2.09459	0.011973
A_95_P113677	CV021254	Unknown	not assigned.unknown	1.06667	2.09459	0.003499
A_95_P283638	FG146770	Unknown	not assigned.unknown	1.06333	2.08975	0.001558
A_95_P255054	EH615299	Unknown	not assigned.unknown	1.06333	2.08975	0.037115
A_95_P079650	BP527818	Unknown	not assigned.unknown	1.05333	2.07532	0.006469
A_95_P143547	EB446807	Unknown	not assigned.unknown	1.05333	2.07532	0.032582
A_95_P168486	EH664439	Unknown	not assigned.unknown	1.05	2.07053	0.003025
A_95_P004801	EH664411	Unknown	not assigned.unknown	1.05	2.07053	0.006206
A_95_P116982	DV159759	Unknown	not assigned.unknown	1.04667	2.06575	0.013562
A_95_P154337	EG649523	Unknown	not assigned.unknown	1.04333	2.06098	0.002934
A_95_P117517	DV160443	Unknown	not assigned.unknown	1.04333	2.06098	0.015675
A_95_P200247	TA17168_4097	Unknown	not assigned.unknown	1.03667	2.05148	0.00857
A_95_P030351	TC13152	Unknown	not assigned.unknown	1.03333	2.04675	0.002712
A_95_P272431	FG175369	Unknown	not assigned.unknown	1.03	2.04202	0.00473
A_95_P302408	FG640853	Unknown	not assigned.unknown	1.03	2.04202	0.013233
A_95_P029951	EB425421	Unknown	not assigned.unknown	1.03	2.04202	0.015057
A_95_P254099	FG145708	Unknown	not assigned.unknown	1.02667	2.03731	0.003605
A_95_P226839	FG645200	Unknown	not assigned.unknown	1.02667	2.03731	0.005063
A_95_P093518	BP532301	Unknown	not assigned.unknown	1.02333	2.03261	0.005311
A_95_P179267	TA12464_4097	Unknown	not assigned.unknown	1.02	2.02792	0.00923
A_95_P068100	BP137050	Unknown	not assigned.unknown	1.01667	2.02324	0.016804
A_95_P216267	TA20667_4097	Unknown	not assigned.unknown	1.01333	2.01857	0.011776
A_95_P065580	BP136369	Unknown	not assigned.unknown	1.01333	2.01857	0.029818
A_95_P110177	CV019613	Unknown	not assigned.unknown	1.01	2.01391	0.005834
A_95_P141122	EB444915	Unknown	not assigned.unknown	1.01	2.01391	0.014697
A_95_P136297	EB439998	Unknown	not assigned.unknown	1	2	0.003351
		Nucleic acid metabolism related-6
A_95_P109387	TA12024_4097	Nucleoside diphosphate kinase	nucleotide metabolism.phosphotransfer and pyrophosphatases.nucleoside diphosphate kinase	1.07333	2.10429	0.006449
A_95_P073145	EH618900	Nucleoside diphosphate kinase	nucleotide metabolism.phosphotransfer and pyrophosphatases.nucleoside diphosphate kinase	1.01333	2.01857	0.005031
A_95_P177622	TA12024_4097	Nucleoside diphosphate kinase	nucleotide metabolism.phosphotransfer and pyrophosphatases.nucleoside diphosphate kinase	1.20333	2.30271	0.003881
A_95_P112927	EH618900	Nucleoside diphosphate kinase 1	nucleotide metabolism.phosphotransfer and pyrophosphatases.nucleoside diphosphate kinase	1.09667	2.1386	0.003351
A_95_P254779	EH616966	Hydrolase	nucleotide metabolism.salvage.NUDIX hydrolases	1.2	2.2974	0.001066
A_95_P122227	DW002263	Purin 7	nucleotide metabolism.synthesis.purine.SAICAR synthetase	1.16333	2.23974	0.009723
		Protein synthesis, degradation and amino acid metabolism related-197
A_95_P006476	TA19814_4097	Threonyl-tRNA synthetase	protein.aa activation	1.48	2.78949	0.001951
A_95_P221137	FG634231	Cysteine proteinase	protein.degradation.cysteine protease	1.00333	2.00463	0.033553
A_95_P217397	TA20923_4097	Phosphatidylinositol 3- and 4-kinase	protein.degradation.ubiquitin	4.79333	27.7292	0.000246
A_95_P190922	TA15117_4097	Ubiquitin-associated	protein.degradation.ubiquitin	1.07333	2.10429	0.002617
A_95_P013721	TA15116_4097	Ubiquitin-associated	protein.degradation.ubiquitin	1.85667	3.6217	0.000246
A_95_P156932	EB680094	Ubiquitin-associated	protein.degradation.ubiquitin	1.01	2.01391	0.006536
A_95_P227194	EB680094	Ubiquitin-associated	protein.degradation.ubiquitin	1	2	0.004636
A_95_P200652	EB444504	Ubiquitin extension ligase 5	protein.degradation.ubiquitin.E3.HECT	1.11333	2.16345	0.014838
A_95_P191547	TA15261_4097	COP1-interacting protein 8	protein.degradation.ubiquitin.E3.RING	1.02667	2.03731	0.012797
A_95_P163357	EH622392	Ubiquitin extension protein 1	protein.degradation.ubiquitin.ubiquitin	1.17	2.25012	0.003409
A_95_P014471	TA12066_4097	Ubiquitin extension protein 1	protein.degradation.ubiquitin.ubiquitin	1.13667	2.19872	0.004233
A_95_P244737	EB678306	Ubiquitin extension protein 1	protein.degradation.ubiquitin.ubiquitin	1.12	2.17347	0.005807
A_95_P122147	DW002185	Ubiquitin extension protein 1	protein.degradation.ubiquitin.ubiquitin	1.03667	2.05148	0.002705
A_95_P260101	DW002031	Chaperonin 10	protein.folding	1.18	2.26577	0.007679
A_95_P016176	DV158991	Chaperonin 20	protein.folding	1.13333	2.19365	0.011459
A_95_P003616	EB434108	Chaperonin 10	protein.postranslational modification	1.33	2.51403	0.008993
A_95_P240074	Z93768	Phosphatase	protein.postranslational modification	1.28	2.42839	0.002618
A_95_P176512	Z93768	Phosphatase	protein.postranslational modification	1.19	2.28153	0.003223
A_95_P220382	TA21595_4097	Protein phosphatase	protein.postranslational modification	2.39667	5.26585	0.002717
A_95_P124572	DW004363	Protein phosphatase 2C	protein.postranslational modification	1.12667	2.18354	0.002178
A_95_P178332	TA12218_4097	Elongation factor 2	protein.synthesis.elongation	1.25333	2.38392	0.005345
A_95_P005186	FG639256	Eukaryotic elongation factor 5A-3	protein.synthesis.initiation	1.03667	2.05148	0.003989
A_95_P105072	CV017286	60S ribosomal protein L39	protein.synthesis.ribosomal protein	1.28667	2.43964	0.001477
A_95_P028281	TA13592_4097	60S ribosomal protein L41	protein.synthesis.ribosomal protein	1.28667	2.43964	0.001643
A_95_P003306	TA13593_4097	60S ribosomal protein L41	protein.synthesis.ribosomal protein	1.22	2.32947	0.002207
A_95_P184022	TA13594_4097	60S ribosomal protein L41	protein.synthesis.ribosomal protein	1.07333	2.10429	0.00264
A_95_P003661	TA13102_4097	60S ribosomal protein L41	protein.synthesis.ribosomal protein	1.03333	2.04675	0.0088
A_95_P033684	EB677750	40S ribosomal protein S10	protein.synthesis.ribosomal protein.eukaryotic.40S subunit.S10	1.06	2.08493	0.004941
A_95_P164657	EH623919	40S ribosomal protein S10	protein.synthesis.ribosomal protein.eukaryotic.40S subunit.S10	1.29	2.44528	0.001647
A_95_P181757	DV159293	40S ribosomal protein	protein.synthesis.ribosomal protein.eukaryotic.40S subunit.S12	1.35667	2.56093	0.004929
A_95_P005976	TA13055_4097	40S ribosomal protein S12	protein.synthesis.ribosomal protein.eukaryotic.40S subunit.S12	1.33	2.51403	0.005426
A_95_P096923	TA13055_4097	40S ribosomal protein S12	protein.synthesis.ribosomal protein.eukaryotic.40S subunit.S12	1.22	2.32947	0.003913
A_95_P107207	DV159293	40S ribosomal protein S12	protein.synthesis.ribosomal protein.eukaryotic.40S subunit.S12	1.18333	2.27101	0.004291
A_95_P021461	TA14285_4097	40S ribosomal protein S14	protein.synthesis.ribosomal protein.eukaryotic.40S subunit.S14	1.14333	2.20891	0.006439
A_95_P248272	CV019510	40S ribosomal protein S14	protein.synthesis.ribosomal protein.eukaryotic.40S subunit.S14	1.08	2.11404	0.004355
A_95_P244722	EB428586	40S ribosomal protein S15	protein.synthesis.ribosomal protein.eukaryotic.40S subunit.S15	1.28333	2.43401	0.001958
A_95_P273841	EH623634	40S ribosomal protein S15	protein.synthesis.ribosomal protein.eukaryotic.40S subunit.S15	1.21333	2.31873	0.001421
A_95_P105577	EB446038	40S ribosomal protein S15	protein.synthesis.ribosomal protein.eukaryotic.40S subunit.S15	1.06333	2.08975	0.004355
A_95_P180477	TA12753_4097	40S ribosomal protein S15	protein.synthesis.ribosomal protein.eukaryotic.40S subunit.S15	1.15	2.21914	0.002053
A_95_P221867	TA21910_4097	40S ribosomal protein	protein.synthesis.ribosomal protein.eukaryotic.40S subunit.S17	1.56667	2.9622	0.003243
A_95_P182382	TA13201_4097	40S ribosomal protein S17	protein.synthesis.ribosomal protein.eukaryotic.40S subunit.S17	1.05667	2.08012	0.007176
A_95_P148247	TA12311_4097	40S ribosomal protein S19	protein.synthesis.ribosomal protein.eukaryotic.40S subunit.S19	1.08667	2.12383	0.007373
A_95_P103827	TA12309_4097	40S ribosomal protein S19	protein.synthesis.ribosomal protein.eukaryotic.40S subunit.S19	1.06667	2.09459	0.006258
A_95_P014046	TA12310_4097	40S ribosomal protein S19	protein.synthesis.ribosomal protein.eukaryotic.40S subunit.S19	1.01667	2.02324	0.005425
A_95_P011001	TA15296_4097	40S ribosomal protein S2	protein.synthesis.ribosomal protein.eukaryotic.40S subunit.S2	1.05333	2.07532	0.008348
A_95_P000981	EH624474	40S ribosomal protein	protein.synthesis.ribosomal protein.eukaryotic.40S subunit.S20	1.08	2.11404	0.003363
A_95_P239469	EH619964	40S ribosomal protein	protein.synthesis.ribosomal protein.eukaryotic.40S subunit.S20	1.91667	3.7755	0.001066
A_95_P003476	FG641760	40S ribosomal protein	protein.synthesis.ribosomal protein.eukaryotic.40S subunit.S20	1.37667	2.59668	0.002847
A_95_P019946	TA13616_4097	40S ribosomal protein S20	protein.synthesis.ribosomal protein.eukaryotic.40S subunit.S20	1.30333	2.46798	0.004531
A_95_P104487	TA13616_4097	40S ribosomal protein S20	protein.synthesis.ribosomal protein.eukaryotic.40S subunit.S20	1.18667	2.27626	0.003886
A_95_P198512	FG642795	40S ribosomal protein S20	protein.synthesis.ribosomal protein.eukaryotic.40S subunit.S20	1.20333	2.30271	0.005674
A_95_P308618	FG643038	Unknown	protein.synthesis.ribosomal protein.eukaryotic.40S subunit.S21	1.17333	2.25532	0.001991
A_95_P181082	TA12894_4097	40S ribosomal protein S21-2	protein.synthesis.ribosomal protein.eukaryotic.40S subunit.S21	1.03	2.04202	0.0024
A_95_P000801	EH619079	40S ribosomal protein S23	protein.synthesis.ribosomal protein.eukaryotic.40S subunit.S23	1.02333	2.03261	0.006293
A_95_P186452	TA14131_4097	40S ribosomal protein S24	protein.synthesis.ribosomal protein.eukaryotic.40S subunit.S24	1.08667	2.12383	0.013715
A_95_P178657	TA12305_4097	40S ribosomal protein S24	protein.synthesis.ribosomal protein.eukaryotic.40S subunit.S24	1.01667	2.02324	0.003568
A_95_P000956	FG638038	40S ribosomal protein S25	protein.synthesis.ribosomal protein.eukaryotic.40S subunit.S25	1.00667	2.00926	0.00781
A_95_P188067	FG639309	40S ribosomal protein S26	protein.synthesis.ribosomal protein.eukaryotic.40S subunit.S26	1.04333	2.06098	0.00377
A_95_P102642	TA12506_4097	40S ribosomal protein S27	protein.synthesis.ribosomal protein.eukaryotic.40S subunit.S27	1.33333	2.51984	0.001019
A_95_P021521	TA12506_4097	40S ribosomal protein S27	protein.synthesis.ribosomal protein.eukaryotic.40S subunit.S27	1.27667	2.42279	0.002246
A_95_P020571	TA12507_4097	Ribosomal proteinS27	protein.synthesis.ribosomal protein.eukaryotic.40S subunit.S27	1.15667	2.22942	0.002182
A_95_P258546	EB443144	40S ribosomal protein S3	protein.synthesis.ribosomal protein.eukaryotic.40S subunit.S3	1.25333	2.38392	0.00402
A_95_P258586	DV157767	40S ribosomal protein S3	protein.synthesis.ribosomal protein.eukaryotic.40S subunit.S3	1.2	2.2974	0.003778
A_95_P178282	TA12203_4097	40S ribosomal protein S3	protein.synthesis.ribosomal protein.eukaryotic.40S subunit.S3	1.15667	2.22942	0.005759
A_95_P008121	DV157767	40S ribosomal protein S3	protein.synthesis.ribosomal protein.eukaryotic.40S subunit.S3	1.18667	2.27626	0.006645
A_95_P020091	DV159846	40S ribosomal protein S3	protein.synthesis.ribosomal protein.eukaryotic.40S subunit.S3	1.04	2.05623	0.00273
A_95_P117032	DV159832	40S ribosomal protein S3A	protein.synthesis.ribosomal protein.eukaryotic.40S subunit.S3A	1.22333	2.33486	0.002135
A_95_P258201	DV159155	40S ribosomal protein S3A	protein.synthesis.ribosomal protein.eukaryotic.40S subunit.S3A	1.13333	2.19365	0.006345
A_95_P012756	TA11902_4097	40S ribosomal protein S3A	protein.synthesis.ribosomal protein.eukaryotic.40S subunit.S3A	1.01667	2.02324	0.008798
A_95_P115822	DV159155	40S ribosomal protein S3A	protein.synthesis.ribosomal protein.eukaryotic.40S subunit.S3A	1.12	2.17347	0.006512
A_95_P026241	TA13535_4097	40S ribosomal protein S4	protein.synthesis.ribosomal protein.eukaryotic.40S subunit.S4	1.31667	2.4909	0.004984
A_95_P258653	EB443108	40S ribosomal protein S4	protein.synthesis.ribosomal protein.eukaryotic.40S subunit.S4	1.28	2.42839	0.001518
A_95_P259226	EB447591	40S ribosomal protein S4	protein.synthesis.ribosomal protein.eukaryotic.40S subunit.S4	1.06667	2.09459	0.009565
A_95_P000466	TA12129_4097	40S ribosomal protein S4	protein.synthesis.ribosomal protein.eukaryotic.40S subunit.S4	1.02667	2.03731	0.00279
A_95_P113422	TA13535_4097	40S ribosomal protein S4	protein.synthesis.ribosomal protein.eukaryotic.40S subunit.S4	1.02333	2.03261	0.010065
A_95_P011466	TA15775_4097	40S ribosomal protein S4	protein.synthesis.ribosomal protein.eukaryotic.40S subunit.S4	1.21333	2.31873	0.004266
A_95_P008756	DV158570	40S ribosomal protein S8	protein.synthesis.ribosomal protein.eukaryotic.40S subunit.S8	2.07333	4.20858	0.000646
A_95_P178212	DV158570	40S ribosomal protein S8	protein.synthesis.ribosomal protein.eukaryotic.40S subunit.S8	1.26333	2.4005	0.002634
A_95_P205212	TA18231_4097	40S ribosomal protein S8	protein.synthesis.ribosomal protein.eukaryotic.40S subunit.S8	1.08333	2.11893	0.002934
A_95_P187092	TA14270_4097	40S ribosomal protein S8	protein.synthesis.ribosomal protein.eukaryotic.40S subunit.S8	1.03667	2.05148	0.006107
A_95_P157032	EH615086	40S ribosomal protein S8	protein.synthesis.ribosomal protein.eukaryotic.40S subunit.S8	1.17	2.25012	0.005032
A_95_P135727	EB439252	40S ribosomal protein SA	protein.synthesis.ribosomal protein.eukaryotic.40S subunit.SA	1.05	2.07053	0.011298
A_95_P027731	EB428593	60S ribosomal protein L10	protein.synthesis.ribosomal protein.eukaryotic.60S subunit.L10	1.26	2.39496	0.005311
A_95_P177692	EB428593	60S ribosomal protein L10	protein.synthesis.ribosomal protein.eukaryotic.60S subunit.L10	1.19333	2.2868	0.009398
A_95_P003941	FG636708	60S ribosomal protein	protein.synthesis.ribosomal protein.eukaryotic.60S subunit.L10A	1.01333	2.01857	0.007928
A_95_P012476	TA13493_4097	60S acidic ribosomal protein P2A	protein.synthesis.ribosomal protein.eukaryotic.60S subunit.L11	1.10667	2.15348	0.008543
A_95_P250592	EB439564	60S ribosomal protein L11	protein.synthesis.ribosomal protein.eukaryotic.60S subunit.L11	1.17667	2.26054	0.001991
A_95_P009381	DV157785	60S ribosomal protein L11	protein.synthesis.ribosomal protein.eukaryotic.60S subunit.L11	1.13	2.18859	0.001359
A_95_P189342	TA14769_4097	60S ribosomal protein L11	protein.synthesis.ribosomal protein.eukaryotic.60S subunit.L11	1.08667	2.12383	0.008028
A_95_P005026	FG167674	60S ribosomal protein L11	protein.synthesis.ribosomal protein.eukaryotic.60S subunit.L13	1.07	2.09943	0.002267
A_95_P029511	TA12522_4097	60S ribosomal protein L13	protein.synthesis.ribosomal protein.eukaryotic.60S subunit.L13	1.01	2.01391	0.024494
A_95_P017631	TA12941_4097	60S ribosomal protein L13A	protein.synthesis.ribosomal protein.eukaryotic.60S subunit.L13A	1.03333	2.04675	0.010633
A_95_P090218	BP530864	60S ribosomal protein L34	protein.synthesis.ribosomal protein.eukaryotic.60S subunit.L13A	1.22667	2.34026	0.007176
A_95_P005811	TA12644_4097	60S ribosomal protein	protein.synthesis.ribosomal protein.eukaryotic.60S subunit.L14	1.43667	2.70695	0.00272
A_95_P019991	BP134166	60S ribosomal protein	protein.synthesis.ribosomal protein.eukaryotic.60S subunit.L14	1.38667	2.61474	0.003664
A_95_P148797	TA13527_4097	60S ribosomal protein L14	protein.synthesis.ribosomal protein.eukaryotic.60S subunit.L14	1.00333	2.00463	0.006643
A_95_P184737	DW000115	60S ribosomal protein L15	protein.synthesis.ribosomal protein.eukaryotic.60S subunit.L15	1.07667	2.10916	0.012576
A_95_P101013	DV160879	60S ribosomal protein L15	protein.synthesis.ribosomal protein.eukaryotic.60S subunit.L15	1.07333	2.10429	0.008108
A_95_P234649	DV160879	60S ribosomal protein L15	protein.synthesis.ribosomal protein.eukaryotic.60S subunit.L15	1.07	2.09943	0.007072
A_95_P100913	DV160879	60S ribosomal protein L15	protein.synthesis.ribosomal protein.eukaryotic.60S subunit.L15	1.06667	2.09459	0.005364
A_95_P178422	DV160879	60S ribosomal protein L15	protein.synthesis.ribosomal protein.eukaryotic.60S subunit.L15	1.04667	2.06575	0.007886
A_95_P228219	DW000115	60S ribosomal protein L15	protein.synthesis.ribosomal protein.eukaryotic.60S subunit.L15	1.02667	2.03731	0.01276
A_95_P258381	DV157680	60S ribosomal protein L15	protein.synthesis.ribosomal protein.eukaryotic.60S subunit.L15	1.02	2.02792	0.00335
A_95_P010561	TA12867_4097	60S ribosomal protein L15	protein.synthesis.ribosomal protein.eukaryotic.60S subunit.L15	1.02	2.02792	0.015301
A_95_P185102	DV160846	60S ribosomal protein	protein.synthesis.ribosomal protein.eukaryotic.60S subunit.L17	1.37667	2.59668	0.010869
A_95_P222492	DV160171	60S ribosomal protein L17	protein.synthesis.ribosomal protein.eukaryotic.60S subunit.L17	1.23667	2.35653	0.012712
A_95_P074115	BP526387	60S ribosomal protein L17	protein.synthesis.ribosomal protein.eukaryotic.60S subunit.L17	1.17	2.25012	0.01172
A_95_P115917	DV158976	60S ribosomal protein L17	protein.synthesis.ribosomal protein.eukaryotic.60S subunit.L17	1.06667	2.09459	0.011216
A_95_P013936	TA13843_4097	60S ribosomal protein L17	protein.synthesis.ribosomal protein.eukaryotic.60S subunit.L17	1.03667	2.05148	0.021501
A_95_P101003	EB426489	60S ribosomal protein L18	protein.synthesis.ribosomal protein.eukaryotic.60S subunit.L18	1.12333	2.1785	0.007072
A_95_P088858	TA12020_4097	Ribosomal protein L18	protein.synthesis.ribosomal protein.eukaryotic.60S subunit.L18	1.06	2.08493	0.003009
A_95_P102672	TA12018_4097	Ribosomal protein L18	protein.synthesis.ribosomal protein.eukaryotic.60S subunit.L18	1.04	2.05623	0.003073
A_95_P014306	TA12020_4097	Ribosomal proteinL18	protein.synthesis.ribosomal protein.eukaryotic.60S subunit.L18	1.00333	2.00463	0.004502
A_95_P009891	TA11947_4097	60S ribosomal protein L19	protein.synthesis.ribosomal protein.eukaryotic.60S subunit.L19	1.30333	2.46798	0.004368
A_95_P145772	TA11948_4097	60S ribosomal protein L19	protein.synthesis.ribosomal protein.eukaryotic.60S subunit.L19	1.30333	2.46798	0.006244
A_95_P010411	TA11948_4097	60S ribosomal protein L19	protein.synthesis.ribosomal protein.eukaryotic.60S subunit.L19	1.29333	2.45094	0.005607
A_95_P011841	BP533692	Ribosomal protein L19	protein.synthesis.ribosomal protein.eukaryotic.60S subunit.L19	1.15333	2.22427	0.00279
A_95_P039386	BP129533	Ribosomal protein L2	protein.synthesis.ribosomal protein.eukaryotic.60S subunit.L20	1.71667	3.28676	0.009418
A_95_P101503	CN498848	60S ribosomal protein	protein.synthesis.ribosomal protein.eukaryotic.60S subunit.L21	1.63667	3.10947	0.01276
A_95_P187842	AM837901	60S ribosomal protein L21	protein.synthesis.ribosomal protein.eukaryotic.60S subunit.L21	1.15333	2.22427	0.00466
A_95_P034324	TA13389_4097	60S ribosomal protein L21	protein.synthesis.ribosomal protein.eukaryotic.60S subunit.L21	1.09667	2.1386	0.003409
A_95_P028391	EH622574	60S ribosomal protein L21	protein.synthesis.ribosomal protein.eukaryotic.60S subunit.L21	1.01	2.01391	0.006034
A_95_P183882	TA13557_4097	60S ribosomal protein L22-2	protein.synthesis.ribosomal protein.eukaryotic.60S subunit.L22	1.04	2.05623	0.008034
A_95_P028261	TA13558_4097	60S ribosomal protein L22-2	protein.synthesis.ribosomal protein.eukaryotic.60S subunit.L23	1.00667	2.00926	0.00955
A_95_P112367	EB437303	60S ribosomal protein L23	protein.synthesis.ribosomal protein.eukaryotic.60S subunit.L23	1.04	2.05623	0.006646
A_95_P179042	TA12415_4097	Ribosomal protein	protein.synthesis.ribosomal protein.eukaryotic.60S subunit.L23	1.03333	2.04675	0.007333
A_95_P207632	DV157967	Ribosomal protein L23AA	protein.synthesis.ribosomal protein.eukaryotic.60S subunit.L23A	1.13333	2.19365	0.006086
A_95_P141157	DV157749	Ribosomal protein L24	protein.synthesis.ribosomal protein.eukaryotic.60S subunit.L24	1.41667	2.66968	0.003268
A_95_P011661	EB678791	Ribosomal protein L24	protein.synthesis.ribosomal protein.eukaryotic.60S subunit.L24	1.06667	2.09459	0.00279
A_95_P258276	EH618193	Ribosomal protein L24	protein.synthesis.ribosomal protein.eukaryotic.60S subunit.L24	1.02667	2.03731	0.004507
A_95_P258156	EB678791	Ribosomal protein L24	protein.synthesis.ribosomal protein.eukaryotic.60S subunit.L24	1.02333	2.03261	0.004712
A_95_P019196	TC8507	Ribosomal protein L41	protein.synthesis.ribosomal protein.eukaryotic.60S subunit.L25	1.00333	2.00463	0.005919
A_95_P182992	TA13352_4097	60S ribosomal protein L26	protein.synthesis.ribosomal protein.eukaryotic.60S subunit.L26	1.03333	2.04675	0.006027
A_95_P202597	TA17670_4097	60S ribosomal protein L28	protein.synthesis.ribosomal protein.eukaryotic.60S subunit.L28	1.22667	2.34026	0.01028
A_95_P179057	TA12418_4097	60S ribosomal protein L3	protein.synthesis.ribosomal protein.eukaryotic.60S subunit.L3	1.00667	2.00926	0.024584
A_95_P243467	FG643614	60S ribosomal protein L30	protein.synthesis.ribosomal protein.eukaryotic.60S subunit.L30	1.16	2.23457	0.003884
A_95_P225087	DV161940	60S ribosomal protein L30	protein.synthesis.ribosomal protein.eukaryotic.60S subunit.L30	1.08333	2.11893	0.002182
A_95_P018341	DV159141	60S ribosomal protein L30	protein.synthesis.ribosomal protein.eukaryotic.60S subunit.L30	1.03667	2.05148	0.007427
A_95_P142402	DV161940	60S ribosomal protein L30	protein.synthesis.ribosomal protein.eukaryotic.60S subunit.L30	1.02333	2.03261	0.002705
A_95_P111852	DV159141	60S ribosomal protein L30	protein.synthesis.ribosomal protein.eukaryotic.60S subunit.L30	1.00333	2.00463	0.012582
A_95_P183317	TA13431_4097	60S ribosomal protein L34	protein.synthesis.ribosomal protein.eukaryotic.60S subunit.L34	1.23667	2.35653	0.003073
A_95_P100958	TA13431_4097	60S ribosomal protein L34	protein.synthesis.ribosomal protein.eukaryotic.60S subunit.L34	1.09	2.12874	0.005556
A_95_P001136	FG137226	60S ribosomal protein L34	protein.synthesis.ribosomal protein.eukaryotic.60S subunit.L34	1.07333	2.10429	0.000451
A_95_P000886	L27089	60S ribosomal protein L34	protein.synthesis.ribosomal protein.eukaryotic.60S subunit.L34	1.01	2.01391	0.008181
A_95_P201587	TA17457_4097	60S ribosomal protein L35	protein.synthesis.ribosomal protein.eukaryotic.60S subunit.L35	1.14333	2.20891	0.001325
A_95_P021411	TA21905_4097	60S ribosomal protein L35	protein.synthesis.ribosomal protein.eukaryotic.60S subunit.L35	1.22333	2.33486	0.009573
A_95_P002711	EH621391	60S ribosomal protein L35a	protein.synthesis.ribosomal protein.eukaryotic.60S subunit.L35A	1.13667	2.19872	0.001991
A_95_P107547	EH621391	60S ribosomal protein L35a	protein.synthesis.ribosomal protein.eukaryotic.60S subunit.L35A	1.09333	2.13366	0.001643
A_95_P104522	CV017053	60S ribosomal protein L36	protein.synthesis.ribosomal protein.eukaryotic.60S subunit.L36	1.11333	2.16345	0.003174
A_95_P019026	TA13020_4097	60S ribosomal protein L37	protein.synthesis.ribosomal protein.eukaryotic.60S subunit.L37	1.13333	2.19365	0.00416
A_95_P020551	TA16631_4097	60S ribosomal protein L37	protein.synthesis.ribosomal protein.eukaryotic.60S subunit.L37	1.00333	2.00463	0.006899
A_95_P002706	TA14555_4097	60S ribosomal protein L37	protein.synthesis.ribosomal protein.eukaryotic.60S subunit.L37	1.11667	2.16845	0.002234
A_95_P001256	FG638255	60S ribosomal protein L11	protein.synthesis.ribosomal protein.eukaryotic.60S subunit.L37A	1.17333	2.25532	0.001991
A_95_P020706	TA13846_4097	60S ribosomal protein L37a	protein.synthesis.ribosomal protein.eukaryotic.60S subunit.L37A	1.14	2.20381	0.007775
A_95_P006546	FG638255	60S ribosomal protein L37a	protein.synthesis.ribosomal protein.eukaryotic.60S subunit.L37A	1.12667	2.18354	0.002489
A_95_P185122	TA13846_4097	60S ribosomal protein L37a	protein.synthesis.ribosomal protein.eukaryotic.60S subunit.L37A	1.05333	2.07532	0.007592
A_95_P190097	FG635177	60S ribosomal protein L37a	protein.synthesis.ribosomal protein.eukaryotic.60S subunit.L37A	1.03333	2.04675	0.004338
A_95_P022556	AM812473	60S ribosomal protein	protein.synthesis.ribosomal protein.eukaryotic.60S subunit.L38	1.36333	2.57279	0.006264
A_95_P176842	TA11803_4097	60S ribosomal protein L37	protein.synthesis.ribosomal protein.eukaryotic.60S subunit.L38	1.11667	2.16845	0.002466
A_95_P109767	CV019440	60S ribosomal protein L38	protein.synthesis.ribosomal protein.eukaryotic.60S subunit.L38	1.25333	2.38392	0.002932
A_95_P023431	TA14313_4097	60S ribosomal protein L38	protein.synthesis.ribosomal protein.eukaryotic.60S subunit.L38	1.22333	2.33486	0.002705
A_95_P187297	TA14313_4097	60S ribosomal protein L38	protein.synthesis.ribosomal protein.eukaryotic.60S subunit.L38	1.30667	2.47369	0.003098
A_95_P000746	DW001607	60S ribosomal protein L36a/L44	protein.synthesis.ribosomal protein.eukaryotic.60S subunit.L44	1.12	2.17347	0.010205
A_95_P104237	TA12974_4097	60S ribosomal protein L36a/L44	protein.synthesis.ribosomal protein.eukaryotic.60S subunit.L44	1.04333	2.06098	0.002712
A_95_P011701	TA13554_4097	Ribosomal protein L5	protein.synthesis.ribosomal protein.eukaryotic.60S subunit.L5	1.22333	2.33486	0.002687
A_95_P272531	EB450737	60S ribosomal protein L6	protein.synthesis.ribosomal protein.eukaryotic.60S subunit.L6	1.41	2.65737	0.004014
A_95_P008721	TC4415	60S ribosomal protein L6	protein.synthesis.ribosomal protein.eukaryotic.60S subunit.L6	1.11333	2.16345	0.005285
A_95_P237019	DW001784	60S ribosomal protein L7	protein.synthesis.ribosomal protein.eukaryotic.60S subunit.L7	1.09333	2.13366	0.015257
A_95_P183797	DV157991	60S ribosomal protein L7	protein.synthesis.ribosomal protein.eukaryotic.60S subunit.L7	1.13333	2.19365	0.005569
A_95_P018266	DW002439	Ribosomal protein L7Ae	protein.synthesis.ribosomal protein.eukaryotic.60S subunit.L7/L30/S12	1.1	2.14355	0.003104
A_95_P022451	X62500	60S ribosomal protein L8	protein.synthesis.ribosomal protein.eukaryotic.60S subunit.L8	1.11333	2.16345	0.007248
A_95_P092848	BP532013	60S ribosomal protein L8	protein.synthesis.ribosomal protein.eukaryotic.60S subunit.L8	1.08333	2.11893	0.003037
A_95_P102577	TA11943_4097	60S ribosomal protein L9	protein.synthesis.ribosomal protein.eukaryotic.60S subunit.L9	1.13667	2.19872	0.003388
A_95_P147842	EB643469	60s acidic ribosomal protein	protein.synthesis.ribosomal protein.eukaryotic.60S subunit.P1	4.53667	23.2099	0.001647
A_95_P103138	EH613615	60S acidic ribosomal protein P1	protein.synthesis.ribosomal protein.eukaryotic.60S subunit.P1	1.29667	2.45661	0.002758
A_95_P000946	EH613615	60S acidic ribosomal protein P1	protein.synthesis.ribosomal protein.eukaryotic.60S subunit.P1	1.18	2.26577	0.004422
A_95_P248552	DW002693	60S acidic ribosomal protein P1	protein.synthesis.ribosomal protein.eukaryotic.60S subunit.P1	1.05333	2.07532	0.002687
A_95_P022071	TA15667_4097	60S acidic ribosomal protein P1	protein.synthesis.ribosomal protein.eukaryotic.60S subunit.P1	1.29	2.44528	0.002283
A_95_P177117	TA11882_4097	60S acidic ribosomal protein P2A	protein.synthesis.ribosomal protein.eukaryotic.60S subunit.P2	1.18	2.26577	0.002831
A_95_P005926	FG639375	60S acidic ribosomal protein P2A	protein.synthesis.ribosomal protein.eukaryotic.60S subunit.P2	1.18	2.26577	0.003913
A_95_P028026	TA11882_4097	60S acidic ribosomal protein P2A	protein.synthesis.ribosomal protein.eukaryotic.60S subunit.P2	1.15	2.21914	0.002965
A_95_P123972	FG645200	60S acidic ribosomal protein P2A	protein.synthesis.ribosomal protein.eukaryotic.60S subunit.P2	1.11	2.15846	0.006952
A_95_P107222	CV018266	60s acidic ribosomal protein	protein.synthesis.ribosomal protein.eukaryotic.60S subunit.unknown	1.3	2.46229	0.004037
A_95_P020171	TC8913	60s acidic ribosomal protein	protein.synthesis.ribosomal protein.eukaryotic.60S subunit.unknown	1.10333	2.14851	0.002434
A_95_P204212	TA18018_4097	60S acidic ribosomal protein P2A	protein.synthesis.ribosomal protein.eukaryotic.60S subunit.unknown	1.3	2.46229	0.004964
A_95_P006451	FG641665	Unknown	protein.synthesis.ribosomal protein.eukaryotic.60S subunit.unknown	1.19667	2.29209	0.002283
A_95_P183107	TA13384_4097	Ribosomal protein	protein.synthesis.ribosomal protein.prokaryotic.unknown organellar.unknown	1.60667	3.04547	0.005381
A_95_P114507	CV021641	Ribosomal protein	protein.synthesis.ribosomal protein.prokaryotic.unknown organellar.unknown	1.55667	2.94173	0.006899
A_95_P018101	DV157502	Ribosomal protein L7	protein.synthesis.ribosomal protein.prokaryotic.unknown organellar.unknown	1.15667	2.22942	0.00787
A_95_P019881	TA13383_4097	Ribosomal protein L7Ae	protein.synthesis.ribosomal protein.prokaryotic.unknown organellar.unknown	1.11333	2.16345	0.008491
A_95_P003916	AM813475	Unknown	protein.synthesis.ribosomal protein.unknown.large subunit.L39	1.01333	2.01857	0.001794
A_95_P293393	FG640186	ABI five binding protein 3	protein.targeting.nucleus	1.32333	2.50244	0.004885
A_95_P032156	EB433693	ABI five binding protein 3	protein.targeting.nucleus	1.27	2.41162	0.012376
A_95_P283429	AY639146	Osmotic stress-responsive proline dehydrogenase	amino acid metabolism.degradation.glutamate family.proline	1.81	3.50642	0.036487
A_95_P006866	NP916855	Osmotic stress-responsive proline dehydrogenase	amino acid metabolism.degradation.glutamate family.proline	1.75333	3.37137	0.017613
A_95_P193007	DW000657	4-alpha-hydroxytetrahydrobiopterin dehydratase	amainco acid degradation related	1.45667	2.74473	0.002053
A_95_P029256	TA19404_4097	Ubiquitin-protein ligase	Protein related	1.20333	2.30271	0.009406
		Oxidoreductases/ROS related-8
A_95_P011416	TA12493_4097	GDP-mannose 3,5-epimerase	redox.ascorbate and glutathione.ascorbate.GME	1.22333	2.33486	0.004676
A_95_P179377	TA12492_4097	GDP-mannose 3,5-epimerase	redox.ascorbate and glutathione.ascorbate.GME	1.06667	2.09459	0.003658
A_95_P203917	TA17956_4097	Disulfide oxidoreductase	redox.glutaredoxins	1.63333	3.10229	0.006665
A_95_P088473	BP530081	Thioredoxin H-type 9	redox.thioredoxin	2.10333	4.29701	0.005425
A_95_P018756	TC8343	Nitric-oxide reductase	oxidoreductase related	1.93	3.81055	0.001831
A_95_P186752	TA14193_4097	Oxidoreductase	misc.oxidases - copper, flavone etc.	1.29	2.44528	0.004558
A_95_P016811	TA14193_4097	Oxidoreductase	misc.oxidases - copper, flavone etc.	1.25333	2.38392	0.007418
A_95_P031616	CV507131	Oxidoreductase	misc.oxidases - copper, flavone etc.	1.14667	2.21402	0.004941
		RNA processing and binding related-13
A_95_P012571	AB207972	Fibrillarin 2	RNA.processing	1.00667	2.00926	0.022144
A_95_P072565	BP525997	Ribonuclease III	RNA.processing.degradation dicer	3.25333	9.53566	0.000379
A_95_P217927	EB438730	Ribonuclease III	RNA.processing.degradation dicer	3.10667	8.6139	0.000246
A_95_P046006	EB438730	Ribonuclease III	RNA.processing.degradation dicer	2.72333	6.60397	0.000556
A_95_P156737	EH614763	RNase P subunit p30	RNA.processing.ribonucleases	1.12333	2.1785	0.015434
A_95_P022061	EB426325	Maturase	RNA.processing.splicing	1.34667	2.54324	0.015134
A_95_P260261	BP128462	Maturase K	RNA.processing.splicing	1.03667	2.05148	0.007072
A_95_P124142	DW003991	Argonaute 2 protein	RNA.regulation of transcription.Argonaute	1.73667	3.33264	0.000624
A_95_P019716	EB447088	Ribonucleoprotein	RNA.RNA binding	1.07667	2.10916	0.002035
A_95_P143897	EB447088	Ribonucleoprotein	RNA.RNA binding	1.00333	2.00463	0.002687
A_95_P046466	BP131405	Nuclease	RNA binding related	1.74667	3.35582	0.004367
A_95_P098228	BP534377	Ribonuclease III	RNA regulation related	2.6	6.06287	0.000379
A_95_P063080	BP135684	Ribonucleoprotein	RNA binding related	1.03667	2.05148	0.003568
		Transcription factor related-11
A_95_P050491	BP132409	Helix-loop-helix (bHLH) family protein	RNA.regulation of transcription.bHLH,Basic Helix-Loop-Helix family	1.74667	3.35582	0.007361
A_95_P120412	DW000313	Transcription factor	RNA.regulation of transcription.C2C2(Zn) GATA transcription factor family	1.4	2.63902	0.007254
A_95_P268266	EB681645	Zinc finger family protein	RNA.regulation of transcription.C2C2(Zn) GATA transcription factor family	1.33333	2.51984	0.007176
A_95_P191007	TA15136_4097	Transcription factor	RNA.regulation of transcription.MADS box transcription factor family	2.48	5.57897	0.006208
A_95_P143117	EB446459	MADS-box transcription factor FBP29	RNA.regulation of transcription.MADS box transcription factor family	1.17	2.25012	0.016721
A_95_P196562	TA16366_4097	DNA binding protei	RNA.regulation of transcription.MYB-related transcription factor family	1.60333	3.03845	0.009878
A_95_P150797	EB424613	MYB transcription factor	RNA.regulation of transcription.MYB-related transcription factor family	1.17	2.25012	0.029353
A_95_P009386	AB059832	SAR DNA-binding protein	RNA.regulation of transcription.putative transcription regulator	1.04667	2.06575	0.036436
A_95_P200697	EH623399	Response regulator 9	RNA.regulation of transcription.ARR	1.81333	3.51453	0.003481
A_95_P100998	BQ843069	Unknown	RNA.transcription	1.82	3.53081	0.000522
A_95_P235729	BP136083	Unknown	RNA.transcription	1.55333	2.93494	0.000379
		Sulphur assimilation related -1
A_95_P134072	TA14095_4097	Adenylyl-sulfate reductase	S-assimilation.APR	1.23667	2.35653	0.034048
		Secondary metabolism related-4
A_95_P127692	EB427243	Glycosyltransferase family protein	secondary metabolism.flavonoids.dihydroflavonols	1.61	3.05252	0.004636
A_95_P015882	AF004232	Hydroxymethylglutaryl-CoA reductase	secondary metabolism.isoprenoids.mevalonate pathway.HMG-CoA reductase	1.27	2.41162	0.001574
A_95_P001016	EH619840	Terpene synthase 21	secondary metabolism.isoprenoids.terpenoids	1.43333	2.7007	0.032116
A_95_P195322	AM845626	UDP-glycosyltransferase	secondary metabolism.phenylpropanoids.lignin biosynthesis	1.80667	3.49833	0.006324
		Signalling related-9
A_95_P294393	EB441049	Phosphoenolpyruvate carboxylase-related kinase	signalling.calcium	1.78667	3.45017	0.001209
A_95_P021211	CV017077	Exordium	signalling.in sugar and nutrient physiology	1.04667	2.06575	0.010356
A_95_P028456	X83852	Photoassimilate-responsive protein	signalling.in sugar and nutrient physiology	1.55	2.92817	0.012655
A_95_P211862	EB448886	Degradation protein Vid24	signalling.light	2.34	5.06303	0.001647
A_95_P211392	TA19600_4097	Protein kinase	signalling.receptor kinases.DUF 26	1.20333	2.30271	0.00986
A_95_P217982	TA21067_4097	Transmembrane kinsae 1	signalling.receptor kinases.leucine rich repeat IX	1.04667	2.06575	0.007898
A_95_P272726	EB677473	Transmembrane receptor protein kinase	signalling.receptor kinases.leucine rich repeat X	1.12667	2.18354	0.007003
A_95_P221392	TA21810_4097	Protein kinase	signalling.receptor kinases.RKF3 like	1.47	2.77022	0.001881
A_95_P118377	DV161411	Protein kinase family	signalling.receptor kinases.S-locus glycoprotein like	2.62333	6.16172	0.000288
		Biotic and abiotic stress related-41
A_95_P091428	TA12368_4097	Senescence-associated protein	stress related	1.95667	3.88164	0.00127
A_95_P089353	BP530467	Senescence-associated protein	stress related	1.63667	3.10947	0.001647
A_95_P004311	EH621322	Sar8_2	stress. Biotic	1.75667	3.37916	0.014819
A_95_P014496	X12739	Osmotin 34	stress.abiotic	1.73	3.31728	0.001728
A_95_P187597	TA14382_4097	Pathogenesis-related protein	stress.abiotic	1.83	3.55537	0.000556
A_95_P010286	EH623380	Heat shock cognate protein	stress.abiotic.heat	1.94	3.83706	0.001396
A_95_P226425	EB437833	Heat shock protein	stress.abiotic.heat	1.43667	2.70695	0.007775
A_95_P231164	EB429028	Heat shock protein 70	stress.abiotic.heat	1.25	2.37841	0.009356
A_95_P018461	TA11803_4097	Heat shock protein 70	stress.abiotic.heat	1.06	2.08493	0.007373
A_95_P027376	BP531067	Heat shock protein 90	stress.abiotic.heat	1.07667	2.10916	0.006778
A_95_P014536	X63195	Heat shock protein 90.1	stress.abiotic.heat	1.24667	2.37293	0.007176
A_95_P102592	CV016096	Heat shock-related protein	stress.abiotic.heat	2.00667	4.01853	0.000815
A_95_P141007	EB444809	Heat shock-related protein	stress.abiotic.heat	1.98333	3.95406	0.001176
A_95_P201427	AY329066	Small heat shock protein	stress.abiotic.heat	1.03333	2.04675	0.007775
A_95_P026741	TA14717_4097	Unknown	stress.abiotic.heat	1.37667	2.59668	0.003605
A_95_P023791	EB445176	Heat-shock protein, putative	stress.abiotic.heat	1.28333	2.43401	0.004189
A_95_P189097	TA14718_4097	Heat shock protein, putative	stress.abiotic.heat	1.17667	2.26054	0.006166
A_95_P017686	EB681880	Heat shock protein, putative	stress.abiotic.heat	1.1	2.14355	0.006126
A_95_P153227	FG147737	Unknown	stress.abiotic.unspecified	1.38	2.60268	0.003098
A_95_P002686	TA16768_4097	Arabinogalactan protein	stress.biotic	1.74	3.34035	0.007319
A_95_P180617	M29868	Chitinase	stress.biotic	1.78	3.43426	0.002505
A_95_P103767	M29868	Chitinase	stress.biotic	1.71667	3.28676	0.001806
A_95_P188287	Z11564	Endochitinase, acidic	stress.biotic	1.74333	3.34808	0.001025
A_95_P013991	Z11564	Endochitinase, acidic	stress.biotic	1.64667	3.13109	0.001
A_95_P159427	EH617615	Endochitinase, acidic	stress.biotic	1.47667	2.78305	0.00114
A_95_P160827	TA18974_4097	Endochitinase, acidic	stress.biotic	1.22	2.32947	0.00406
A_95_P030516	Z11563	Endochitinase, acidic	stress.biotic	1.17	2.25012	0.005441
A_95_P162717	Z11564	Endochitinase, acidic	stress.biotic	1.16667	2.24492	0.002237
A_95_P159072	EH617015	Endochitinase, basic	stress.biotic	1.29667	2.45661	0.009787
A_95_P164808	EH624111	Pathogenesis-related protein	stress.biotic	3.54	11.6318	0.000916
A_95_P161832	EH620111	Pathogenesis-related protein	stress.biotic	3.52333	11.4982	0.000325
A_95_P014276	EH620111	Pathogenesis-related protein	stress.biotic	3.39	10.4831	0.000379
A_95_P112912	EB445440	Pathogenesis-related protein	stress.biotic	2.23667	4.71307	0.001071
A_95_P176327	X58547	Pathogenesis-related protein	stress.biotic	1.8	3.4822	0.003748
A_95_P018316	X58546	Pathogenesis-related protein	stress.biotic	1.1	2.14355	0.002993
A_95_P238859	CV016103	Pathogenesis-related protein	stress.biotic	3.25	9.51366	0.000953
A_95_P021401	EH621793	Pathogenesis-related protein	stress.biotic	2.15333	4.44854	0.004636
A_95_P020126	X58547	Pathogenesis-related protein PR-4B	stress.biotic	2.21333	4.63746	0.004037
A_95_P184987	TA13814_4097	Pathogenesis-related protein PR-4B	stress.biotic	2.20333	4.60542	0.002934
A_95_P004436	EH623562	PIMP1 protein	stress.biotic	1.18667	2.27626	0.007941
A_95_P240054	Z81328	Viral envelope protein	Stress biotic / virus related	10.4733	1421.63	0
		Transporters related-10
A_95_P100943	BQ842958	ATPase	transport.ABC transporters and multidrug resistance systems	1.74333	3.34808
A_95_P197082	TA16484_4097	P-glycoprotein 21	transport.ABC transporters and multidrug resistance systems	1.27	2.41162
A_95_P016996	TA15059_4097	Pyrophosphatase	transport.amino acids	1.22333	2.33486
A_95_P176972	CK720598	Plasma membrane intrinsic protein	transport.Major Intrinsic Proteins.PIP	1.37667	2.59668
A_95_P177342	CK720589	Plasma membrane intrinsic protein 3	transport.Major Intrinsic Proteins.PIP	1.08333	2.11893
A_95_P010756	CK720589	Plasma membrane intrinsic protein 3	transport.Major Intrinsic Proteins.PIP	1.05333	2.07532
A_95_P144012	TA11951_4097	Plasma membrane intrinsic protein 3	transport.Major Intrinsic Proteins.PIP	1.05	2.07053
A_95_P054931	BP133565	Ripening-responsive protein	transport.misc	1.86333	3.63847
A_95_P159567	EH617839	Ripening-responsive protein	transport.misc	1.08667	2.12383
A_95_P164087	EH623224	Nitrate transmembrane transporter	transport.nitrate	1.29667	2.45661
